# Supplementary material for: Sewage effluent from an Indian hospital harbors novel carbapenemases and integron-borne antibiotic resistance genes
Source: Microbiome. 2019 Jun 27;7:97. doi: 10.1186/s40168-019-0710-x (PMC6598227; doi:10.1186/s40168-019-0710-x)
Supplement: Supplementary file 1 — Table S1. Relative abundance (resistance gene copies per 16S rRNA gene) of antibiotic resistance genes and mobile genetic elements detected in our study. (XLSX 13 kb) [file 40168_2019_710_MOESM1_ESM.xlsx]

## Sheet: Blad1
Gene name	Abundance per 16S copy	Resistance against			gene type	abundance per 16s
sul1	0.113905	Sulfoanimides			ISCR1	0.00817046	Mobile genetic element
sul2	0.0343398	Sulfoanimides			ISCR2	0.0422862	Mobile genetic element
sul3	0.000409957	Sulfoanimides			ISCR3	0.0122223	Mobile genetic element
mph(E)	0.113503	Macrolides			ISCR4	0.000231429	Mobile genetic element
erm(F)	0.0240706	Macrolides			ISCR5	0.0146026	Mobile genetic element
ere(A)/ere(C)	0.00773805	Macrolides			ISCR6	0.000779115	Mobile genetic element
mph(A)	0.00394021	Macrolides			ISCR7	1.76868e-05	Mobile genetic element
erm(B)	0.000220038	Macrolides			ISCR8	0.0252667	Mobile genetic element
erm(35)	0.000202666	Macrolides			ISCR14	0.00220984	Mobile genetic element
ere(B)	0.000144745	Macrolides			intI1	0.109313	Mobile genetic element
erm(X)	0.000118638	Macrolides			intI2	4.14687e-05	Mobile genetic element
erm(G)	5.52349e-05	Macrolides			intI3	0.0157755	Mobile genetic element
erm(A)	2.77311e-05	Macrolides			intI6	0.0014582	Mobile genetic element
aph(3'')-Ib	0.0818532	Aminoglycosides			intI8	0.00155672	Mobile genetic element
aph(6)-Id	0.0492952	Aminoglycosides			intI9	0.000223381	Mobile genetic element
ant(3'')-Ia	0.0448695	Aminoglycosides			intI10	2.10583e-05	Mobile genetic element
ant(2'')-Ia	0.0286921	Aminoglycosides
aac(6')-Ib	0.0221664	Aminoglycosides
aph(3')-VIa	0.0183167	Aminoglycosides
aac(3)-IIa/IIc	0.00963875	Aminoglycosides
aac(6')-Il	0.00908833	Aminoglycosides
aph(3')-Ia	0.00630747	Aminoglycosides
aac(2')-Ib	0.00464219	Aminoglycosides
aac(6')-IIa	0.00131843	Aminoglycosides
ant(6)-Ia	0.000553168	Aminoglycosides
aac(6')-IIc	0.000453899	Aminoglycosides
aac(3)-Ie	0.000255899	Aminoglycosides
aac(3)-Ia	0.000213982	Aminoglycosides
aph(3')-IIIa	0.000204789	Aminoglycosides
ant(4')-IIb	0.000134236	Aminoglycosides
aph(3')-Ib	0.000104882	Aminoglycosides
ant(6)-Ib	4.72888e-05	Aminoglycosides
aac(3)-Ib	3.82878e-05	Aminoglycosides
tet(39)	0.0370541	Tetracycline
tet(C)	0.0346122	Tetracycline
tet(X)	0.00846868	Tetracycline
tet(A)	0.00722844	Tetracycline
tet(G)	0.00560693	Tetracycline
tet(Q)	0.00358574	Tetracycline
tet(M)	0.00126548	Tetracycline
tet(W)	0.00118111	Tetracycline
tet(36)	0.000758099	Tetracycline
tet(O)	0.000622192	Tetracycline
tet(44)	0.000610691	Tetracycline
tet(32)	0.00033746	Tetracycline
tet(37)	0.000311975	Tetracycline
tet(E)	0.000199664	Tetracycline
tet(B)	0.000184851	Tetracycline
tetA(P)	0.000112311	Tetracycline
tet(Y)	0.000103407	Tetracycline
tet(40)	8.29884e-05	Tetracycline
tetB(P)	6.16364e-05	Tetracycline
tet(H)	1.68467e-05	Tetracycline
OXA-10	0.0227318	Beta-lactams
GES	0.0189011	Beta-lactams
VEB	0.0175566	Beta-lactams
OXA-2	0.00993994	Beta-lactams
NDM	0.00915959	Beta-lactams
OXA-58	0.00847146	Beta-lactams
PER	0.0056666	Beta-lactams
OXA-51	0.00423011	Beta-lactams
OXA-1	0.00347081	Beta-lactams
IMP	0.0019449	Beta-lactams
CMY2	0.00184896	Beta-lactams
CAR	0.00153935	Beta-lactams
TEM	0.00141371	Beta-lactams
VIM	0.000734666	Beta-lactams
CTX-M	0.000603371	Beta-lactams
MOX	0.000528938	Beta-lactams
CAR(RTG)	0.00038442	Beta-lactams
CMY1	0.00037045	Beta-lactams
KPC	0.000321984	Beta-lactams
DHA	0.000248922	Beta-lactams
SHV	0.000141371	Beta-lactams
ACT	0.000106121	Beta-lactams
FOX	0.000105843	Beta-lactams
OXA-20	7.59999e-05	Beta-lactams
OXA-48	5.08578e-05	Beta-lactams
MIR	3.53735e-05	Beta-lactams
OXA-24	2.45042e-05	Beta-lactams
cmlA	0.0138543	Amphenicols
floR	0.0113923	Amphenicols
catB2/catB3/catB10	0.00372231	Amphenicols
catA16	0.00252315	Amphenicols
catA2	0.000253095	Amphenicols
catA1	0.000184621	Amphenicols
cmr-II	0.000172344	Amphenicols
catB7	0.000127145	Amphenicols
catA13	6.51078e-05	Amphenicols
catB9	6.44848e-05	Amphenicols
catA7/catA8	3.13426e-05	Amphenicols
catA9	3.11975e-05	Amphenicols
dfrB1/dfrB5/dfrB6/dfrB8	0.00656587	trimethoprim
dfrA1/dfrA15	0.00652405	trimethoprim
dfrA7/dfrA17/dfrA32	0.00111596	trimethoprim
dfrA18	0.000962666	trimethoprim
dfrA5/dfrA14/dfrA25/dfrA30	0.000944271	trimethoprim
dfrA16	0.000343371	trimethoprim
dfrA12/dfrA13/dfrA21/dfrA22/dfrA33	0.000245042	trimethoprim
dfrA27/dfrA28	0.000214607	trimethoprim
dfrB2/drfB3/dfrB7	0.000172786	trimethoprim
dfrA6/dfrA31	4.29214e-05	trimethoprim
qnrS	0.00179855	Quinolones
qnrB	0.000937545	Quinolones
qnrC	0.000152458	Quinolones
qepA	1.31872e-05	Quinolones
lnu(F)	0.000962666	Lincosamide
lnu(B)	0.00047953	Lincosamide
lnu(C)	0.000369805	Lincosamide
lnu(D)	0.000328715	Lincosamide
vanXYG	5.30603e-05	Glycopeptide
vat(F)	3.04917e-05	streptogramin
