# Supplementary material for: Sewage effluent from an Indian hospital harbors novel carbapenemases and integron-borne antibiotic resistance genes
Source: Microbiome. 2019 Jun 27;7:97. doi: 10.1186/s40168-019-0710-x (PMC6598227; doi:10.1186/s40168-019-0710-x)
Supplement: Supplementary file 2 — Table S2. List of virulence genes detected in our study and their relative abundance to 16S rRNA genes. (XLSX 18 kb) [file 40168_2019_710_MOESM2_ESM.xlsx]

## Sheet: Sheet1
Gene name	Abundance per 16S copy
pilT	0.0725618
gmd	0.0538071
htpB	0.0445732
cheD	0.0281766
tsr	0.0233901
pilJ	0.0225281
acpXL	0.0208207
fliI	0.0204558
katA	0.0203549
katB	0.0177547
fliN	0.0168268
pilF	0.0121394
pilG	0.0117303
algU	0.0105444
algW	0.00776072
pilA	0.00773363
clpC	0.00745362
pilT2	0.0070847
pilU	0.00707383
tviB	0.00681794
xcpR	0.00675208
mucD	0.00672444
fliP	0.00630248
pilH	0.00618175
lspE	0.00601569
flhA	0.00595121
tlpC	0.00579745
cheY	0.00576844
fliM	0.00519744
lgtC	0.00508463
fleN	0.00466893
fleQ	0.00448993
pilE/pilA	0.00442826
flgI	0.00436137
clpV1	0.00402676
flgG	0.00390931
waaF	0.00380881
mucP	0.0037437
cheV3	0.00365724
manC	0.00358922
algI	0.00335637
pilR	0.0032709
motC	0.00312162
pilM	0.00296958
fliG	0.00285198
waaG	0.00280025
fleR	0.00266412
flgC	0.00262306
ccmF	0.00249849
rfbD	0.00245846
pvdS	0.00241439
fliA	0.00234705
mbtH-like	0.00233981
fcl	0.00233019
algB	0.00219119
pilQ	0.00189702
waaC	0.00187923
bplC	0.00185958
pilO	0.00179047
hsiC1/vipB	0.00175909
flgH	0.00175801
algC	0.0016592
pvdH	0.00155176
algA	0.00154107
algD	0.00153011
waaA	0.00150629
fliE	0.00148374
tviC	0.00135548
xcpA/pilD	0.00134773
fepA	0.00133689
fliF	0.00127336
motD	0.00125212
alg8	0.00114585
bplD	0.00113552
tcpI	0.00110862
pilC	0.00104503
chpA	0.00100862
motB	0.00100672
hsiB1/vipA	0.000979457
waaP	0.000955482
tssH-5/clpV	0.000932226
fliC	0.000923847
cheB	0.00088798
pilI	0.000870726
xcpS	0.000848572
flgB	0.000789912
xcpT	0.000774035
icl	0.000771482
pilN	0.00074874
bplL	0.00074514
siaC/synC	0.000714414
fleS	0.000704039
cps4J	0.000691145
iroN	0.000659924
cps4I	0.000627711
flhF	0.000612606
pscI	0.000601666
bplB	0.000599776
pvdL	0.000577333
phoP	0.000545641
tlpB	0.000512854
motA	0.000497136
algZ	0.0004894
ureG	0.000474077
clfA	0.000470139
lic2A	0.000468582
mtrD	0.000454718
mucA	0.00045156
kdsA	0.000434893
hlyB	0.000419946
yagZ/ecpA	0.000414687
cheA	0.000410521
gspE	0.00040676
pilE	0.000396392
pgm	0.00039289
flgF	0.000378881
fes	0.000370626
pilK	0.000370511
galE	0.000358864
tlpA	0.000349412
relA	0.000332668
gspL	0.000329865
glf	0.000329608
cps4L	0.000324961
fepC	0.000323257
galU	0.000319801
hasB	0.000318494
xcpV	0.000313426
ompA	0.000311614
hbhA	0.000304764
yagY/ecpB	0.000303543
manB	0.000295555
algQ	0.000294816
vgrG1b	0.000291008
entB	0.000283733
tssC-5	0.000283591
flgE	0.000280508
pscR	0.000279484
algE	0.000275047
pilP	0.000271096
yagW/ecpD	0.000271025
pvdE	0.000270037
fepD	0.000259179
entS	0.000259179
gspJ	0.00024958
csgF	0.000244154
gmhA/lpcA	0.000243148
flhB	0.000231753
gspK	0.000228078
vipB/mglB	0.000219143
csgG	0.000218946
yscN	0.0002149
yagV/ecpE	0.000214778
pvdA	0.00021296
entD	0.000210583
fbpC	0.000210583
gmhA	0.000205238
ideR	0.00020509
fimB	0.00020216
gspC	0.000195324
cheW	0.000194867
bplA	0.000192533
gspM	0.000192533
fimF	0.000190358
fdeC	0.000185599
fepG	0.000183782
dotU1	0.000180098
mucC	0.000178508
fliH	0.00017601
wcbL	0.000175283
alg44	0.00017323
exsA	0.000169679
pvdJ	0.000168701
hcp1	0.000166387
tagR	0.000165511
cap8F	0.000164358
pseB	0.000161526
ybtX	0.000158185
farA	0.000157937
cheZ	0.000157445
hcp-2	0.000156713
fliR	0.000156512
algF	0.000155988
csgD	0.000155988
hasC	0.000155167
ddhA	0.000154912
flaB	0.000154481
bscN	0.000151772
fliQ	0.000151431
mucE	0.000151431
fimI	0.000150585
fepB	0.000148335
fimV	0.000146652
fimD	0.000145966
yagX/ecpC	0.000144228
gspD	0.000143376
clpE	0.000139613
clpB/vasG	0.000139581
cap8E	0.000137926
clpP	0.000136135
entA	0.00013586
entF	0.000135503
flgJ	0.000134773
icmF1/tssM1	0.000134651
yscV/lcrD	0.000134007
xcpQ	0.000133135
rfaD	0.000131273
ybtU	0.000128881
ccmC	0.000128111
espX5	0.00012537
cdsN	0.000121967
hsiJ1	0.000121417
espL4	0.000120333
wcbK	0.000119976
hsiG1	0.00011975
gspH	0.000114864
pcrD	0.000114538
ddhB	0.000113255
entE	0.000113149
ybtQ	0.000112311
fimC	0.000111845
faeC	0.000111691
gspI	0.000109572
fpvA	0.000107488
pchC	0.000107389
bcrD	0.000106045
csgE	0.00010288
fimE	0.000102101
pilS	0.000101716
ybtP	0.00010108
fimA	0.000100577
chpE	9.95861e-05
aslA	9.93066e-05
bplF	9.86145e-05
pscU	9.65424e-05
hitC	9.59923e-05
espL1	9.59619e-05
vscN	9.18908e-05
algL	9.18074e-05
spaP	9.02499e-05
gspG	8.92538e-05
papI	8.75151e-05
hgpC	8.70307e-05
fimG	8.07025e-05
chpC	8.02222e-05
pscF	7.92784e-05
ybtS	7.76343e-05
yscS	7.65757e-05
iucD	7.57153e-05
virB11	7.57153e-05
algG	7.44603e-05
papX	7.36466e-05
ppkA	7.18268e-05
pvdO	7.1183e-05
rfaE	7.07843e-05
flhG	7.01944e-05
kdsB	6.85288e-05
entC	6.82396e-05
gmhA2	6.70514e-05
fimH	6.67194e-05
cdsV	6.66252e-05
ptxR	6.47948e-05
pvdM	6.01666e-05
irp1	5.9653e-05
chpB	5.89387e-05
algP/algR3	5.74318e-05
msbA	5.73992e-05
yscU	5.71073e-05
cyaB	5.67865e-05
ylpB/yscJ	5.52349e-05
pcr2	5.47859e-05
pscJ	5.4344e-05
escO	5.39093e-05
pvdQ	5.30603e-05
irp2	5.29821e-05
yscT	5.16372e-05
ybtE	5.13422e-05
phzC1	4.9916e-05
pvdP	4.9549e-05
espR1	4.82482e-05
fliJ	4.58412e-05
iucA	4.53019e-05
stcE	4.50245e-05
csgB	4.46269e-05
mgtB	4.45286e-05
yscC	4.44063e-05
kpsF	4.27851e-05
ybtA	4.22487e-05
phzB1	4.15967e-05
chuU	4.08404e-05
lpxD	3.95229e-05
hsiA1	3.91783e-05
xcpU	3.91783e-05
sfaG	3.85066e-05
espX4	3.84334e-05
lpsB/lpcC	3.80715e-05
fptA	3.7437e-05
pvdI	3.66445e-05
pilV	3.64252e-05
kpsD	3.62294e-05
cap8G	3.60356e-05
espA	3.50972e-05
papJ	3.49153e-05
ykgK/ecpR	3.43809e-05
gspF	3.37777e-05
cap8D	3.33047e-05
tse3	3.30327e-05
chuY	3.25539e-05
bplE	3.21654e-05
vscR	3.11975e-05
pscN	3.06303e-05
bscR	3.02182e-05
escN	3.02182e-05
hlyC	3.00833e-05
pseF	2.9046e-05
wbaP/rfbP	2.86143e-05
espX1	2.84933e-05
algX	2.84332e-05
flgD	2.84332e-05
xcpW	2.84332e-05
lasB	2.70629e-05
pchD	2.46386e-05
fbp54	2.45042e-05
hsiE1	2.3981e-05
popD	2.28429e-05
pchR	2.27657e-05
pchF	2.23505e-05
lpxC	2.2094e-05
gtrB	2.1808e-05
phzE1	2.14949e-05
vgrG1a	2.09601e-05
rhlC	2.07343e-05
fyuA	2.00257e-05
rffG	1.9996e-05
fbpA	1.99369e-05
tssG-5	1.98196e-05
bsaQ	1.95324e-05
hsiH1	1.9364e-05
cpsI	1.77801e-05
xcpY	1.76405e-05
dotB	1.74126e-05
icmO/dotL	1.72124e-05
kfiD	1.71467e-05
cps4K	1.64759e-05
chuW	1.51431e-05
fleR/flrC	1.48756e-05
eae	1.43528e-05
algK	1.41867e-05
aprA	1.40682e-05
phoR	1.38941e-05
pchH	1.18222e-05
iucC	1.16184e-05
acfB	1.07646e-05
sat	1.03752e-05
mxiA	9.82312e-06
vcrD	9.51788e-06
cylI	9.21841e-06
eccCa1	9.02097e-06
feoB	8.97292e-06
iutA	8.87834e-06
espY4	8.40232e-06
faeD	8.29884e-06
pvdD	8.25816e-06
hlyA	6.58072e-06
efa1	6.27241e-06
pchE	4.68613e-06
essC	4.55623e-06
boaB	4.19593e-06
cgs	2.35042e-06
rtxA	1.47842e-06
