# Supplementary material for: Sewage effluent from an Indian hospital harbors novel carbapenemases and integron-borne antibiotic resistance genes
Source: Microbiome. 2019 Jun 27;7:97. doi: 10.1186/s40168-019-0710-x (PMC6598227; doi:10.1186/s40168-019-0710-x)
Supplement: Supplementary file 3 — Table S3. List of bacterial genera detected in our study and their relative abundance as a percentage of all 16S rRNA gene reads. (XLSX 48 kb) [file 40168_2019_710_MOESM3_ESM.xlsx]

## Sheet: Blad2
Classification	% of total 16S
Bacteria;Proteobacteria;Gammaproteobacteria;Pseudomonadales;Moraxellaceae;Acinetobacter	29.8432
Bacteria;Proteobacteria;Betaproteobacteria;Burkholderiales;Comamonadaceae;Unclassified Comamonadaceae	12.266
Bacteria;Bacteroidetes;Flavobacteria;Flavobacteriales;Flavobacteriaceae;Flavobacterium	5.79971
Bacteria;Proteobacteria;Betaproteobacteria;Rhodocyclales;Rhodocyclaceae;Unclassified Rhodocyclaceae	5.10733
Bacteria;Proteobacteria;Gammaproteobacteria;Pseudomonadales;Pseudomonadaceae;Pseudomonas	3.14567
Bacteria;Proteobacteria;Betaproteobacteria;Unclassified Betaproteobacteria;;	2.91779
Bacteria;Bacteroidetes;Flavobacteria;Flavobacteriales;Flavobacteriaceae;Unclassified Flavobacteriaceae	2.00934
Bacteria;Unclassified Bacteria;;;;	1.96648
Bacteria;Proteobacteria;Betaproteobacteria;Rhodocyclales;Rhodocyclaceae;12up	1.66731
Bacteria;Bacteroidetes;Unclassified Bacteroidetes;;;	1.47617
Bacteria;Proteobacteria;Betaproteobacteria;Burkholderiales;Unclassified Burkholderiales;	1.37601
Bacteria;Proteobacteria;Betaproteobacteria;Burkholderiales;Burkholderiaceae;Polynucleobacter	1.25529
Bacteria;Actinobacteria;Actinobacteria;Micrococcales;Microbacteriaceae;Unclassified Microbacteriaceae	1.21943
Bacteria;Bacteroidetes;Sphingobacteriia;Sphingobacteriales;Chitinophagaceae;Unclassified Chitinophagaceae	1.17088
Bacteria;Proteobacteria;Betaproteobacteria;Burkholderiales;Comamonadaceae;Hydrogenophaga	0.990238
Bacteria;Proteobacteria;Gammaproteobacteria;Unclassified Gammaproteobacteria;;	0.929879
Bacteria;Bacteroidetes;Sphingobacteriia;Sphingobacteriales;Sphingobacteriaceae;Unclassified Sphingobacteriaceae	0.687568
Bacteria;Proteobacteria;Alphaproteobacteria;Sphingomonadales;Sphingomonadaceae;Novosphingobium	0.678383
Bacteria;Proteobacteria;Alphaproteobacteria;Sphingomonadales;Unclassified Sphingomonadales;	0.614962
Bacteria;Proteobacteria;Alphaproteobacteria;Sphingomonadales;Sphingomonadaceae;Unclassified Sphingomonadaceae	0.598779
Bacteria;Actinobacteria;Actinobacteria;Unclassified Actinobacteria;;	0.577347
Bacteria;Proteobacteria;Unclassified Proteobacteria;;;	0.492932
Bacteria;Proteobacteria;Betaproteobacteria;Rhodocyclales;Rhodocyclaceae;Zoogloea	0.489433
Bacteria;Proteobacteria;Betaproteobacteria;Rhodocyclales;Rhodocyclaceae;Azospira	0.482435
Bacteria;Proteobacteria;Gammaproteobacteria;Aeromonadales;Aeromonadaceae;Aeromonas	0.465377
Bacteria;Proteobacteria;Betaproteobacteria;Burkholderiales;Alcaligenaceae;Unclassified Alcaligenaceae	0.406767
Bacteria;Proteobacteria;Betaproteobacteria;Rhodocyclales;Rhodocyclaceae;Dechloromonas	0.400644
Bacteria;Proteobacteria;Gammaproteobacteria;Pseudomonadales;Unclassified Pseudomonadales;	0.398457
Bacteria;Proteobacteria;Betaproteobacteria;Rhodocyclales;Rhodocyclaceae;Thauera	0.394958
Bacteria;Proteobacteria;Betaproteobacteria;Neisseriales;Neisseriaceae;Unclassified Neisseriaceae	0.391459
Bacteria;Verrucomicrobia;Verrucomicrobiae;Verrucomicrobiales;Verrucomicrobiaceae;Prosthecobacter	0.374838
Bacteria;Proteobacteria;Betaproteobacteria;Burkholderiales;Comamonadaceae;Acidovorax	0.342472
Bacteria;Proteobacteria;Gammaproteobacteria;Pseudomonadales;Moraxellaceae;Unclassified Moraxellaceae	0.307918
Bacteria;Proteobacteria;Gammaproteobacteria;Xanthomonadales;Xanthomonadaceae;Unclassified Xanthomonadaceae	0.307481
Bacteria;Actinobacteria;Actinobacteria;Micrococcales;Unclassified Micrococcales;	0.285612
Bacteria;Bacteroidetes;Sphingobacteriia;Sphingobacteriales;Sphingobacteriaceae;Pedobacter	0.280801
Bacteria;Proteobacteria;Betaproteobacteria;Rhodocyclales;Rhodocyclaceae;Azoarcus	0.270741
Bacteria;Bacteroidetes;Cytophagia;Cytophagales;Unclassified Cytophagales;	0.268991
Bacteria;Proteobacteria;Betaproteobacteria;Rhodocyclales;Unclassified Rhodocyclales;	0.264617
Bacteria;Bacteroidetes;Sphingobacteriia;Sphingobacteriales;Saprospiraceae;Unclassified Saprospiraceae	0.251933
Bacteria;Bacteroidetes;Bacteroidia;Bacteroidales;Unclassified Bacteroidales;	0.247122
Bacteria;Bacteroidetes;Flavobacteria;Flavobacteriales;Cryomorphaceae;Unclassified Cryomorphaceae	0.231376
Bacteria;Firmicutes;Unclassified Firmicutes;;;	0.22569
Bacteria;Proteobacteria;Alphaproteobacteria;Unclassified Alphaproteobacteria;;	0.221316
Bacteria;Proteobacteria;Betaproteobacteria;Burkholderiales;Comamonadaceae;Delftia	0.206883
Bacteria;Proteobacteria;Deltaproteobacteria;Bdellovibrionales;Bacteriovoracaceae;Unclassified Bacteriovoracaceae	0.19726
Bacteria;Bacteroidetes;Bacteroidia;Bacteroidales;Prevotellaceae;Prevotella	0.193324
Bacteria;Proteobacteria;Betaproteobacteria;Burkholderiales;Burkholderiaceae;Burkholderia	0.191137
Bacteria;Firmicutes;Clostridia;Clostridiales;Unclassified Clostridiales;	0.191137
Bacteria;Bacteroidetes;Cytophagia;Cytophagales;Cytophagaceae;Unclassified Cytophagaceae	0.190699
Bacteria;Bacteroidetes;Sphingobacteriia;Sphingobacteriales;Sphingobacteriaceae;Mucilaginibacter	0.190262
Bacteria;Proteobacteria;Alphaproteobacteria;Rhizobiales;Unclassified Rhizobiales;	0.18064
Bacteria;Proteobacteria;Alphaproteobacteria;Rhodobacterales;Rhodobacteraceae;Unclassified Rhodobacteraceae	0.175828
Bacteria;Bacteroidetes;Flavobacteria;Flavobacteriales;Cryomorphaceae;Fluviicola	0.171455
Bacteria;Proteobacteria;Gammaproteobacteria;Xanthomonadales;Xanthomonadaceae;Arenimonas	0.171455
Bacteria;Proteobacteria;Betaproteobacteria;Burkholderiales;Oxalobacteraceae;Unclassified Oxalobacteraceae	0.16883
Bacteria;Verrucomicrobia;Verrucomicrobiae;Verrucomicrobiales;Verrucomicrobiaceae;Unclassified Verrucomicrobiaceae	0.163582
Bacteria;Proteobacteria;Betaproteobacteria;Methylophilales;Methylophilaceae;Unclassified Methylophilaceae	0.163144
Bacteria;Proteobacteria;Deltaproteobacteria;Unclassified Deltaproteobacteria;;	0.16052
Bacteria;Proteobacteria;Deltaproteobacteria;Bdellovibrionales;Bacteriovoracaceae;Bacteriovorax	0.157896
Bacteria;Proteobacteria;Epsilonproteobacteria;Campylobacterales;Campylobacteraceae;Sulfurospirillum	0.155709
Bacteria;Proteobacteria;Betaproteobacteria;Burkholderiales;Burkholderiaceae;Cupriavidus	0.152647
Bacteria;Bacteroidetes;Bacteroidia;Bacteroidales;Porphyromonadaceae;Unclassified Porphyromonadaceae	0.140838
Bacteria;Bacteroidetes;Flavobacteria;Flavobacteriales;Flavobacteriaceae;Cloacibacterium	0.1404
Bacteria;Proteobacteria;Betaproteobacteria;Rhodocyclales;Rhodocyclaceae;Azonexus	0.135589
Bacteria;Bacteroidetes;Flavobacteria;Flavobacteriales;Unclassified Flavobacteriales;	0.134277
Bacteria;Proteobacteria;Betaproteobacteria;Burkholderiales;Comamonadaceae;Comamonas	0.132965
Bacteria;Bacteroidetes;Bacteroidia;Bacteroidales;Bacteroidaceae;Bacteroides	0.132527
Bacteria;Bacteroidetes;Sphingobacteriia;Sphingobacteriales;Unclassified Sphingobacteriales;	0.128154
Bacteria;Firmicutes;Clostridia;Clostridiales;Ruminococcaceae;Unclassified Ruminococcaceae	0.12203
Bacteria;Proteobacteria;Alphaproteobacteria;Rhodobacterales;Rhodobacteraceae;Rhodobacter	0.121155
Bacteria;Proteobacteria;Deltaproteobacteria;Desulfobacterales;Desulfobulbaceae;Desulfobulbus	0.121155
Bacteria;Proteobacteria;Betaproteobacteria;Burkholderiales;Burkholderiaceae;Unclassified Burkholderiaceae	0.118094
Bacteria;Bacteroidetes;Flavobacteria;Flavobacteriales;Flavobacteriaceae;Chryseobacterium	0.118094
Bacteria;Bacteroidetes;Bacteroidia;Bacteroidales;Porphyromonadaceae;Paludibacter	0.11372
Bacteria;Proteobacteria;Deltaproteobacteria;Bdellovibrionales;Bdellovibrionaceae;Bdellovibrio	0.112845
Bacteria;Bacteroidetes;Sphingobacteriia;Sphingobacteriales;Chitinophagaceae;Chitinophaga	0.112408
Bacteria;Bacteroidetes;Bacteroidia;Bacteroidales;Porphyromonadaceae;Parabacteroides	0.110221
Bacteria;Proteobacteria;Alphaproteobacteria;Caulobacterales;Caulobacteraceae;Unclassified Caulobacteraceae	0.108471
Bacteria;Firmicutes;Clostridia;Clostridiales;Veillonellaceae;Unclassified Veillonellaceae	0.103223
Bacteria;Chloroflexi;Anaerolineae;Anaerolineales;Anaerolineaceae;Unclassified Anaerolineaceae	0.101036
Bacteria;Proteobacteria;Betaproteobacteria;Burkholderiales;Comamonadaceae;Brachymonas	0.0970993
Bacteria;Proteobacteria;Gammaproteobacteria;Methylococcales;Methylococcaceae;Unclassified Methylococcaceae	0.0953497
Bacteria;Verrucomicrobia;OPB35 soil group;Unclassified OPB35 soil group;;	0.0949123
Bacteria;Proteobacteria;Gammaproteobacteria;Enterobacteriales;Enterobacteriaceae;Unclassified Enterobacteriaceae	0.0949123
Bacteria;Proteobacteria;Alphaproteobacteria;Caulobacterales;Caulobacteraceae;Phenylobacterium	0.094475
Bacteria;Proteobacteria;Betaproteobacteria;Methylophilales;Methylophilaceae;Methylovorus	0.0940376
Bacteria;Verrucomicrobia;Opitutae;Opitutales;Opitutaceae;Opitutus	0.0927254
Bacteria;Bacteroidetes;Cytophagia;Cytophagales;Cytophagaceae;Runella	0.092288
Bacteria;Proteobacteria;Betaproteobacteria;Burkholderiales;Comamonadaceae;Limnohabitans	0.0918507
Bacteria;Proteobacteria;Gammaproteobacteria;Methylococcales;Methylococcaceae;Methylocaldum	0.0918507
Bacteria;Proteobacteria;Gammaproteobacteria;Pseudomonadales;Moraxellaceae;Alkanindiges	0.0905385
Bacteria;Proteobacteria;Deltaproteobacteria;Desulfovibrionales;Desulfovibrionaceae;Desulfovibrio	0.0883516
Bacteria;Actinobacteria;Actinobacteria;PeM15;Unclassified PeM15;	0.0874768
Bacteria;Proteobacteria;Gammaproteobacteria;Pseudomonadales;Pseudomonadaceae;Unclassified Pseudomonadaceae	0.0861647
Bacteria;Firmicutes;Clostridia;Clostridiales;Family XVIII Incertae Sedis;Symbiobacterium	0.0852899
Bacteria;Bacteroidetes;Cytophagia;Cytophagales;Cytophagaceae;Meniscus	0.0835404
Bacteria;Bacteroidetes;Flavobacteria;Flavobacteriales;Flavobacteriaceae;Kordia	0.0835404
Bacteria;Firmicutes;Clostridia;Clostridiales;Lachnospiraceae;Unclassified Lachnospiraceae	0.0826656
Bacteria;Proteobacteria;Gammaproteobacteria;Pseudomonadales;Moraxellaceae;Enhydrobacter	0.0826656
Bacteria;Bacteroidetes;Cytophagia;Cytophagales;Flammeovirgaceae;Unclassified Flammeovirgaceae	0.0809161
Bacteria;Bacteroidetes;Cytophagia;Unclassified Cytophagia;;	0.0791665
Bacteria;Planctomycetes;Planctomycetacia;Planctomycetales;Planctomycetaceae;Unclassified Planctomycetaceae	0.0782918
Bacteria;Proteobacteria;Betaproteobacteria;Neisseriales;Neisseriaceae;Chromobacterium	0.0778544
Bacteria;Bacteroidetes;Bacteroidia;Bacteroidales;Rikenellaceae;Unclassified Rikenellaceae	0.0765422
Bacteria;Acidobacteria;Acidobacteria;Acidobacteriales;Acidobacteriaceae;Unclassified Acidobacteriaceae	0.0761048
Bacteria;Proteobacteria;Deltaproteobacteria;Desulfuromonadales;Unclassified Desulfuromonadales;	0.0739179
Bacteria;Proteobacteria;Alphaproteobacteria;Rhodospirillales;Rhodospirillaceae;Azospirillum	0.0739179
Bacteria;Proteobacteria;Betaproteobacteria;Burkholderiales;Alcaligenaceae;Bordetella	0.0739179
Bacteria;Bacteroidetes;Bacteroidia;Bacteroidales;Rikenellaceae;Alistipes	0.0726058
Bacteria;Proteobacteria;Deltaproteobacteria;Bdellovibrionales;Bacteriovoracaceae;Peredibacter	0.0726058
Bacteria;Actinobacteria;Actinobacteria;Streptomycetales;Streptomycetaceae;Streptomyces	0.0721684
Bacteria;Bacteroidetes;Sphingobacteriia;Sphingobacteriales;Saprospiraceae;Haliscomenobacter	0.0708562
Bacteria;Actinobacteria;Actinobacteria;Micrococcales;Microbacteriaceae;Candidatus Rhodoluna	0.0708562
Bacteria;Bacteroidetes;Sphingobacteriia;Sphingobacteriales;Saprospiraceae;Lewinella	0.0669198
Bacteria;Firmicutes;Clostridia;Clostridiales;Clostridiaceae;Clostridium	0.066045
Bacteria;Actinobacteria;Actinobacteria;Micrococcales;Intrasporangiaceae;Unclassified Intrasporangiaceae	0.0656076
Bacteria;Bacteroidetes;Sphingobacteriia;Sphingobacteriales;Sphingobacteriaceae;Sphingobacterium	0.0647328
Bacteria;Acidobacteria;Acidobacteria;Unclassified Acidobacteria;;	0.0642955
Bacteria;Actinobacteria;Actinobacteria;Micrococcales;Cellulomonadaceae;Demequina	0.0642955
Bacteria;Bacteroidetes;Cytophagia;Cytophagales;Cytophagaceae;Cytophaga	0.0616712
Bacteria;Verrucomicrobia;Unclassified Verrucomicrobia;;;	0.0599216
Bacteria;Bacteroidetes;Sphingobacteriia;Sphingobacteriales;Chitinophagaceae;Terrimonas	0.0594842
Bacteria;Proteobacteria;Deltaproteobacteria;Myxococcales;Unclassified Myxococcales;	0.0590469
Bacteria;Proteobacteria;Gammaproteobacteria;Aeromonadales;Aeromonadaceae;Unclassified Aeromonadaceae	0.0581721
Bacteria;Proteobacteria;Betaproteobacteria;Burkholderiales;Comamonadaceae;Leptothrix	0.0559852
Bacteria;Proteobacteria;Gammaproteobacteria;Chromatiales;Chromatiaceae;Rheinheimera	0.0551104
Bacteria;Chlamydiae;Chlamydiae;Chlamydiales;Unclassified Chlamydiales;	0.0537982
Bacteria;Proteobacteria;Betaproteobacteria;Burkholderiales;Oxalobacteraceae;Massilia	0.0529235
Bacteria;Bacteroidetes;Cytophagia;Cytophagales;Flammeovirgaceae;Persicobacter	0.0529235
Bacteria;Actinobacteria;Actinobacteria;Micrococcales;Microbacteriaceae;Alpinimonas	0.0529235
Bacteria;Bacteroidetes;Sphingobacteriia;Unclassified Sphingobacteriia;;	0.048987
Bacteria;Proteobacteria;Betaproteobacteria;Neisseriales;Neisseriaceae;Laribacter	0.0476749
Bacteria;Proteobacteria;Betaproteobacteria;Rhodocyclales;Rhodocyclaceae;Propionivibrio	0.0472375
Bacteria;Firmicutes;Erysipelotrichi;Erysipelotrichales;Erysipelotrichaceae;Unclassified Erysipelotrichaceae	0.0463627
Bacteria;Bacteroidetes;Sphingobacteriia;Sphingobacteriales;Chitinophagaceae;Hydrotalea	0.0463627
Bacteria;Firmicutes;Bacilli;Lactobacillales;Lactobacillaceae;Lactobacillus	0.0450506
Bacteria;Actinobacteria;Actinobacteria;Micrococcales;Microbacteriaceae;Agrococcus	0.0446132
Bacteria;Candidate division TM7;Unclassified Candidate division TM7;;;	0.0437384
Bacteria;Proteobacteria;Deltaproteobacteria;Myxococcales;Polyangiaceae;Unclassified Polyangiaceae	0.0424263
Bacteria;Actinobacteria;Actinobacteria;Micrococcales;Microbacteriaceae;Leucobacter	0.0419889
Bacteria;Firmicutes;Clostridia;Clostridiales;Peptococcaceae;Unclassified Peptococcaceae	0.0415515
Bacteria;Proteobacteria;Betaproteobacteria;Burkholderiales;Comamonadaceae;Simplicispira	0.0406767
Bacteria;Proteobacteria;Gammaproteobacteria;Thiotrichales;Thiotrichaceae;Thiothrix	0.039802
Bacteria;Actinobacteria;Actinobacteria;Corynebacteriales;Mycobacteriaceae;Mycobacterium	0.0393646
Bacteria;Bacteroidetes;Flavobacteria;Unclassified Flavobacteria;;	0.0393646
Bacteria;Proteobacteria;Betaproteobacteria;Burkholderiales;Burkholderiaceae;Ralstonia	0.0389272
Bacteria;Proteobacteria;Betaproteobacteria;Rhodocyclales;Rhodocyclaceae;Denitratisoma	0.0389272
Bacteria;Candidate division OP11;toluene-degrading methanogenic consortium bacterium;Unclassified toluene-degrading methanogenic consortium bacterium;;	0.0384898
Bacteria;Actinobacteria;Actinobacteria;Bifidobacteriales;Bifidobacteriaceae;Bifidobacterium	0.0380524
Bacteria;BD1-5;Unclassified BD1-5;;;	0.0380524
Bacteria;Proteobacteria;Gammaproteobacteria;Aeromonadales;Aeromonadaceae;Tolumonas	0.037615
Bacteria;Proteobacteria;Alphaproteobacteria;Sphingomonadales;Sphingomonadaceae;Sphingomonas	0.0367403
Bacteria;Proteobacteria;Epsilonproteobacteria;Campylobacterales;Campylobacteraceae;Arcobacter	0.0358655
Bacteria;Tenericutes;Mollicutes;Mycoplasmatales;Mycoplasmataceae;Mycoplasma	0.0358655
Bacteria;Proteobacteria;Deltaproteobacteria;Desulfovibrionales;Desulfomicrobiaceae;Desulfomicrobium	0.0354281
Bacteria;Spirochaetes;Spirochaetes;Spirochaetales;Spirochaetaceae;Unclassified Spirochaetaceae	0.0349907
Bacteria;Proteobacteria;Gammaproteobacteria;Xanthomonadales;Xanthomonadaceae;Thermomonas	0.0349907
Bacteria;Proteobacteria;Epsilonproteobacteria;Campylobacterales;Helicobacteraceae;Helicobacter	0.0349907
Bacteria;Proteobacteria;Alphaproteobacteria;Rhodospirillales;Rhodospirillaceae;Unclassified Rhodospirillaceae	0.0345533
Bacteria;Proteobacteria;Betaproteobacteria;Methylophilales;Methylophilaceae;Methylobacillus	0.0345533
Bacteria;Actinobacteria;Unclassified Actinobacteria;;;	0.034116
Bacteria;Proteobacteria;Alphaproteobacteria;Rickettsiales;Rickettsiaceae;Rickettsia	0.034116
Bacteria;Firmicutes;Bacilli;Bacillales;Unclassified Bacillales;	0.0336786
Bacteria;Proteobacteria;Gammaproteobacteria;Methylococcales;Methylococcaceae;Methylomonas	0.0336786
Bacteria;Proteobacteria;Alphaproteobacteria;Rhizobiales;F0723;alpha proteobacterium HIN4	0.0336786
Bacteria;Synergistetes;Synergistia;Synergistales;Synergistaceae;Unclassified Synergistaceae	0.0332412
Bacteria;Proteobacteria;Alphaproteobacteria;Rhodospirillales;Acetobacteraceae;Roseomonas	0.0328038
Bacteria;Proteobacteria;Gammaproteobacteria;Pseudomonadales;Moraxellaceae;Moraxella	0.0328038
Bacteria;Proteobacteria;Deltaproteobacteria;Desulfuromonadales;Geobacteraceae;Geobacter	0.0323664
Bacteria;Firmicutes;Clostridia;Clostridiales;Ruminococcaceae;Faecalibacterium	0.0323664
Bacteria;Proteobacteria;Gammaproteobacteria;Legionellales;Legionellaceae;Legionella	0.031929
Bacteria;Proteobacteria;Alphaproteobacteria;Sphingomonadales;Erythrobacteraceae;Unclassified Erythrobacteraceae	0.0310543
Bacteria;Proteobacteria;Betaproteobacteria;Burkholderiales;Comamonadaceae;Variovorax	0.0310543
Bacteria;Actinobacteria;Actinobacteria;Propionibacteriales;Nocardioidaceae;Unclassified Nocardioidaceae	0.0301795
Bacteria;Proteobacteria;Betaproteobacteria;Hydrogenophilales;Hydrogenophilaceae;Thiobacillus	0.0293047
Bacteria;Proteobacteria;Gammaproteobacteria;Alteromonadales;Alteromonadaceae;Unclassified Alteromonadaceae	0.0293047
Bacteria;Actinobacteria;Actinobacteria;Kineosporiales;Kineosporiaceae;Unclassified Kineosporiaceae	0.0293047
Bacteria;Proteobacteria;Gammaproteobacteria;Enterobacteriales;Enterobacteriaceae;Escherichia-Shigella	0.0293047
Bacteria;Proteobacteria;Gammaproteobacteria;Xanthomonadales;Xanthomonadaceae;Xanthomonas	0.02843
Bacteria;Firmicutes;Clostridia;Unclassified Clostridia;;	0.02843
Bacteria;Actinobacteria;Actinobacteria;Micrococcales;Microbacteriaceae;Microbacterium	0.0279926
Bacteria;Proteobacteria;Betaproteobacteria;Rhodocyclales;Rhodocyclaceae;Quatrionicoccus	0.0271178
Bacteria;Chlamydiae;Chlamydiae;Chlamydiales;Simkaniaceae;Candidatus Rhabdochlamydia	0.0271178
Bacteria;Proteobacteria;Betaproteobacteria;Burkholderiales;Comamonadaceae;Ramlibacter	0.0266804
Bacteria;Cyanobacteria;Cyanobacteria;Unclassified Cyanobacteria;;	0.0266804
Bacteria;Spirochaetes;Spirochaetes;Spirochaetales;Spirochaetaceae;Treponema	0.026243
Bacteria;Bacteroidetes;Bacteroidia;Unclassified Bacteroidia;;	0.026243
Bacteria;Bacteroidetes;Flavobacteria;Flavobacteriales;Flavobacteriaceae;Capnocytophaga	0.0258057
Bacteria;Bacteroidetes;Sphingobacteriia;Sphingobacteriales;Sphingobacteriaceae;Solitalea	0.0258057
Bacteria;Firmicutes;Clostridia;Clostridiales;Veillonellaceae;Dialister	0.0253683
Bacteria;Proteobacteria;Betaproteobacteria;Rhodocyclales;Rhodocyclaceae;Azovibrio	0.0249309
Bacteria;Firmicutes;Bacilli;Unclassified Bacilli;;	0.0244935
Bacteria;Actinobacteria;Actinobacteria;Propionibacteriales;Unclassified Propionibacteriales;	0.0244935
Bacteria;Cyanobacteria;Cyanobacteria;SubsectionIII;FamilyI;Unclassified FamilyI	0.0244935
Bacteria;Actinobacteria;Actinobacteria;Propionibacteriales;Propionibacteriaceae;Unclassified Propionibacteriaceae	0.0244935
Bacteria;Proteobacteria;Betaproteobacteria;Burkholderiales;Comamonadaceae;Tepidimonas	0.0240561
Bacteria;Bacteroidetes;Sphingobacteriia;Sphingobacteriales;Chitinophagaceae;Niabella	0.0240561
Bacteria;Actinobacteria;Acidimicrobiia;Acidimicrobiales;Unclassified Acidimicrobiales;	0.0236187
Bacteria;Actinobacteria;Actinobacteria;Frankiales;Unclassified Frankiales;	0.0236187
Bacteria;Bacteroidetes;Cytophagia;Cytophagales;Cytophagaceae;Flexibacter	0.0236187
Bacteria;Firmicutes;Clostridia;Clostridiales;Veillonellaceae;Megasphaera	0.0231814
Bacteria;Bacteroidetes;Sphingobacteriia;Sphingobacteriales;Saprospiraceae;Aureispira	0.0231814
Bacteria;Proteobacteria;Gammaproteobacteria;Oceanospirillales;Oceanospirillaceae;Marinomonas	0.022744
Bacteria;Bacteroidetes;Cytophagia;Cytophagales;Cytophagaceae;Emticicia	0.0223066
Bacteria;Proteobacteria;Betaproteobacteria;Burkholderiales;Comamonadaceae;Sphaerotilus	0.0223066
Bacteria;Firmicutes;Bacilli;Bacillales;Bacillaceae;Bacillus	0.0218692
Bacteria;Proteobacteria;Alphaproteobacteria;Rhizobiales;Rhizobiaceae;Rhizobium	0.0218692
Bacteria;Proteobacteria;Gammaproteobacteria;Methylococcales;Unclassified Methylococcales;	0.0218692
Bacteria;Verrucomicrobia;Verrucomicrobiae;Verrucomicrobiales;Verrucomicrobiaceae;Luteolibacter	0.0214318
Bacteria;Bacteroidetes;Cytophagia;Cytophagales;Cytophagaceae;Leadbetterella	0.0209944
Bacteria;Proteobacteria;Betaproteobacteria;Burkholderiales;Alcaligenaceae;GKS98 freshwater group	0.0209944
Bacteria;Proteobacteria;Betaproteobacteria;Neisseriales;Neisseriaceae;beta proteobacterium Npb-03	0.0205571
Bacteria;Bacteroidetes;Flavobacteria;Flavobacteriales;Flavobacteriaceae;Ornithobacterium	0.0196823
Bacteria;Proteobacteria;Epsilonproteobacteria;Campylobacterales;Unclassified Campylobacterales;	0.0192449
Bacteria;Proteobacteria;Alphaproteobacteria;Rhodospirillales;Acetobacteraceae;Unclassified Acetobacteraceae	0.0188075
Bacteria;Bacteroidetes;Sphingobacteriia;Sphingobacteriales;Chitinophagaceae;Flavisolibacter	0.0188075
Bacteria;Bacteroidetes;Bacteroidia;Bacteroidales;Porphyromonadaceae;Dysgonomonas	0.0188075
Bacteria;Proteobacteria;Betaproteobacteria;Burkholderiales;Oxalobacteraceae;Herminiimonas	0.0188075
Bacteria;Proteobacteria;Deltaproteobacteria;Myxococcales;Polyangiaceae;Sorangium	0.0183701
Bacteria;Proteobacteria;Betaproteobacteria;Burkholderiales;Comamonadaceae;Pseudorhodoferax	0.0183701
Bacteria;Actinobacteria;Actinobacteria;Streptosporangiales;Thermomonosporaceae;Actinocorallia	0.0183701
Bacteria;Actinobacteria;Actinobacteria;Micrococcales;Dermabacteraceae;Unclassified Dermabacteraceae	0.0183701
Bacteria;Proteobacteria;Betaproteobacteria;Methylophilales;Methylophilaceae;Methylotenera	0.0183701
Bacteria;Acidobacteria;Unclassified Acidobacteria;;;	0.0179327
Bacteria;Actinobacteria;Actinobacteria;Propionibacteriales;Nocardioidaceae;Kribbella	0.0179327
Bacteria;Proteobacteria;Deltaproteobacteria;Desulfobacterales;Desulfobulbaceae;Unclassified Desulfobulbaceae	0.0179327
Bacteria;Verrucomicrobia;Verrucomicrobiae;Verrucomicrobiales;Verrucomicrobiaceae;Verrucomicrobium	0.0179327
Bacteria;Firmicutes;Clostridia;Clostridiales;Family XIII Incertae Sedis;Unclassified Family XIII Incertae Sedis	0.0179327
Bacteria;Firmicutes;Erysipelotrichi;Erysipelotrichales;Erysipelotrichaceae;Incertae Sedis	0.0179327
Bacteria;Proteobacteria;Betaproteobacteria;Burkholderiales;Alcaligenaceae;Achromobacter	0.0179327
Bacteria;Proteobacteria;Gammaproteobacteria;Pseudomonadales;Pseudomonadaceae;Azotobacter	0.0179327
Bacteria;Firmicutes;Bacilli;Bacillales;Bacillaceae;Unclassified Bacillaceae	0.0174954
Bacteria;Firmicutes;Clostridia;Clostridiales;Lachnospiraceae;Incertae Sedis	0.0174954
Bacteria;Proteobacteria;Betaproteobacteria;Burkholderiales;Comamonadaceae;Pelomonas	0.0174954
Bacteria;Proteobacteria;Betaproteobacteria;Burkholderiales;Comamonadaceae;Macromonas	0.0174954
Bacteria;Proteobacteria;Gammaproteobacteria;Alteromonadales;Alteromonadaceae;Haliea	0.017058
Bacteria;Proteobacteria;Betaproteobacteria;Burkholderiales;Alcaligenaceae;Advenella	0.017058
Bacteria;Proteobacteria;Alphaproteobacteria;Sphingomonadales;Sphingomonadaceae;Sphingopyxis	0.0166206
Bacteria;Proteobacteria;Betaproteobacteria;Burkholderiales;Comamonadaceae;Aquabacterium	0.0166206
Bacteria;Proteobacteria;Gammaproteobacteria;Alteromonadales;Unclassified Alteromonadales;	0.0166206
Bacteria;Firmicutes;Clostridia;Clostridiales;Veillonellaceae;Megamonas	0.0166206
Bacteria;Proteobacteria;Betaproteobacteria;Rhodocyclales;Rhodocyclaceae;Sterolibacterium	0.0166206
Bacteria;Actinobacteria;Actinobacteria;PeM15;bacterium rJ7;Unclassified bacterium rJ7	0.0166206
Bacteria;Actinobacteria;Actinobacteria;Frankiales;Frankiaceae;Frankia	0.0161832
Bacteria;Proteobacteria;Betaproteobacteria;Burkholderiales;Comamonadaceae;Azohydromonas	0.0161832
Bacteria;Proteobacteria;Alphaproteobacteria;Sphingomonadales;Erythrobacteraceae;Erythrobacter	0.0161832
Bacteria;Proteobacteria;Deltaproteobacteria;Bdellovibrionales;Unclassified Bdellovibrionales;	0.0161832
Bacteria;Bacteroidetes;Flavobacteria;Flavobacteriales;Flavobacteriaceae;Polaribacter	0.0161832
Bacteria;Proteobacteria;Gammaproteobacteria;Oceanospirillales;Oceanospirillaceae;Unclassified Oceanospirillaceae	0.0161832
Bacteria;Spirochaetes;Spirochaetes;Spirochaetales;Spirochaetaceae;Spirochaeta	0.0157458
Bacteria;Proteobacteria;Deltaproteobacteria;Desulfuromonadales;Desulfuromonadaceae;Unclassified Desulfuromonadaceae	0.0157458
Bacteria;Proteobacteria;Gammaproteobacteria;Chromatiales;Unclassified Chromatiales;	0.0157458
Bacteria;Tenericutes;Mollicutes;Unclassified Mollicutes;;	0.0157458
Bacteria;Proteobacteria;Alphaproteobacteria;Rhizobiales;Family Incertae Sedis;Nordella	0.0153084
Bacteria;Proteobacteria;Betaproteobacteria;Neisseriales;Unclassified Neisseriales;	0.0153084
Bacteria;Verrucomicrobia;Verrucomicrobiae;Verrucomicrobiales;Unclassified Verrucomicrobiales;	0.0153084
Bacteria;Proteobacteria;Betaproteobacteria;Burkholderiales;Oxalobacteraceae;Undibacterium	0.0153084
Bacteria;Verrucomicrobia;Verrucomicrobiae;Unclassified Verrucomicrobiae;;	0.0153084
Bacteria;Actinobacteria;Actinobacteria;Micromonosporales;Micromonosporaceae;Unclassified Micromonosporaceae	0.0148711
Bacteria;Firmicutes;Erysipelotrichi;Erysipelotrichales;Erysipelotrichaceae;Erysipelothrix	0.0148711
Bacteria;Proteobacteria;Gammaproteobacteria;Oceanospirillales;Unclassified Oceanospirillales;	0.0148711
Bacteria;Proteobacteria;Gammaproteobacteria;Xanthomonadales;Xanthomonadaceae;Stenotrophomonas	0.0148711
Bacteria;Proteobacteria;CF2;Unclassified CF2;;	0.0148711
Bacteria;Bacteroidetes;Flavobacteria;Flavobacteriales;Cryomorphaceae;Brumimicrobium	0.0148711
Bacteria;Firmicutes;Clostridia;Clostridiales;Veillonellaceae;Sporomusa	0.0144337
Bacteria;Proteobacteria;Deltaproteobacteria;Desulfobacterales;Desulfobacteraceae;Unclassified Desulfobacteraceae	0.0144337
Bacteria;Bacteroidetes;Cytophagia;Cytophagales;Cytophagaceae;Pontibacter	0.0144337
Bacteria;Cyanobacteria;Cyanobacteria;SubsectionIII;FamilyI;Phormidium	0.0144337
Bacteria;Proteobacteria;Betaproteobacteria;Methylophilales;Unclassified Methylophilales;	0.0144337
Bacteria;Proteobacteria;Betaproteobacteria;Burkholderiales;Comamonadaceae;Alicycliphilus	0.0144337
Bacteria;Firmicutes;Clostridia;Clostridiales;Family XII Incertae Sedis;Fusibacter	0.0139963
Bacteria;Proteobacteria;Betaproteobacteria;Neisseriales;Neisseriaceae;Pseudogulbenkiania	0.0139963
Bacteria;Bacteroidetes;Sphingobacteriia;Sphingobacteriales;WCHB1-69;bacterium sp. OF1	0.0139963
Bacteria;Proteobacteria;Betaproteobacteria;Burkholderiales;Burkholderiaceae;Chitinimonas	0.0135589
Bacteria;Bacteroidetes;Bacteroidia;Bacteroidales;Marinilabiaceae;Alkaliflexus	0.0135589
Bacteria;Firmicutes;Bacilli;Lactobacillales;Streptococcaceae;Streptococcus	0.0135589
Bacteria;Candidate division SR1;Unclassified Candidate division SR1;;;	0.0135589
Bacteria;Bacteroidetes;Cytophagia;Cytophagales;Cytophagaceae;Arcicella	0.0135589
Bacteria;Proteobacteria;Gammaproteobacteria;Xanthomonadales;Xanthomonadaceae;Lysobacter	0.0131215
Bacteria;Proteobacteria;Betaproteobacteria;Burkholderiales;Oxalobacteraceae;Herbaspirillum	0.0131215
Bacteria;Firmicutes;Clostridia;Clostridiales;Ruminococcaceae;Incertae Sedis	0.0131215
Bacteria;Bacteroidetes;Sphingobacteriia;Sphingobacteriales;Chitinophagaceae;Niastella	0.0131215
Bacteria;Proteobacteria;Gammaproteobacteria;Xanthomonadales;Xanthomonadaceae;Xylella	0.0131215
Bacteria;Bacteroidetes;Bacteroidia;Bacteroidales;Marinilabiaceae;Marinifilum	0.0131215
Bacteria;Planctomycetes;Planctomycetacia;Brocadiales;Brocadiaceae;Unclassified Brocadiaceae	0.0131215
Bacteria;Proteobacteria;Gammaproteobacteria;Alteromonadales;Alteromonadaceae;Marinobacter	0.0131215
Bacteria;Spirochaetes;Spirochaetes;Spirochaetales;Spirochaetaceae;Borrelia	0.0131215
Bacteria;Proteobacteria;Deltaproteobacteria;Myxococcales;Cystobacteraceae;Anaeromyxobacter	0.0126841
Bacteria;Bacteroidetes;Sphingobacteriia;Sphingobacteriales;Chitinophagaceae;Filimonas	0.0126841
Bacteria;Proteobacteria;Betaproteobacteria;Burkholderiales;Comamonadaceae;Ottowia	0.0126841
Bacteria;Bacteroidetes;Cytophagia;Cytophagales;Cyclobacteriaceae;Unclassified Cyclobacteriaceae	0.0126841
Bacteria;Proteobacteria;Gammaproteobacteria;Enterobacteriales;Enterobacteriaceae;Klebsiella	0.0126841
Bacteria;Proteobacteria;Alphaproteobacteria;Rickettsiales;Unclassified Rickettsiales;	0.0126841
Bacteria;Proteobacteria;Gammaproteobacteria;Oceanospirillales;Hahellaceae;Hahella	0.0126841
Bacteria;Firmicutes;Clostridia;Clostridiales;Veillonellaceae;Selenomonas	0.0122468
Bacteria;Firmicutes;Clostridia;Clostridiales;Clostridiaceae;Alkaliphilus	0.0122468
Bacteria;Firmicutes;Clostridia;Clostridiales;Peptostreptococcaceae;Incertae Sedis	0.0122468
Bacteria;Proteobacteria;Gammaproteobacteria;Pseudomonadales;Moraxellaceae;Psychrobacter	0.0122468
Bacteria;Bacteroidetes;Sphingobacteriia;Sphingobacteriales;Saprospiraceae;Saprospira	0.0122468
Bacteria;Proteobacteria;Gammaproteobacteria;34P16;Unclassified 34P16;	0.0122468
Bacteria;Chloroflexi;Unclassified Chloroflexi;;;	0.0118094
Bacteria;Proteobacteria;Gammaproteobacteria;Pseudomonadales;Moraxellaceae;Perlucidibaca	0.0118094
Bacteria;Proteobacteria;Gammaproteobacteria;Chromatiales;Chromatiaceae;Unclassified Chromatiaceae	0.0118094
Bacteria;Proteobacteria;Epsilonproteobacteria;Campylobacterales;Campylobacteraceae;Campylobacter	0.0118094
Bacteria;Proteobacteria;Gammaproteobacteria;34P16;gamma proteobacterium HdN1;Unclassified gamma proteobacterium HdN1	0.0118094
Bacteria;Proteobacteria;Deltaproteobacteria;Myxococcales;Cystobacteraceae;Unclassified Cystobacteraceae	0.011372
Bacteria;Acidobacteria;Holophagae;Holophagales;Holophagaceae;Unclassified Holophagaceae	0.011372
Bacteria;Bacteroidetes;Cytophagia;Cytophagales;Cytophagaceae;Hymenobacter	0.011372
Bacteria;Proteobacteria;Deltaproteobacteria;Desulfurellales;Desulfurellaceae;Hippea	0.011372
Bacteria;Proteobacteria;Betaproteobacteria;Burkholderiales;Comamonadaceae;Schlegelella	0.011372
Bacteria;Firmicutes;Clostridia;Clostridiales;Lachnospiraceae;Pseudobutyrivibrio	0.011372
Bacteria;Firmicutes;Clostridia;Thermoanaerobacterales;Family III Incertae Sedis;Thermoanaerobacterium	0.011372
Bacteria;Chlamydiae;Chlamydiae;Chlamydiales;Parachlamydiaceae;Unclassified Parachlamydiaceae	0.011372
Bacteria;Cyanobacteria;Unclassified Cyanobacteria;;;	0.011372
Bacteria;Firmicutes;Clostridia;Clostridiales;Family XIV Incertae Sedis;Anaerobranca	0.011372
Bacteria;Proteobacteria;Alphaproteobacteria;Rhizobiales;Xanthobacteraceae;Xanthobacter	0.0109346
Bacteria;Bacteroidetes;Bacteroidia;Bacteroidales;Marinilabiaceae;Unclassified Marinilabiaceae	0.0109346
Bacteria;Bacteroidetes;Flavobacteria;Flavobacteriales;Flavobacteriaceae;Riemerella	0.0109346
Bacteria;Deinococcus-Thermus;Deinococci;Thermales;Thermaceae;Unclassified Thermaceae	0.0109346
Bacteria;Proteobacteria;Alphaproteobacteria;Rhizobiales;Methylobacteriaceae;Meganema	0.0109346
Bacteria;Proteobacteria;Betaproteobacteria;Burkholderiales;Comamonadaceae;Xenophilus	0.0104972
Bacteria;Bacteroidetes;Bacteroidia;Bacteroidales;Rikenellaceae;RC9 gut group	0.0104972
Bacteria;Firmicutes;Clostridia;Clostridiales;Ruminococcaceae;Saccharofermentans	0.0104972
Bacteria;Actinobacteria;Actinobacteria;Micrococcales;Microbacteriaceae;Candidatus Aquiluna	0.0104972
Bacteria;Actinobacteria;Actinobacteria;Micrococcales;Microbacteriaceae;Rathayibacter	0.0104972
Bacteria;Proteobacteria;Alphaproteobacteria;Rickettsiales;Rickettsiaceae;Orientia	0.0104972
Bacteria;Proteobacteria;Alphaproteobacteria;Rhodospirillales;Unclassified Rhodospirillales;	0.0100598
Bacteria;Proteobacteria;Deltaproteobacteria;Myxococcales;Myxococcaceae;Myxococcus	0.0100598
Bacteria;Proteobacteria;Alphaproteobacteria;Rhodobacterales;Rhodobacteraceae;Paracoccus	0.0100598
Bacteria;Proteobacteria;Alphaproteobacteria;Caulobacterales;Caulobacteraceae;Caulobacter	0.0100598
Bacteria;Firmicutes;Clostridia;Clostridiales;Caldicoprobacteraceae;Caldicoprobacter	0.0100598
Bacteria;Planctomycetes;Planctomycetacia;Planctomycetales;Planctomycetaceae;Rhodopirellula	0.0100598
Bacteria;Proteobacteria;Betaproteobacteria;Burkholderiales;Comamonadaceae;Caenimonas	0.0100598
Bacteria;Proteobacteria;Alphaproteobacteria;Rhizobiales;Methylocystaceae;Methylocystis	0.0100598
Bacteria;Proteobacteria;Betaproteobacteria;Methylophilales;Methylophilaceae;Methylophilus	0.0100598
Bacteria;Bacteroidetes;Bacteroidia;Bacteroidales;Rikenellaceae;Rikenella	0.0100598
Bacteria;Actinobacteria;Actinobacteria;Micrococcales;Microbacteriaceae;Agromyces	0.00962245
Bacteria;Firmicutes;Clostridia;Clostridiales;Veillonellaceae;Pelosinus	0.00962245
Bacteria;Planctomycetes;Planctomycetacia;Planctomycetales;Planctomycetaceae;Planctomyces	0.00962245
Bacteria;Firmicutes;Bacilli;Bacillales;Paenibacillaceae;Unclassified Paenibacillaceae	0.00962245
Bacteria;Actinobacteria;Actinobacteria;Streptomycetales;Streptomycetaceae;Unclassified Streptomycetaceae	0.00962245
Bacteria;Bacteroidetes;Class Incertae Sedis;Unclassified Class Incertae Sedis;;	0.00962245
Bacteria;Actinobacteria;Actinobacteria;Actinomycetales;Actinomycetaceae;Trueperella	0.00962245
Bacteria;Spirochaetes;Spirochaetes;Spirochaetales;Leptospiraceae;Leptospira	0.00918507
Bacteria;Proteobacteria;Gammaproteobacteria;Pasteurellales;Pasteurellaceae;Unclassified Pasteurellaceae	0.00918507
Bacteria;Proteobacteria;Betaproteobacteria;Hydrogenophilales;Unclassified Hydrogenophilales;	0.00918507
Bacteria;Firmicutes;Erysipelotrichi;Erysipelotrichales;Erysipelotrichaceae;Catenibacterium	0.00918507
Bacteria;Proteobacteria;Epsilonproteobacteria;Nautiliales;Nautiliaceae;Nitratiruptor	0.00918507
Bacteria;Proteobacteria;Gammaproteobacteria;Aeromonadales;Unclassified Aeromonadales;	0.00918507
Bacteria;Bacteroidetes;Flavobacteria;Flavobacteriales;Flavobacteriaceae;Wautersiella	0.00918507
Bacteria;Firmicutes;Clostridia;Clostridiales;Peptococcaceae;Desulfotomaculum	0.00874768
Bacteria;Proteobacteria;Deltaproteobacteria;Desulfuromonadales;Desulfuromonadaceae;Pelobacter	0.00874768
Bacteria;Actinobacteria;Actinobacteria;Corynebacteriales;Unclassified Corynebacteriales;	0.00874768
Bacteria;Actinobacteria;Acidimicrobiia;Acidimicrobiales;Acidimicrobiaceae;CL500-29 marine group	0.00874768
Bacteria;Proteobacteria;Gammaproteobacteria;Chromatiales;Ectothiorhodospiraceae;Unclassified Ectothiorhodospiraceae	0.00874768
Bacteria;Proteobacteria;Betaproteobacteria;Burkholderiales;Alcaligenaceae;Kerstersia	0.00874768
Bacteria;Tenericutes;Mollicutes;Mycoplasmatales;Mycoplasmataceae;Unclassified Mycoplasmataceae	0.00874768
Bacteria;Tenericutes;Unclassified Tenericutes;;;	0.00874768
Bacteria;Bacteroidetes;Bacteroidia;Bacteroidales;Porphyromonadaceae;Porphyromonas	0.00874768
Bacteria;Bacteroidetes;Flavobacteria;Flavobacteriales;Cryomorphaceae;Owenweeksia	0.00874768
Bacteria;Proteobacteria;Alphaproteobacteria;Rhodospirillales;Rhodospirillaceae;Rhodocista	0.00874768
Bacteria;Actinobacteria;Actinobacteria;Frankiales;Geodermatophilaceae;Unclassified Geodermatophilaceae	0.0083103
Bacteria;Actinobacteria;Actinobacteria;Streptosporangiales;Streptosporangiaceae;Unclassified Streptosporangiaceae	0.0083103
Bacteria;Proteobacteria;Alphaproteobacteria;Rhodospirillales;Rhodospirillaceae;Magnetospirillum	0.0083103
Bacteria;Cyanobacteria;Cyanobacteria;SubsectionI;FamilyI;Unclassified FamilyI	0.0083103
Bacteria;Proteobacteria;Betaproteobacteria;Rhodocyclales;Rhodocyclaceae;Ferribacterium	0.0083103
Bacteria;Proteobacteria;Betaproteobacteria;Burkholderiales;Burkholderiaceae;Pandoraea	0.0083103
Bacteria;Proteobacteria;Alphaproteobacteria;Rhodospirillales;Acetobacteraceae;Gluconacetobacter	0.0083103
Bacteria;Bacteroidetes;Sphingobacteriia;Sphingobacteriales;Saprospiraceae;Candidatus Aquirestis	0.0083103
Bacteria;Proteobacteria;Betaproteobacteria;Burkholderiales;Family Incertae Sedis;Thiomonas	0.00787291
Bacteria;Firmicutes;Clostridia;Clostridiales;Family XI Incertae Sedis;Peptoniphilus	0.00787291
Bacteria;Deinococcus-Thermus;Deinococci;Thermales;Thermaceae;Meiothermus	0.00787291
Bacteria;Spirochaetes;Spirochaetes;Spirochaetales;Unclassified Spirochaetales;	0.00787291
Bacteria;Bacteroidetes;Cytophagia;Cytophagales;Flammeovirgaceae;Marinoscillum	0.00787291
Bacteria;Bacteroidetes;Sphingobacteriia;Sphingobacteriales;Chitinophagaceae;Ferruginibacter	0.00787291
Bacteria;Bacteroidetes;Flavobacteria;Flavobacteriales;Flavobacteriaceae;Psychroflexus	0.00787291
Bacteria;Acidobacteria;Acidobacteria;DA023;Unclassified DA023;	0.00743553
Bacteria;Planctomycetes;Planctomycetacia;Planctomycetales;Planctomycetaceae;Pirellula	0.00743553
Bacteria;Firmicutes;Clostridia;Clostridiales;Clostridiaceae;Unclassified Clostridiaceae	0.00743553
Bacteria;Tenericutes;Mollicutes;Candidatus Phytoplasma;Unclassified Candidatus Phytoplasma;	0.00743553
Bacteria;Proteobacteria;Deltaproteobacteria;Desulfovibrionales;Desulfovibrionaceae;Unclassified Desulfovibrionaceae	0.00743553
Bacteria;Chloroflexi;Anaerolineae;Anaerolineales;Anaerolineaceae;Leptolinea	0.00743553
Bacteria;Bacteroidetes;Cytophagia;Cytophagales;Cytophagaceae;Dyadobacter	0.00743553
Bacteria;Proteobacteria;Epsilonproteobacteria;Campylobacterales;Campylobacteraceae;Unclassified Campylobacteraceae	0.00743553
Bacteria;Firmicutes;Clostridia;Clostridiales;Lachnospiraceae;Butyrivibrio	0.00743553
Bacteria;Firmicutes;Clostridia;Clostridiales;Veillonellaceae;Anaeroarcus	0.00743553
Bacteria;Firmicutes;Clostridia;Clostridiales;Lachnospiraceae;Catonella	0.00743553
Bacteria;Bacteroidetes;Cytophagia;Cytophagales;Cytophagaceae;Adhaeribacter	0.00743553
Bacteria;Proteobacteria;Betaproteobacteria;Burkholderiales;Comamonadaceae;Giesbergeria	0.00743553
Bacteria;Proteobacteria;Alphaproteobacteria;Rhodospirillales;Rhodospirillaceae;Thalassospira	0.00743553
Bacteria;Proteobacteria;Deltaproteobacteria;Desulfobacterales;Desulfobacteraceae;Desulforegula	0.00743553
Bacteria;Proteobacteria;Gammaproteobacteria;Xanthomonadales;Sinobacteraceae;Unclassified Sinobacteraceae	0.00699815
Bacteria;Firmicutes;Bacilli;Bacillales;Paenibacillaceae;Paenibacillus	0.00699815
Bacteria;Actinobacteria;Coriobacteriia;Coriobacteriales;Coriobacteriaceae;Unclassified Coriobacteriaceae	0.00699815
Bacteria;Proteobacteria;Alphaproteobacteria;Rhizobiales;Bradyrhizobiaceae;Unclassified Bradyrhizobiaceae	0.00699815
Bacteria;Actinobacteria;Actinobacteria;Micrococcales;Micrococcaceae;Arthrobacter	0.00699815
Bacteria;Proteobacteria;Alphaproteobacteria;Caulobacterales;Caulobacteraceae;Brevundimonas	0.00699815
Bacteria;Bacteroidetes;Class Incertae Sedis;Order Incertae Sedis;Family Incertae Sedis;Prolixibacter	0.00699815
Bacteria;Actinobacteria;Coriobacteriia;Coriobacteriales;Coriobacteriaceae;Collinsella	0.00699815
Bacteria;Proteobacteria;Deltaproteobacteria;Desulfobacterales;Desulfobulbaceae;Desulfurivibrio	0.00699815
Bacteria;Nitrospirae;Nitrospira;Nitrospirales;Nitrospiraceae;Leptospirillum	0.00699815
Bacteria;Proteobacteria;Betaproteobacteria;Burkholderiales;Comamonadaceae;Polaromonas	0.00699815
Bacteria;Proteobacteria;Gammaproteobacteria;Oceanospirillales;Halomonadaceae;Unclassified Halomonadaceae	0.00699815
Bacteria;Bacteroidetes;Cytophagia;Cytophagales;Cyclobacteriaceae;Algoriphagus	0.00699815
Bacteria;Proteobacteria;Deltaproteobacteria;Myxococcales;Haliangiaceae;Haliangium	0.00656076
Bacteria;Proteobacteria;Alphaproteobacteria;Rhodospirillales;wr0007;Unclassified wr0007	0.00656076
Bacteria;Proteobacteria;Gammaproteobacteria;Acidithiobacillales;Acidithiobacillaceae;Acidithiobacillus	0.00656076
Bacteria;Firmicutes;Bacilli;Lactobacillales;Unclassified Lactobacillales;	0.00656076
Bacteria;Dictyoglomi;Dictyoglomia;Dictyoglomales;Dictyoglomaceae;Dictyoglomus	0.00656076
Bacteria;Proteobacteria;Betaproteobacteria;Burkholderiales;Comamonadaceae;Rubrivivax	0.00656076
Bacteria;Tenericutes;Mollicutes;Entomoplasmatales;Spiroplasmataceae;Spiroplasma	0.00656076
Bacteria;Firmicutes;Clostridia;Clostridiales;Ruminococcaceae;Ruminococcus	0.00656076
Bacteria;Firmicutes;Erysipelotrichi;Erysipelotrichales;Erysipelotrichaceae;Solobacterium	0.00656076
Bacteria;Firmicutes;Bacilli;Bacillales;Staphylococcaceae;Macrococcus	0.00656076
Bacteria;Actinobacteria;Actinobacteria;Propionibacteriales;Propionibacteriaceae;Microlunatus	0.00656076
Bacteria;Firmicutes;Clostridia;Clostridiales;Family XIII Incertae Sedis;Anaerovorax	0.00656076
Bacteria;Candidate division SR1;SR1 bacterium canine oral taxon 382;Unclassified SR1 bacterium canine oral taxon 382;;	0.00656076
Bacteria;Chlamydiae;Chlamydiae;Chlamydiales;Simkaniaceae;Unclassified Simkaniaceae	0.00656076
Bacteria;Bacteroidetes;Cytophagia;Cytophagales;Flammeovirgaceae;Flexithrix	0.00656076
Bacteria;Bacteroidetes;Flavobacteria;Flavobacteriales;Flavobacteriaceae;Gramella	0.00656076
Bacteria;Proteobacteria;Deltaproteobacteria;Desulfovibrionales;Unclassified Desulfovibrionales;	0.00612338
Bacteria;Actinobacteria;Actinobacteria;Streptosporangiales;Unclassified Streptosporangiales;	0.00612338
Bacteria;Thermotogae;Thermotogae;Thermotogales;Thermotogaceae;Unclassified Thermotogaceae	0.00612338
Bacteria;Actinobacteria;Actinobacteria;Frankiales;Cryptosporangiaceae;Unclassified Cryptosporangiaceae	0.00612338
Bacteria;Firmicutes;Clostridia;Clostridiales;Ruminococcaceae;Oscillibacter	0.00612338
Bacteria;Candidate division WS6;toluene-degrading methanogenic consortium bacterium;Unclassified toluene-degrading methanogenic consortium bacterium;;	0.00612338
Bacteria;Firmicutes;Clostridia;Clostridiales;Family XI Incertae Sedis;Unclassified Family XI Incertae Sedis	0.00612338
Bacteria;Firmicutes;Clostridia;Clostridiales;Lachnospiraceae;Blautia	0.00612338
Bacteria;Actinobacteria;Actinobacteria;Micrococcales;Micrococcaceae;Rothia	0.00612338
Bacteria;Bacteroidetes;Sphingobacteriia;Sphingobacteriales;Chitinophagaceae;Segetibacter	0.00612338
Bacteria;Proteobacteria;Alphaproteobacteria;Rickettsiales;Candidatus Midichloria;Candidatus	0.00612338
Bacteria;Verrucomicrobia;Opitutae;Puniceicoccales;Puniceicoccaceae;Cerasicoccus	0.00612338
Bacteria;Nitrospirae;Nitrospira;Nitrospirales;Nitrospiraceae;Nitrospira	0.00568599
Bacteria;Planctomycetes;Unclassified Planctomycetes;;;	0.00568599
Bacteria;Proteobacteria;Betaproteobacteria;Rhodocyclales;Rhodocyclaceae;Uliginosibacterium	0.00568599
Bacteria;Proteobacteria;Alphaproteobacteria;Rhizobiales;Bradyrhizobiaceae;Bosea	0.00568599
Bacteria;Proteobacteria;Alphaproteobacteria;Rhizobiales;Methylocystaceae;Unclassified Methylocystaceae	0.00568599
Bacteria;Planctomycetes;Planctomycetacia;Planctomycetales;Planctomycetaceae;Singulisphaera	0.00568599
Bacteria;Proteobacteria;Alphaproteobacteria;Rhizobiales;Hyphomicrobiaceae;Devosia	0.00568599
Bacteria;Actinobacteria;Actinobacteria;Corynebacteriales;Corynebacteriaceae;Corynebacterium	0.00568599
Bacteria;Proteobacteria;Alphaproteobacteria;Rhizobiales;Xanthobacteraceae;Labrys	0.00568599
Bacteria;Verrucomicrobia;OPB35 soil group;bacterium RS28G;Unclassified bacterium RS28G;	0.00568599
Bacteria;Proteobacteria;Betaproteobacteria;Nitrosomonadales;Nitrosomonadaceae;Nitrosomonas	0.00568599
Bacteria;Proteobacteria;Betaproteobacteria;Hydrogenophilales;Hydrogenophilaceae;Unclassified Hydrogenophilaceae	0.00568599
Bacteria;Bacteroidetes;Flavobacteria;Flavobacteriales;Flavobacteriaceae;Elizabethkingia	0.00568599
Bacteria;Proteobacteria;Gammaproteobacteria;Methylococcales;Methylococcaceae;Methylococcus	0.00568599
Bacteria;BD1-5;GN02 bacterium canine oral taxon 394;Unclassified GN02 bacterium canine oral taxon 394;;	0.00568599
Bacteria;Bacteroidetes;Cytophagia;Cytophagales;Flammeovirgaceae;Fabibacter	0.00568599
Bacteria;Proteobacteria;Betaproteobacteria;Burkholderiales;Alcaligenaceae;Paralcaligenes	0.00568599
Bacteria;Proteobacteria;Gammaproteobacteria;Oceanospirillales;Oceanospirillaceae;Nitrincola	0.00568599
Bacteria;Proteobacteria;Deltaproteobacteria;Syntrophobacterales;Syntrophaceae;Unclassified Syntrophaceae	0.00524861
Bacteria;Firmicutes;Bacilli;Bacillales;Staphylococcaceae;Unclassified Staphylococcaceae	0.00524861
Bacteria;Planctomycetes;Planctomycetacia;Planctomycetales;Planctomycetaceae;Isosphaera	0.00524861
Bacteria;Actinobacteria;Actinobacteria;Kineosporiales;Unclassified Kineosporiales;	0.00524861
Bacteria;Proteobacteria;Gammaproteobacteria;Xanthomonadales;Xanthomonadaceae;Dyella	0.00524861
Bacteria;Proteobacteria;Alphaproteobacteria;Sphingomonadales;Sphingomonadaceae;Zymomonas	0.00524861
Bacteria;Planctomycetes;Planctomycetacia;Unclassified Planctomycetacia;;	0.00524861
Bacteria;Proteobacteria;Betaproteobacteria;Neisseriales;Neisseriaceae;Aquitalea	0.00524861
Bacteria;Bacteroidetes;Bacteroidia;Bacteroidales;Porphyromonadaceae;Odoribacter	0.00524861
Bacteria;Proteobacteria;Betaproteobacteria;Burkholderiales;Comamonadaceae;Lampropedia	0.00524861
Bacteria;Verrucomicrobia;Opitutae;Puniceicoccales;Puniceicoccaceae;Pelagicoccus	0.00524861
Bacteria;Verrucomicrobia;Verrucomicrobiae;Verrucomicrobiales;Rubritaleaceae;Rubritalea	0.00524861
Bacteria;Bacteroidetes;Cytophagia;Cytophagales;Cytophagaceae;Spirosoma	0.00524861
Bacteria;Deinococcus-Thermus;Deinococci;Deinococcales;Deinococcaceae;Deinococcus	0.00481123
Bacteria;Acidobacteria;Acidobacteria;Candidatus Solibacter;Unclassified Candidatus Solibacter;	0.00481123
Bacteria;Proteobacteria;Gammaproteobacteria;Xanthomonadales;Unclassified Xanthomonadales;	0.00481123
Bacteria;Proteobacteria;Alphaproteobacteria;Sphingomonadales;Sphingomonadaceae;Sphingobium	0.00481123
Bacteria;Chloroflexi;Anaerolineae;Anaerolineales;Anaerolineaceae;Anaerolinea	0.00481123
Bacteria;Proteobacteria;Betaproteobacteria;Burkholderiales;Alcaligenaceae;Castellaniella	0.00481123
Bacteria;Actinobacteria;Actinobacteria;Micrococcales;Micrococcaceae;Unclassified Micrococcaceae	0.00481123
Bacteria;Verrucomicrobia;Spartobacteria;Chthoniobacterales;Unclassified Chthoniobacterales;	0.00481123
Bacteria;Proteobacteria;Alphaproteobacteria;Rhizobiales;Hyphomicrobiaceae;Hyphomicrobium	0.00481123
Bacteria;Proteobacteria;Deltaproteobacteria;Desulfobacterales;Unclassified Desulfobacterales;	0.00481123
Bacteria;Proteobacteria;Deltaproteobacteria;Myxococcales;Nannocystaceae;Unclassified Nannocystaceae	0.00481123
Bacteria;Proteobacteria;Betaproteobacteria;Burkholderiales;Alcaligenaceae;Sutterella	0.00481123
Bacteria;Proteobacteria;Epsilonproteobacteria;Campylobacterales;Helicobacteraceae;Unclassified Helicobacteraceae	0.00481123
Bacteria;Chlamydiae;Chlamydiae;Chlamydiales;Chlamydiaceae;Chlamydophila	0.00481123
Bacteria;Tenericutes;Mollicutes;Entomoplasmatales;Entomoplasmataceae;Incertae Sedis	0.00481123
Bacteria;Actinobacteria;Actinobacteria;Micrococcales;Microbacteriaceae;Leifsonia	0.00481123
Bacteria;Proteobacteria;Alphaproteobacteria;Caulobacterales;Unclassified Caulobacterales;	0.00481123
Bacteria;Proteobacteria;Betaproteobacteria;Burkholderiales;Alcaligenaceae;Pelistega	0.00481123
Bacteria;Proteobacteria;Gammaproteobacteria;Xanthomonadales;Xanthomonadaceae;Aquimonas	0.00481123
Bacteria;Bacteroidetes;Cytophagia;Cytophagales;Flammeovirgaceae;Fulvivirga	0.00481123
Bacteria;Bacteroidetes;Cytophagia;Cytophagales;Flammeovirgaceae;Marivirga	0.00481123
Bacteria;Proteobacteria;Gammaproteobacteria;Oceanospirillales;Oceanospirillaceae;Oceanospirillum	0.00481123
Bacteria;Proteobacteria;Gammaproteobacteria;Chromatiales;Ectothiorhodospiraceae;Thioalkalivibrio	0.00437384
Bacteria;Proteobacteria;Betaproteobacteria;Neisseriales;Neisseriaceae;Vogesella	0.00437384
Bacteria;Firmicutes;Bacilli;Bacillales;Listeriaceae;Listeria	0.00437384
Bacteria;Proteobacteria;Betaproteobacteria;Burkholderiales;Comamonadaceae;Piscinibacter	0.00437384
Bacteria;Proteobacteria;Gammaproteobacteria;Vibrionales;Vibrionaceae;Vibrio	0.00437384
Bacteria;Chloroflexi;Anaerolineae;Anaerolineales;Anaerolineaceae;Longilinea	0.00437384
Bacteria;Verrucomicrobia;Opitutae;Opitutales;Opitutaceae;Unclassified Opitutaceae	0.00437384
Bacteria;Cyanobacteria;Cyanobacteria;SubsectionI;FamilyI;Synechococcus	0.00437384
Bacteria;Chlorobi;Chlorobia;Chlorobiales;Chlorobiaceae;Unclassified Chlorobiaceae	0.00437384
Bacteria;Proteobacteria;Alphaproteobacteria;Rhodobacterales;Unclassified Rhodobacterales;	0.00437384
Bacteria;Actinobacteria;Actinobacteria;Kineosporiales;Kineosporiaceae;Kineosporia	0.00437384
Bacteria;Proteobacteria;Gammaproteobacteria;Alteromonadales;Alteromonadaceae;Microbulbifer	0.00437384
Bacteria;Proteobacteria;Betaproteobacteria;Neisseriales;Neisseriaceae;Neisseria	0.00437384
Bacteria;Proteobacteria;Alphaproteobacteria;Rickettsiales;Anaplasmataceae;Anaplasma	0.00437384
Bacteria;Proteobacteria;Betaproteobacteria;Nitrosomonadales;Gallionellaceae;Candidatus Nitrotoga	0.00437384
Bacteria;Proteobacteria;Gammaproteobacteria;Thiotrichales;Unclassified Thiotrichales;	0.00437384
Bacteria;Actinobacteria;Actinobacteria;Actinomycetales;Actinomycetaceae;Unclassified Actinomycetaceae	0.00437384
Bacteria;Bacteroidetes;Bacteroidia;Bacteroidales;Prevotellaceae;Unclassified Prevotellaceae	0.00437384
Bacteria;Bacteroidetes;Bacteroidia;Bacteroidales;Porphyromonadaceae;Candidatus Armantifilum	0.00437384
Bacteria;Bacteroidetes;Flavobacteria;Flavobacteriales;Cryomorphaceae;Cryomorpha	0.00437384
Bacteria;Bacteroidetes;Flavobacteria;Flavobacteriales;Flavobacteriaceae;Maribacter	0.00437384
Bacteria;Proteobacteria;Alphaproteobacteria;Rickettsiales;Anaplasmataceae;Ehrlichia	0.00437384
Bacteria;Chlorobi;Ignavibacteria;Ignavibacteriales;Ignavibacteriaceae;Ignavibacterium	0.00437384
Bacteria;Firmicutes;Bacilli;Bacillales;Staphylococcaceae;Jeotgalicoccus	0.00437384
Bacteria;Proteobacteria;Alphaproteobacteria;Rickettsiales;Anaplasmataceae;Neorickettsia	0.00437384
Bacteria;Proteobacteria;Alphaproteobacteria;Rickettsiales;Rickettsiaceae;Unclassified Rickettsiaceae	0.00437384
Bacteria;Proteobacteria;Gammaproteobacteria;Alteromonadales;Alteromonadaceae;Alteromonas	0.00437384
Bacteria;Proteobacteria;Gammaproteobacteria;Oceanospirillales;Oceanospirillaceae;Neptunomonas	0.00437384
Bacteria;Firmicutes;Bacilli;Bacillales;Family XII Incertae Sedis;Exiguobacterium	0.00393646
Bacteria;Actinobacteria;Actinobacteria;Streptosporangiales;Thermomonosporaceae;Actinomadura	0.00393646
Bacteria;Proteobacteria;CF2;magnetic coccus MP17;Unclassified magnetic coccus MP17;	0.00393646
Bacteria;Thermotogae;Thermotogae;Thermotogales;Thermotogaceae;Fervidobacterium	0.00393646
Bacteria;Proteobacteria;Gammaproteobacteria;Vibrionales;Vibrionaceae;Unclassified Vibrionaceae	0.00393646
Bacteria;Bacteroidetes;Cytophagia;Order II Incertae Sedis;Rhodothermaceae;Rhodothermus	0.00393646
Bacteria;Bacteroidetes;Flavobacteria;Flavobacteriales;Cryomorphaceae;Wandonia	0.00393646
Bacteria;Spirochaetes;Unclassified Spirochaetes;;;	0.00393646
Bacteria;Bacteroidetes;Flavobacteria;Flavobacteriales;Cryomorphaceae;Crocinitomix	0.00393646
Bacteria;Verrucomicrobia;Opitutae;Unclassified Opitutae;;	0.00393646
Bacteria;Tenericutes;Mollicutes;Entomoplasmatales;Entomoplasmataceae;Unclassified Entomoplasmataceae	0.00393646
Bacteria;Firmicutes;Bacilli;Lactobacillales;Lactobacillaceae;Unclassified Lactobacillaceae	0.00393646
Bacteria;Bacteroidetes;Cytophagia;Cytophagales;Flammeovirgaceae;Roseivirga	0.00393646
Bacteria;Bacteroidetes;Cytophagia;Cytophagales;Flammeovirgaceae;Flammeovirga	0.00393646
Bacteria;Bacteroidetes;Flavobacteria;Flavobacteriales;Cryomorphaceae;NS7 marine group	0.00393646
Bacteria;Proteobacteria;Alphaproteobacteria;Rhizobiales;Beijerinckiaceae;Chelatococcus	0.00393646
Bacteria;Proteobacteria;Deltaproteobacteria;Desulfuromonadales;Desulfuromonadaceae;Desulfuromusa	0.00393646
Bacteria;Actinobacteria;Acidimicrobiia;Acidimicrobiales;Acidimicrobiaceae;Unclassified Acidimicrobiaceae	0.00349907
Bacteria;Firmicutes;Clostridia;Clostridiales;Peptostreptococcaceae;Unclassified Peptostreptococcaceae	0.00349907
Bacteria;Proteobacteria;Betaproteobacteria;Nitrosomonadales;Nitrosomonadaceae;Nitrosospira	0.00349907
Bacteria;Actinobacteria;Actinobacteria;Pseudonocardiales;Pseudonocardiaceae;Pseudonocardia	0.00349907
Bacteria;Proteobacteria;Gammaproteobacteria;Thiotrichales;Thiotrichaceae;Achromatium	0.00349907
Bacteria;Proteobacteria;Betaproteobacteria;Rhodocyclales;Rhodocyclaceae;Rhodocyclus	0.00349907
Bacteria;Aquificae;Aquificae;Aquificales;Hydrogenothermaceae;Unclassified Hydrogenothermaceae	0.00349907
Bacteria;Proteobacteria;Deltaproteobacteria;Desulfuromonadales;Geobacteraceae;Unclassified Geobacteraceae	0.00349907
Bacteria;Actinobacteria;Actinobacteria;Micrococcales;Intrasporangiaceae;Tetrasphaera	0.00349907
Bacteria;Proteobacteria;Deltaproteobacteria;Myxococcales;Polyangiaceae;Chondromyces	0.00349907
Bacteria;Fusobacteria;Fusobacteria;Fusobacteriales;Fusobacteriaceae;Fusobacterium	0.00349907
Bacteria;Proteobacteria;Betaproteobacteria;Burkholderiales;Alcaligenaceae;Alcaligenes	0.00349907
Bacteria;Synergistetes;Synergistia;Synergistales;Synergistaceae;Aminomonas	0.00349907
Bacteria;Proteobacteria;Gammaproteobacteria;Thiotrichales;Thiotrichaceae;Unclassified Thiotrichaceae	0.00349907
Bacteria;Bacteroidetes;Bacteroidia;Bacteroidales;Marinilabiaceae;Marinilabilia	0.00349907
Bacteria;Verrucomicrobia;Opitutae;Opitutales;Unclassified Opitutales;	0.00349907
Bacteria;Proteobacteria;Gammaproteobacteria;Enterobacteriales;Enterobacteriaceae;Cronobacter	0.00349907
Bacteria;Chlorobi;Ignavibacteria;Ignavibacteriales;IheB3-7;Melioribacter	0.00349907
Bacteria;Verrucomicrobia;OPB35 soil group;bacterium Ellin516;Unclassified bacterium Ellin516;	0.00349907
Bacteria;Proteobacteria;Gammaproteobacteria;Thiotrichales;Piscirickettsiaceae;Methylophaga	0.00349907
Bacteria;Fusobacteria;Fusobacteria;Fusobacteriales;Leptotrichiaceae;Unclassified Leptotrichiaceae	0.00349907
Bacteria;Firmicutes;Clostridia;Clostridiales;Veillonellaceae;Acidaminococcus	0.00349907
Bacteria;Synergistetes;Synergistia;Synergistales;Synergistaceae;Thermanaerovibrio	0.00349907
Bacteria;Firmicutes;Bacilli;Bacillales;Planococcaceae;Unclassified Planococcaceae	0.00349907
Bacteria;Firmicutes;Clostridia;Clostridiales;Lachnospiraceae;Roseburia	0.00349907
Bacteria;Tenericutes;Mollicutes;Acholeplasmatales;Acholeplasmataceae;Acholeplasma	0.00349907
Bacteria;Firmicutes;Bacilli;Bacillales;Bacillaceae;Ureibacillus	0.00349907
Bacteria;Bacteroidetes;Flavobacteria;Flavobacteriales;Blattabacteriaceae;Blattabacterium	0.00349907
Bacteria;TM6;Verrucomicrobia bacterium YJF2-48;Unclassified Verrucomicrobia bacterium YJF2-48;;	0.00349907
Bacteria;Bacteroidetes;Cytophagia;Cytophagales;Cyclobacteriaceae;Echinicola	0.00349907
Bacteria;Proteobacteria;Alphaproteobacteria;Rhodobacterales;Rhodobacteraceae;Ruegeria	0.00349907
Bacteria;Actinobacteria;Actinobacteria;Micrococcales;Microbacteriaceae;Rhodoglobus	0.00349907
Bacteria;BD1-5;GN02 bacterium canine oral taxon 291;Unclassified GN02 bacterium canine oral taxon 291;;	0.00349907
Bacteria;Proteobacteria;Gammaproteobacteria;Order Incertae Sedis;Family Incertae Sedis;Thiohalomonas	0.00349907
Bacteria;Acidobacteria;Acidobacteria;Acidobacteriales;Acidobacteriaceae;Terriglobus	0.00349907
Bacteria;Actinobacteria;Actinobacteria;Micrococcales;Microbacteriaceae;Mycetocola	0.00349907
Bacteria;Aquificae;Aquificae;Aquificales;Aquificaceae;Hydrogenobaculum	0.00349907
Bacteria;Proteobacteria;Betaproteobacteria;Burkholderiales;Comamonadaceae;Malikia	0.00349907
Bacteria;Proteobacteria;Gammaproteobacteria;Enterobacteriales;Enterobacteriaceae;Candidatus Carsonella	0.00349907
Bacteria;Proteobacteria;Alphaproteobacteria;Rhizobiales;Rhizobiaceae;Unclassified Rhizobiaceae	0.00306169
Bacteria;Proteobacteria;Alphaproteobacteria;Rhizobiales;Hyphomicrobiaceae;Unclassified Hyphomicrobiaceae	0.00306169
Bacteria;Proteobacteria;Alphaproteobacteria;Rhizobiales;Bradyrhizobiaceae;Bradyrhizobium	0.00306169
Bacteria;Actinobacteria;Acidimicrobiia;Acidimicrobiales;Acidimicrobiaceae;Ilumatobacter	0.00306169
Bacteria;Firmicutes;Clostridia;Clostridiales;Syntrophomonadaceae;Unclassified Syntrophomonadaceae	0.00306169
Bacteria;Firmicutes;Bacilli;Bacillales;Paenibacillaceae;Brevibacillus	0.00306169
Bacteria;Firmicutes;Clostridia;Clostridiales;Ruminococcaceae;Flavonifractor	0.00306169
Bacteria;Proteobacteria;Gammaproteobacteria;Enterobacteriales;Enterobacteriaceae;Yersinia	0.00306169
Bacteria;Chloroflexi;Dehalococcoidetes;Order Incertae Sedis;Family Incertae Sedis;Dehalococcoides	0.00306169
Bacteria;Proteobacteria;Betaproteobacteria;Burkholderiales;Comamonadaceae;Inhella	0.00306169
Bacteria;Thermotogae;Thermotogae;Thermotogales;Thermotogaceae;Thermosipho	0.00306169
Bacteria;Proteobacteria;Epsilonproteobacteria;Nautiliales;Nautiliaceae;Caminibacter	0.00306169
Bacteria;Actinobacteria;Actinobacteria;Frankiales;Cryptosporangiaceae;Cryptosporangium	0.00306169
Bacteria;Proteobacteria;Betaproteobacteria;Neisseriales;Neisseriaceae;Formivibrio	0.00306169
Bacteria;Proteobacteria;Alphaproteobacteria;Rickettsiales;Anaplasmataceae;Unclassified Anaplasmataceae	0.00306169
Bacteria;Proteobacteria;Gammaproteobacteria;Oceanospirillales;Halomonadaceae;Halomonas	0.00306169
Bacteria;Chlorobi;Chlorobia;Chlorobiales;Chlorobiaceae;Chlorobaculum	0.00306169
Bacteria;Verrucomicrobia;OPB35 soil group;bacterium Ellin515;Unclassified bacterium Ellin515;	0.00306169
Bacteria;Firmicutes;Clostridia;Clostridiales;Christensenellaceae;Christensenella	0.00306169
Bacteria;Firmicutes;Clostridia;Clostridiales;Family XIII Incertae Sedis;Incertae Sedis	0.00306169
Bacteria;Dictyoglomi;Dictyoglomia;Dictyoglomales;Dictyoglomaceae;Unclassified Dictyoglomaceae	0.00306169
Bacteria;Firmicutes;Clostridia;Clostridiales;Ruminococcaceae;Subdoligranulum	0.00306169
Bacteria;Chlamydiae;Chlamydiae;Chlamydiales;Chlamydiaceae;Unclassified Chlamydiaceae	0.00306169
Bacteria;Actinobacteria;Actinobacteria;Micrococcales;Brevibacteriaceae;Brevibacterium	0.00306169
Bacteria;Chlamydiae;Chlamydiae;Chlamydiales;Parachlamydiaceae;Parachlamydia	0.00306169
Bacteria;Proteobacteria;Alphaproteobacteria;Caulobacterales;Hyphomonadaceae;Henriciella	0.00306169
Bacteria;Bacteroidetes;Cytophagia;Cytophagales;Cytophagaceae;Sporocytophaga	0.00306169
Bacteria;Cyanobacteria;4C0d-2;rumen bacterium YS2;Unclassified rumen bacterium YS2;	0.00306169
Bacteria;Proteobacteria;Betaproteobacteria;Neisseriales;Neisseriaceae;Aquaspirillum	0.00306169
Bacteria;Actinobacteria;Actinobacteria;Corynebacteriales;Tsukamurellaceae;Tsukamurella	0.00306169
Bacteria;Actinobacteria;Actinobacteria;Micrococcales;Microbacteriaceae;Frigoribacterium	0.00306169
Bacteria;Proteobacteria;Alphaproteobacteria;Rickettsiales;Anaplasmataceae;Wolbachia	0.00306169
Bacteria;Proteobacteria;Betaproteobacteria;Burkholderiales;Comamonadaceae;Diaphorobacter	0.00306169
Bacteria;Actinobacteria;Actinobacteria;Micrococcales;Intrasporangiaceae;Oryzihumus	0.00306169
Bacteria;Proteobacteria;Alphaproteobacteria;Rickettsiales;Holosporaceae;Holospora	0.00306169
Bacteria;Proteobacteria;Betaproteobacteria;Burkholderiales;Comamonadaceae;Paucibacter	0.00306169
Bacteria;Proteobacteria;Gammaproteobacteria;Alteromonadales;Alteromonadaceae;SAR92 clade	0.00306169
Bacteria;Proteobacteria;Gammaproteobacteria;Oceanospirillales;Oceanospirillaceae;Marinospirillum	0.00306169
Bacteria;Proteobacteria;Gammaproteobacteria;Thiotrichales;Francisellaceae;Francisella	0.00306169
Bacteria;Actinobacteria;Actinobacteria;Propionibacteriales;Nocardioidaceae;Nocardioides	0.0026243
Bacteria;Actinobacteria;Coriobacteriia;Coriobacteriales;Coriobacteriaceae;Atopobium	0.0026243
Bacteria;Proteobacteria;Alphaproteobacteria;Rhizobiales;Hyphomicrobiaceae;Pedomicrobium	0.0026243
Bacteria;Firmicutes;Bacilli;Bacillales;Bacillaceae;Anoxybacillus	0.0026243
Bacteria;Proteobacteria;Gammaproteobacteria;Xanthomonadales;Xanthomonadaceae;Pseudoxanthomonas	0.0026243
Bacteria;Actinobacteria;Actinobacteria;Streptosporangiales;Nocardiopsaceae;Nocardiopsis	0.0026243
Bacteria;Verrucomicrobia;OPB35 soil group;bacterium Ellin5102;Unclassified bacterium Ellin5102;	0.0026243
Bacteria;Proteobacteria;Deltaproteobacteria;Desulfovibrionales;Desulfohalobiaceae;Unclassified Desulfohalobiaceae	0.0026243
Bacteria;Actinobacteria;Actinobacteria;Micromonosporales;Micromonosporaceae;Actinoplanes	0.0026243
Bacteria;Actinobacteria;Actinobacteria;Micrococcales;Cellulomonadaceae;Cellulomonas	0.0026243
Bacteria;Fusobacteria;Fusobacteria;Fusobacteriales;Leptotrichiaceae;Leptotrichia	0.0026243
Bacteria;Proteobacteria;Epsilonproteobacteria;Nautiliales;Nautiliaceae;Unclassified Nautiliaceae	0.0026243
Bacteria;Proteobacteria;Epsilonproteobacteria;Campylobacterales;Helicobacteraceae;Sulfurimonas	0.0026243
Bacteria;Proteobacteria;Gammaproteobacteria;Order Incertae Sedis;Family Incertae Sedis;Arenicella	0.0026243
Bacteria;Firmicutes;Bacilli;Bacillales;Bacillaceae;Geobacillus	0.0026243
Bacteria;Proteobacteria;Alphaproteobacteria;Rhodospirillales;Acetobacteraceae;Acetobacter	0.0026243
Bacteria;Firmicutes;Bacilli;Lactobacillales;Enterococcaceae;Enterococcus	0.0026243
Bacteria;Chloroflexi;Anaerolineae;Anaerolineales;Anaerolineaceae;Levilinea	0.0026243
Bacteria;Firmicutes;Clostridia;Clostridiales;Clostridiaceae;Proteiniclasticum	0.0026243
Bacteria;Actinobacteria;Actinobacteria;Propionibacteriales;Propionibacteriaceae;Propionibacterium	0.0026243
Bacteria;Proteobacteria;Alphaproteobacteria;Rhizobiales;Hyphomicrobiaceae;Rhodomicrobium	0.0026243
Bacteria;Proteobacteria;Gammaproteobacteria;Oceanospirillales;Alcanivoracaceae;Kangiella	0.0026243
Bacteria;Proteobacteria;Betaproteobacteria;Burkholderiales;Comamonadaceae;Caldimonas	0.0026243
Bacteria;Proteobacteria;Betaproteobacteria;Burkholderiales;Alcaligenaceae;Pigmentiphaga	0.0026243
Bacteria;Proteobacteria;Gammaproteobacteria;Chromatiales;Halothiobacillaceae;Thiovirga	0.0026243
Bacteria;Synergistetes;Synergistia;Synergistales;Synergistaceae;Thermovirga	0.0026243
Bacteria;Bacteroidetes;Flavobacteria;Flavobacteriales;Flavobacteriaceae;Tenacibaculum	0.0026243
Bacteria;Lentisphaerae;Lentisphaeria;Victivallales;Victivallaceae;Victivallis	0.0026243
Bacteria;Proteobacteria;Gammaproteobacteria;Aeromonadales;Succinivibrionaceae;Unclassified Succinivibrionaceae	0.0026243
Bacteria;Chlorobi;Unclassified Chlorobi;;;	0.0026243
Bacteria;Actinobacteria;Actinobacteria;Frankiales;Nakamurellaceae;Nakamurella	0.0026243
Bacteria;Bacteroidetes;Flavobacteria;Flavobacteriales;Flavobacteriaceae;Cellulophaga	0.0026243
Bacteria;Proteobacteria;Betaproteobacteria;Burkholderiales;Comamonadaceae;Pseudacidovorax	0.0026243
Bacteria;Actinobacteria;Actinobacteria;PeM15;Actinomycetales bacterium GP-5;Unclassified Actinomycetales bacterium GP-5	0.0026243
Bacteria;Proteobacteria;Alphaproteobacteria;Rhodospirillales;wr0007;alpha proteobacterium BAC233	0.0026243
Bacteria;Proteobacteria;Betaproteobacteria;Procabacteriales;Procabacteriaceae;Procabacter	0.0026243
Bacteria;Proteobacteria;Gammaproteobacteria;Enterobacteriales;Enterobacteriaceae;Cedecea	0.0026243
Bacteria;Proteobacteria;Alphaproteobacteria;Rhizobiales;Methylobacteriaceae;Microvirga	0.00218692
Bacteria;Bacteroidetes;Sphingobacteriia;Sphingobacteriales;Chitinophagaceae;Lacibacter	0.00218692
Bacteria;Actinobacteria;Acidimicrobiia;Acidimicrobiales;Iamiaceae;Iamia	0.00218692
Bacteria;Proteobacteria;Alphaproteobacteria;Rhizobiales;Phyllobacteriaceae;Unclassified Phyllobacteriaceae	0.00218692
Bacteria;Proteobacteria;Deltaproteobacteria;Syntrophobacterales;Syntrophobacteraceae;Unclassified Syntrophobacteraceae	0.00218692
Bacteria;Aquificae;Aquificae;Aquificales;Aquificaceae;Unclassified Aquificaceae	0.00218692
Bacteria;Actinobacteria;Actinobacteria;Streptomycetales;Streptomycetaceae;Streptacidiphilus	0.00218692
Bacteria;Proteobacteria;Betaproteobacteria;Burkholderiales;Burkholderiaceae;Limnobacter	0.00218692
Bacteria;Proteobacteria;Alphaproteobacteria;Rhizobiales;Xanthobacteraceae;Unclassified Xanthobacteraceae	0.00218692
Bacteria;Proteobacteria;Betaproteobacteria;Burkholderiales;Comamonadaceae;Ideonella	0.00218692
Bacteria;Proteobacteria;Betaproteobacteria;Nitrosomonadales;Nitrosomonadaceae;Unclassified Nitrosomonadaceae	0.00218692
Bacteria;Proteobacteria;Gammaproteobacteria;Order Incertae Sedis;Unclassified Order Incertae Sedis;	0.00218692
Bacteria;Acidobacteria;Acidobacteria;Acidobacteriales;Acidobacteriaceae;Acidobacterium	0.00218692
Bacteria;Actinobacteria;Actinobacteria;Propionibacteriales;Propionibacteriaceae;Jiangella	0.00218692
Bacteria;Proteobacteria;Gammaproteobacteria;Chromatiales;Ectothiorhodospiraceae;Ectothiorhodospira	0.00218692
Bacteria;Bacteroidetes;Cytophagia;Order II Incertae Sedis;Rhodothermaceae;Unclassified Rhodothermaceae	0.00218692
Bacteria;Acidobacteria;Holophagae;Holophagales;Holophagaceae;Holophaga	0.00218692
Bacteria;Actinobacteria;Actinobacteria;Corynebacteriales;Nocardiaceae;Unclassified Nocardiaceae	0.00218692
Bacteria;Planctomycetes;Planctomycetacia;Planctomycetales;Planctomycetaceae;Blastopirellula	0.00218692
Bacteria;Proteobacteria;Gammaproteobacteria;Alteromonadales;Pseudoalteromonadaceae;Pseudoalteromonas	0.00218692
Bacteria;Proteobacteria;Alphaproteobacteria;Rhizobiales;Candidatus Liberibacter;Candidatus	0.00218692
Bacteria;Proteobacteria;Deltaproteobacteria;Myxococcales;Cystobacteraceae;Stigmatella	0.00218692
Bacteria;Acidobacteria;Acidobacteria;Order Incertae Sedis;Unclassified Order Incertae Sedis;	0.00218692
Bacteria;Cyanobacteria;Cyanobacteria;SubsectionIII;FamilyI;Microcoleus	0.00218692
Bacteria;Proteobacteria;Gammaproteobacteria;Aeromonadales;Succinivibrionaceae;Anaerobiospirillum	0.00218692
Bacteria;Firmicutes;Clostridia;Clostridiales;Veillonellaceae;Phascolarctobacterium	0.00218692
Bacteria;Firmicutes;Clostridia;Clostridiales;Ruminococcaceae;Fastidiosipila	0.00218692
Bacteria;Firmicutes;Bacilli;Bacillales;Staphylococcaceae;Staphylococcus	0.00218692
Bacteria;Actinobacteria;Actinobacteria;Corynebacteriales;Dietziaceae;Dietzia	0.00218692
Bacteria;Firmicutes;Clostridia;Clostridiales;Lachnospiraceae;Cellulosilyticum	0.00218692
Bacteria;Firmicutes;Erysipelotrichi;Unclassified Erysipelotrichi;;	0.00218692
Bacteria;Proteobacteria;Alphaproteobacteria;Rhizobiales;Bradyrhizobiaceae;Rhodopseudomonas	0.00218692
Bacteria;Actinobacteria;Actinobacteria;Micrococcales;Promicromonosporaceae;Isoptericola	0.00218692
Bacteria;Bacteroidetes;Flavobacteria;Flavobacteriales;Flavobacteriaceae;Myroides	0.00218692
Bacteria;Proteobacteria;Deltaproteobacteria;Desulfovibrionales;Desulfonatronaceae;Desulfonatronum	0.00218692
Bacteria;Verrucomicrobia;Verrucomicrobiae;Verrucomicrobiales;Verrucomicrobiaceae;Haloferula	0.00218692
Bacteria;Actinobacteria;Actinobacteria;Propionibacteriales;Nocardioidaceae;Marmoricola	0.00218692
Bacteria;Proteobacteria;Deltaproteobacteria;Desulfobacterales;Desulfobacteraceae;Desulfobacterium	0.00218692
Bacteria;Acidobacteria;Acidobacteria;11-24;Acidobacteria bacterium Ellin7246;Unclassified Acidobacteria bacterium Ellin7246	0.00218692
Bacteria;Actinobacteria;Actinobacteria;Kineosporiales;Kineosporiaceae;Quadrisphaera	0.00218692
Bacteria;Proteobacteria;Gammaproteobacteria;Oceanospirillales;Oceanospirillaceae;Marinobacterium	0.00218692
Bacteria;Actinobacteria;Actinobacteria;Actinomycetales;Actinomycetaceae;Actinomyces	0.00218692
Bacteria;Firmicutes;Clostridia;Clostridiales;Family XI Incertae Sedis;Sedimentibacter	0.00218692
Bacteria;Synergistetes;Synergistia;Synergistales;Synergistaceae;Cloacibacillus	0.00218692
Bacteria;Firmicutes;Clostridia;Clostridiales;Clostridiaceae;Caloramator	0.00218692
Bacteria;Firmicutes;Clostridia;Clostridiales;Peptococcaceae;Dehalobacter	0.00218692
Bacteria;Bacteroidetes;Bacteroidia;Bacteroidales;Porphyromonadaceae;Candidatus Azobacteroides	0.00218692
Bacteria;Firmicutes;Clostridia;Clostridiales;Peptococcaceae;Syntrophobotulus	0.00218692
Bacteria;Lentisphaerae;Lentisphaeria;Lentisphaerales;Lentisphaeraceae;Lentisphaera	0.00218692
Bacteria;Proteobacteria;Betaproteobacteria;Burkholderiales;Alcaligenaceae;Pusillimonas	0.00218692
Bacteria;Proteobacteria;Alphaproteobacteria;Rhodobacterales;Rhodobacteraceae;Rhodovulum	0.00218692
Bacteria;Firmicutes;Bacilli;Bacillales;Planococcaceae;Lysinibacillus	0.00218692
Bacteria;Proteobacteria;Deltaproteobacteria;Myxococcales;Sandaracinaceae;Sandaracinus	0.00218692
Bacteria;Nitrospirae;Nitrospira;Unclassified Nitrospira;;	0.00218692
Bacteria;Proteobacteria;Alphaproteobacteria;Rhizobiales;Rhizobiaceae;Shinella	0.00218692
Bacteria;Proteobacteria;Deltaproteobacteria;Desulfuromonadales;Geobacteraceae;Geopsychrobacter	0.00218692
Bacteria;Verrucomicrobia;Opitutae;Puniceicoccales;Puniceicoccaceae;Unclassified Puniceicoccaceae	0.00218692
Bacteria;Actinobacteria;Actinobacteria;Kineosporiales;Kineosporiaceae;Kineococcus	0.00218692
Bacteria;Actinobacteria;Actinobacteria;Micrococcales;Microbacteriaceae;Clavibacter	0.00218692
Bacteria;Verrucomicrobia;Verrucomicrobiae;Verrucomicrobiales;Verrucomicrobiaceae;Persicirhabdus	0.00218692
Bacteria;Acidobacteria;Acidobacteria;Order Incertae Sedis;Family Incertae Sedis;Bryobacter	0.00218692
Bacteria;Actinobacteria;Actinobacteria;Micrococcales;Microbacteriaceae;Klugiella	0.00218692
Bacteria;Bacteroidetes;Flavobacteria;Flavobacteriales;Flavobacteriaceae;Bizionia	0.00218692
Bacteria;Cyanobacteria;Cyanobacteria;SubsectionI;FamilyI;Thermosynechococcus	0.00218692
Bacteria;Elusimicrobia;Elusimicrobia;Elusimicrobiales;Elusimicrobiaceae;Elusimicrobium	0.00218692
Bacteria;Fibrobacteres;Fibrobacteria;Fibrobacterales;Fibrobacteraceae;Unclassified Fibrobacteraceae	0.00218692
Bacteria;Firmicutes;Bacilli;Lactobacillales;Leuconostocaceae;Oenococcus	0.00218692
Bacteria;Lentisphaerae;Lentisphaeria;Lentisphaerales;Lentisphaeraceae;Unclassified Lentisphaeraceae	0.00218692
Bacteria;Proteobacteria;Alphaproteobacteria;Kordiimonadales;Kordiimonadaceae;Kordiimonas	0.00218692
Bacteria;Proteobacteria;Deltaproteobacteria;Myxococcales;0319-6G20;Spirobacillus	0.00218692
Bacteria;Proteobacteria;Gammaproteobacteria;Methylococcales;Methylococcaceae;Methylosoma	0.00218692
Bacteria;Proteobacteria;Gammaproteobacteria;Xanthomonadales;Sinobacteraceae;Solimonas	0.00218692
Bacteria;Spirochaetes;Spirochaetes;Spirochaetales;Leptospiraceae;Turneriella	0.00218692
Bacteria;Gemmatimonadetes;Gemmatimonadetes;Gemmatimonadales;Gemmatimonadaceae;Gemmatimonas	0.00174954
Bacteria;Proteobacteria;Deltaproteobacteria;Desulfuromonadales;Desulfuromonadaceae;Desulfuromonas	0.00174954
Bacteria;Firmicutes;Clostridia;Thermoanaerobacterales;Thermoanaerobacteraceae;Unclassified Thermoanaerobacteraceae	0.00174954
Bacteria;Acidobacteria;Holophagae;Holophagales;Holophagaceae;Geothrix	0.00174954
Bacteria;Actinobacteria;Actinobacteria;Streptosporangiales;Thermomonosporaceae;Thermobispora	0.00174954
Bacteria;Deinococcus-Thermus;Deinococci;Thermales;Thermaceae;Thermus	0.00174954
Bacteria;Actinobacteria;Acidimicrobiia;Unclassified Acidimicrobiia;;	0.00174954
Bacteria;Actinobacteria;Actinobacteria;Corynebacteriales;Nocardiaceae;Rhodococcus	0.00174954
Bacteria;Proteobacteria;Alphaproteobacteria;Rhodospirillales;Rhodospirillaceae;Rhodospirillum	0.00174954
Bacteria;Proteobacteria;Alphaproteobacteria;Rhizobiales;Brucellaceae;Brucella	0.00174954
Bacteria;Proteobacteria;Alphaproteobacteria;Sphingomonadales;Sphingomonadaceae;Blastomonas	0.00174954
Bacteria;Proteobacteria;Betaproteobacteria;Burkholderiales;Comamonadaceae;Roseateles	0.00174954
Bacteria;Spirochaetes;Spirochaetes;Unclassified Spirochaetes;;	0.00174954
Bacteria;Firmicutes;Clostridia;Clostridiales;Family XII Incertae Sedis;Unclassified Family XII Incertae Sedis	0.00174954
Bacteria;Synergistetes;Synergistia;Synergistales;Synergistaceae;Aminobacterium	0.00174954
Bacteria;Nitrospirae;Nitrospira;Nitrospirales;Nitrospiraceae;Unclassified Nitrospiraceae	0.00174954
Bacteria;Proteobacteria;Gammaproteobacteria;Alteromonadales;Alteromonadaceae;Melitea	0.00174954
Bacteria;Proteobacteria;Epsilonproteobacteria;Unclassified Epsilonproteobacteria;;	0.00174954
Bacteria;Actinobacteria;Actinobacteria;Micrococcales;Cellulomonadaceae;Unclassified Cellulomonadaceae	0.00174954
Bacteria;Proteobacteria;Deltaproteobacteria;Bdellovibrionales;Bdellovibrionaceae;Unclassified Bdellovibrionaceae	0.00174954
Bacteria;Proteobacteria;Deltaproteobacteria;Myxococcales;mle1-27;Myxococcales	0.00174954
Bacteria;Firmicutes;Clostridia;Clostridiales;Veillonellaceae;Veillonella	0.00174954
Bacteria;Proteobacteria;Alphaproteobacteria;Rhizobiales;Hyphomicrobiaceae;Ancalomicrobium	0.00174954
Bacteria;Proteobacteria;Gammaproteobacteria;Legionellales;Unclassified Legionellales;	0.00174954
Bacteria;Firmicutes;Bacilli;Lactobacillales;Streptococcaceae;Unclassified Streptococcaceae	0.00174954
Bacteria;Firmicutes;Erysipelotrichi;Erysipelotrichales;Unclassified Erysipelotrichales;	0.00174954
Bacteria;Proteobacteria;Gammaproteobacteria;Thiotrichales;Piscirickettsiaceae;Unclassified Piscirickettsiaceae	0.00174954
Bacteria;Spirochaetes;Spirochaetes;Spirochaetales;Brachyspiraceae;Brachyspira	0.00174954
Bacteria;Bacteroidetes;Bacteroidia;Bacteroidales;Porphyromonadaceae;Proteiniphilum	0.00174954
Bacteria;Firmicutes;Clostridia;Clostridiales;Veillonellaceae;Anaerosinus	0.00174954
Bacteria;Firmicutes;Clostridia;Clostridiales;Gracilibacteraceae;Unclassified Gracilibacteraceae	0.00174954
Bacteria;Proteobacteria;Deltaproteobacteria;Order Incertae Sedis;Syntrophorhabdaceae;Syntrophorhabdus	0.00174954
Bacteria;Actinobacteria;Actinobacteria;Micrococcales;Microbacteriaceae;Cryobacterium	0.00174954
Bacteria;Bacteroidetes;Cytophagia;Cytophagales;Cytophagaceae;Microscilla	0.00174954
Bacteria;Proteobacteria;Gammaproteobacteria;Oceanospirillales;Alcanivoracaceae;Alcanivorax	0.00174954
Bacteria;Firmicutes;Clostridia;Clostridiales;Lachnospiraceae;Moryella	0.00174954
Bacteria;Proteobacteria;Epsilonproteobacteria;Campylobacterales;Helicobacteraceae;Sulfuricurvum	0.00174954
Bacteria;Bacteroidetes;Flavobacteria;Flavobacteriales;Flavobacteriaceae;Leeuwenhoekiella	0.00174954
Bacteria;Bacteroidetes;Flavobacteria;Flavobacteriales;Flavobacteriaceae;Muricauda	0.00174954
Bacteria;Firmicutes;Clostridia;Clostridiales;Clostridiaceae;Clostridiisalibacter	0.00174954
Bacteria;Bacteroidetes;Flavobacteria;Flavobacteriales;Flavobacteriaceae;Bergeyella	0.00174954
Bacteria;Bacteroidetes;Sphingobacteriia;Sphingobacteriales;Sphingobacteriaceae;Nubsella	0.00174954
Bacteria;Proteobacteria;Alphaproteobacteria;Rhizobiales;Rhodobiaceae;Anderseniella	0.00174954
Bacteria;Proteobacteria;Betaproteobacteria;Burkholderiales;Comamonadaceae;Xylophilus	0.00174954
Bacteria;Proteobacteria;Deltaproteobacteria;Desulfobacterales;Desulfobacteraceae;Desulfobacter	0.00174954
Bacteria;Proteobacteria;Gammaproteobacteria;Chromatiales;Ectothiorhodospiraceae;Thiohalospira	0.00174954
Bacteria;Proteobacteria;Gammaproteobacteria;Enterobacteriales;Enterobacteriaceae;Dickeya	0.00174954
Bacteria;Proteobacteria;Gammaproteobacteria;Methylococcales;Methylococcaceae;Methylomicrobium	0.00174954
Bacteria;Proteobacteria;Gammaproteobacteria;Pasteurellales;Pasteurellaceae;Pasteurella	0.00174954
Bacteria;Tenericutes;Mollicutes;Mycoplasmatales;Unclassified Mycoplasmatales;	0.00174954
Bacteria;Actinobacteria;Actinobacteria;Micrococcales;Sanguibacteraceae;Unclassified Sanguibacteraceae	0.00174954
Bacteria;Bacteroidetes;Sphingobacteriia;Sphingobacteriales;Chitinophagaceae;Sediminibacterium	0.00174954
Bacteria;Chlorobi;Chlorobia;Chlorobiales;OPB56;Chlorobi	0.00174954
Bacteria;Proteobacteria;Alphaproteobacteria;Rhodospirillales;Rhodospirillaceae;Insolitispirillum	0.00174954
Bacteria;Proteobacteria;Betaproteobacteria;Burkholderiales;Burkholderiaceae;Candidatus Tremblaya	0.00174954
Bacteria;Proteobacteria;Gammaproteobacteria;Alteromonadales;Pseudoalteromonadaceae;Algicola	0.00174954
Bacteria;Proteobacteria;Gammaproteobacteria;Alteromonadales;Shewanellaceae;Shewanella	0.00174954
Bacteria;Proteobacteria;Gammaproteobacteria;Cardiobacteriales;Cardiobacteriaceae;Dichelobacter	0.00174954
Bacteria;Proteobacteria;Gammaproteobacteria;Chromatiales;Chromatiaceae;Chromatium	0.00174954
Bacteria;Proteobacteria;Gammaproteobacteria;Enterobacteriales;Enterobacteriaceae;Candidatus Zinderia	0.00174954
Bacteria;Proteobacteria;Gammaproteobacteria;Methylococcales;Methylococcaceae;methanotroph E10	0.00174954
Bacteria;Proteobacteria;Gammaproteobacteria;Oceanospirillales;Halomonadaceae;Salicola	0.00174954
Bacteria;Acidobacteria;Acidobacteria;DA023;Acidobacteria bacterium IGE-010;Unclassified Acidobacteria bacterium IGE-010	0.00131215
Bacteria;Actinobacteria;Actinobacteria;Pseudonocardiales;Pseudonocardiaceae;Unclassified Pseudonocardiaceae	0.00131215
Bacteria;Proteobacteria;Alphaproteobacteria;Sphingomonadales;GOBB3-C201;Unclassified GOBB3-C201	0.00131215
Bacteria;Chloroflexi;Chloroflexi;Chloroflexales;Chloroflexaceae;Chloroflexus	0.00131215
Bacteria;Firmicutes;Clostridia;Thermoanaerobacterales;Unclassified Thermoanaerobacterales;	0.00131215
Bacteria;Actinobacteria;Actinobacteria;Corynebacteriales;Nocardiaceae;Nocardia	0.00131215
Bacteria;Proteobacteria;Deltaproteobacteria;Syntrophobacterales;Unclassified Syntrophobacterales;	0.00131215
Bacteria;Proteobacteria;Alphaproteobacteria;Rhodospirillales;wr0007;Reyranella	0.00131215
Bacteria;Proteobacteria;Alphaproteobacteria;Rhizobiales;Bartonellaceae;Bartonella	0.00131215
Bacteria;Proteobacteria;Alphaproteobacteria;Caulobacterales;Hyphomonadaceae;Unclassified Hyphomonadaceae	0.00131215
Bacteria;Verrucomicrobia;Spartobacteria;Chthoniobacterales;Chthoniobacteraceae;Chthoniobacter	0.00131215
Bacteria;Actinobacteria;Actinobacteria;Frankiales;Geodermatophilaceae;Modestobacter	0.00131215
Bacteria;Cyanobacteria;Cyanobacteria;SubsectionI;FamilyI;Microcystis	0.00131215
Bacteria;Proteobacteria;Betaproteobacteria;Burkholderiales;Comamonadaceae;Rhizobacter	0.00131215
Bacteria;Chlorobi;Chlorobia;Chlorobiales;Chlorobiaceae;Prosthecochloris	0.00131215
Bacteria;Cyanobacteria;Cyanobacteria;SubsectionIII;FamilyI;Pseudanabaena	0.00131215
Bacteria;Tenericutes;Mollicutes;RF9;Acholeplasmatales bacterium canine oral taxon 316;Unclassified Acholeplasmatales bacterium canine oral taxon 316	0.00131215
Bacteria;Thermotogae;Thermotogae;Thermotogales;Thermotogaceae;Thermotoga	0.00131215
Bacteria;Acidobacteria;Acidobacteria;Candidatus Solibacter;bacterium Ellin7504;Unclassified bacterium Ellin7504	0.00131215
Bacteria;Verrucomicrobia;OPB35 soil group;Oikopleura dioica;Unclassified Oikopleura dioica;	0.00131215
Bacteria;Proteobacteria;Alphaproteobacteria;Rhizobiales;Bradyrhizobiaceae;Nitrobacter	0.00131215
Bacteria;Proteobacteria;Deltaproteobacteria;Myxococcales;Cystobacteraceae;Cystobacter	0.00131215
Bacteria;Proteobacteria;Gammaproteobacteria;Thiotrichales;Piscirickettsiaceae;Thiomicrospira	0.00131215
Bacteria;Candidate division TM7;TM7 phylum sp. canine oral taxon 308;Unclassified TM7 phylum sp. canine oral taxon 308;;	0.00131215
Bacteria;Firmicutes;Clostridia;Natranaerobiales;Natranaerobiaceae;Natranaerobius	0.00131215
Bacteria;Proteobacteria;Betaproteobacteria;Burkholderiales;Alcaligenaceae;Derxia	0.00131215
Bacteria;Proteobacteria;Gammaproteobacteria;Chromatiales;Chromatiaceae;Nitrosococcus	0.00131215
Bacteria;Proteobacteria;Betaproteobacteria;Burkholderiales;Oxalobacteraceae;Oxalobacter	0.00131215
Bacteria;Proteobacteria;Epsilonproteobacteria;Campylobacterales;Helicobacteraceae;Sulfurovum	0.00131215
Bacteria;Planctomycetes;Planctomycetacia;Planctomycetales;Unclassified Planctomycetales;	0.00131215
Bacteria;Proteobacteria;Alphaproteobacteria;Caulobacterales;Hyphomonadaceae;Hyphomonas	0.00131215
Bacteria;Proteobacteria;Gammaproteobacteria;NKB5;Legionella-like amoebal pathogen CC99;Unclassified Legionella-like amoebal pathogen CC99	0.00131215
Bacteria;Firmicutes;Bacilli;Lactobacillales;Aerococcaceae;Unclassified Aerococcaceae	0.00131215
Bacteria;Actinobacteria;Actinobacteria;Streptosporangiales;Nocardiopsaceae;Unclassified Nocardiopsaceae	0.00131215
Bacteria;Bacteroidetes;Cytophagia;Order II Incertae Sedis;Rhodothermaceae;Salinibacter	0.00131215
Bacteria;Bacteroidetes;Bacteroidia;Bacteroidales;Rikenellaceae;Blvii28 wastewater-sludge group	0.00131215
Bacteria;Fusobacteria;Fusobacteria;Fusobacteriales;Leptotrichiaceae;Sebaldella	0.00131215
Bacteria;Actinobacteria;Actinobacteria;Actinomycetales;Unclassified Actinomycetales;	0.00131215
Bacteria;Proteobacteria;Gammaproteobacteria;Chromatiales;Chromatiaceae;Allochromatium	0.00131215
Bacteria;Firmicutes;Bacilli;Lactobacillales;Enterococcaceae;Vagococcus	0.00131215
Bacteria;Synergistetes;Synergistia;Synergistales;Synergistaceae;Dethiosulfovibrio	0.00131215
Bacteria;Firmicutes;Bacilli;Bacillales;Bacillaceae;Oceanobacillus	0.00131215
Bacteria;Bacteroidetes;Bacteroidia;Bacteroidales;Bacteroidaceae;Unclassified Bacteroidaceae	0.00131215
Bacteria;Bacteroidetes;Bacteroidia;Bacteroidales;RF16;rumen bacterium YS3	0.00131215
Bacteria;Proteobacteria;Deltaproteobacteria;Syntrophobacterales;Syntrophaceae;Smithella	0.00131215
Bacteria;Bacteroidetes;Cytophagia;Cytophagales;Cyclobacteriaceae;Cyclobacterium	0.00131215
Bacteria;Chlamydiae;Chlamydiae;Chlamydiales;Parachlamydiaceae;Neochlamydia	0.00131215
Bacteria;Fusobacteria;Fusobacteria;Fusobacteriales;Fusobacteriaceae;Unclassified Fusobacteriaceae	0.00131215
Bacteria;Synergistetes;Synergistia;Synergistales;Synergistaceae;Candidatus Tammella	0.00131215
Bacteria;Proteobacteria;Gammaproteobacteria;Chromatiales;Halothiobacillaceae;Halothiobacillus	0.00131215
Bacteria;Actinobacteria;Actinobacteria;Bifidobacteriales;Bifidobacteriaceae;Unclassified Bifidobacteriaceae	0.00131215
Bacteria;Proteobacteria;Alphaproteobacteria;Rhizobiales;Family Incertae Sedis;Agaricicola	0.00131215
Bacteria;Candidate division TM7;candidate division TM7 genomosp. GTL1;Unclassified candidate division TM7 genomosp. GTL1;;	0.00131215
Bacteria;Firmicutes;Clostridia;Clostridiales;Gracilibacteraceae;Lutispora	0.00131215
Bacteria;Actinobacteria;Actinobacteria;Propionibacteriales;Propionibacteriaceae;Propionicicella	0.00131215
Bacteria;Bacteroidetes;Bacteroidia;Bacteroidales;Prevotellaceae;Xylanibacter	0.00131215
Bacteria;Bacteroidetes;Cytophagia;Order III Incertae Sedis;Unclassified Order III Incertae Sedis;	0.00131215
Bacteria;Firmicutes;Bacilli;Bacillales;Planococcaceae;Solibacillus	0.00131215
Bacteria;Firmicutes;Erysipelotrichi;Erysipelotrichales;Erysipelotrichaceae;Bulleidia	0.00131215
Bacteria;Firmicutes;Erysipelotrichi;Erysipelotrichales;Erysipelotrichaceae;Erysipelotrichaceae	0.00131215
Bacteria;Proteobacteria;Alphaproteobacteria;Rhodospirillales;Rhodospirillaceae;Telmatospirillum	0.00131215
Bacteria;Proteobacteria;Betaproteobacteria;Burkholderiales;Oxalobacteraceae;Janthinobacterium	0.00131215
Bacteria;Proteobacteria;Gammaproteobacteria;Xanthomonadales;Xanthomonadaceae;Rhodanobacter	0.00131215
Bacteria;Firmicutes;Bacilli;Lactobacillales;Streptococcaceae;Lactococcus	0.00131215
Bacteria;Firmicutes;Clostridia;Clostridiales;Peptococcaceae;Peptococcus	0.00131215
Bacteria;Proteobacteria;Betaproteobacteria;Burkholderiales;Comamonadaceae;Curvibacter	0.00131215
Bacteria;Bacteroidetes;Flavobacteria;Flavobacteriales;Flavobacteriaceae;Mesonia	0.00131215
Bacteria;Deferribacteres;Deferribacteres;Deferribacterales;Deferribacteraceae;Geovibrio	0.00131215
Bacteria;Firmicutes;Bacilli;Bacillales;Staphylococcaceae;Salinicoccus	0.00131215
Bacteria;Proteobacteria;Class Incertae Sedis;Order Incertae Sedis;Family Incertae Sedis;Mariprofundus	0.00131215
Bacteria;Proteobacteria;Gammaproteobacteria;Thiotrichales;Thiotrichaceae;Thioploca	0.00131215
Bacteria;Spirochaetes;Spirochaetes;Spirochaetales;Leptospiraceae;Unclassified Leptospiraceae	0.00131215
Bacteria;Actinobacteria;Actinobacteria;Kineosporiales;Kineosporiaceae;Pseudokineococcus	0.00131215
Bacteria;Actinobacteria;Actinobacteria;Micrococcales;Intrasporangiaceae;Terrabacter	0.00131215
Bacteria;Actinobacteria;Actinobacteria;Micrococcales;Microbacteriaceae;Yonghaparkia	0.00131215
Bacteria;Actinobacteria;Actinobacteria;Micrococcales;Microbacteriaceae;Zimmermannella	0.00131215
Bacteria;Bacteroidetes;Cytophagia;Cytophagales;Cytophagaceae;Fibrella	0.00131215
Bacteria;Bacteroidetes;Cytophagia;Cytophagales;Flammeovirgaceae;Perexilibacter	0.00131215
Bacteria;Bacteroidetes;Flavobacteria;Flavobacteriales;Cryomorphaceae;Lishizhenia	0.00131215
Bacteria;Candidate division TM7;TM7 phylum sp. canine oral taxon 305;Unclassified TM7 phylum sp. canine oral taxon 305;;	0.00131215
Bacteria;Cyanobacteria;Cyanobacteria;SubsectionIII;FamilyI;Lyngbya	0.00131215
Bacteria;Cyanobacteria;Cyanobacteria;SubsectionIII;Unclassified SubsectionIII;	0.00131215
Bacteria;Cyanobacteria;Cyanobacteria;SubsectionV;FamilyI;Unclassified FamilyI	0.00131215
Bacteria;Firmicutes;Bacilli;Bacillales;Sporolactobacillaceae;Unclassified Sporolactobacillaceae	0.00131215
Bacteria;Firmicutes;Erysipelotrichi;Erysipelotrichales;Erysipelotrichaceae;Asteroleplasma	0.00131215
Bacteria;Proteobacteria;Alphaproteobacteria;Rhizobiales;Brucellaceae;Pseudochrobactrum	0.00131215
Bacteria;Proteobacteria;Betaproteobacteria;Burkholderiales;Alcaligenaceae;Taylorella	0.00131215
Bacteria;Proteobacteria;Betaproteobacteria;Burkholderiales;Family Incertae Sedis;Unclassified Family Incertae Sedis	0.00131215
Bacteria;Proteobacteria;Deltaproteobacteria;Desulfuromonadales;GR-WP33-58;Deltaproteobacteria	0.00131215
Bacteria;Proteobacteria;Gammaproteobacteria;Enterobacteriales;Enterobacteriaceae;Buchnera	0.00131215
Bacteria;Proteobacteria;Gammaproteobacteria;Oceanospirillales;Oceanospirillaceae;Oleispira	0.00131215
Bacteria;Spirochaetes;Spirochaetes;Spirochaetales;Family Incertae Sedis;Exilispira	0.00131215
Bacteria;Thermotogae;Unclassified Thermotogae;;;	0.00131215
Bacteria;Verrucomicrobia;Opitutae;RS-B22;Epixenosomes of Euplotidium arenarium;Unclassified Epixenosomes of Euplotidium arenarium	0.00131215
Bacteria;Actinobacteria;Thermoleophilia;Unclassified Thermoleophilia;;	0.000874768
Bacteria;Actinobacteria;Rubrobacteria;Rubrobacterales;Rubrobacteriaceae;Rubrobacter	0.000874768
Bacteria;Actinobacteria;Actinobacteria;Micromonosporales;Micromonosporaceae;Micromonospora	0.000874768
Bacteria;Proteobacteria;Gammaproteobacteria;Xanthomonadales;Sinobacteraceae;Steroidobacter	0.000874768
Bacteria;Actinobacteria;Actinobacteria;Streptosporangiales;Thermomonosporaceae;Unclassified Thermomonosporaceae	0.000874768
Bacteria;Proteobacteria;Betaproteobacteria;Nitrosomonadales;Gallionellaceae;Gallionella	0.000874768
Bacteria;Chloroflexi;Ktedonobacteria;Ktedonobacterales;Ktedonobacteraceae;Ktedonobacter	0.000874768
Bacteria;Chloroflexi;Anaerolineae;Unclassified Anaerolineae;;	0.000874768
Bacteria;Firmicutes;Clostridia;Clostridiales;Veillonellaceae;Thermosinus	0.000874768
Bacteria;Actinobacteria;Acidimicrobiia;Acidimicrobiales;Candidatus Microthrix;Candidatus	0.000874768
Bacteria;Proteobacteria;Betaproteobacteria;Nitrosomonadales;Unclassified Nitrosomonadales;	0.000874768
Bacteria;Firmicutes;Clostridia;Thermoanaerobacterales;Family III Incertae Sedis;Unclassified Family III Incertae Sedis	0.000874768
Bacteria;Proteobacteria;Deltaproteobacteria;Myxococcales;Polyangiaceae;Byssovorax	0.000874768
Bacteria;Proteobacteria;Betaproteobacteria;Hydrogenophilales;Hydrogenophilaceae;Hydrogenophilus	0.000874768
Bacteria;Proteobacteria;Deltaproteobacteria;Desulfuromonadales;Geobacteraceae;Geothermobacter	0.000874768
Bacteria;Acidobacteria;Holophagae;Unclassified Holophagae;;	0.000874768
Bacteria;Proteobacteria;Betaproteobacteria;Burkholderiales;Oxalobacteraceae;Collimonas	0.000874768
Bacteria;Actinobacteria;Actinobacteria;Streptomycetales;Streptomycetaceae;Kitasatospora	0.000874768
Bacteria;Firmicutes;Bacilli;Bacillales;Thermoactinomycetaceae;Unclassified Thermoactinomycetaceae	0.000874768
Bacteria;Planctomycetes;Phycisphaerae;Phycisphaerales;Phycisphaeraceae;SM1A02	0.000874768
Bacteria;Firmicutes;Clostridia;Clostridiales;Syntrophomonadaceae;Syntrophomonas	0.000874768
Bacteria;Dictyoglomi;Unclassified Dictyoglomi;;;	0.000874768
Bacteria;Firmicutes;Clostridia;Clostridiales;Peptostreptococcaceae;Proteocatella	0.000874768
Bacteria;Actinobacteria;Actinobacteria;Streptomycetales;Unclassified Streptomycetales;	0.000874768
Bacteria;Actinobacteria;Actinobacteria;Streptosporangiales;Streptosporangiaceae;Nonomuraea	0.000874768
Bacteria;Chloroflexi;TK10;bacterium Ellin6543;Unclassified bacterium Ellin6543;	0.000874768
Bacteria;Firmicutes;Clostridia;Clostridiales;Family XVII Incertae Sedis;Sulfobacillus	0.000874768
Bacteria;Verrucomicrobia;OPB35 soil group;Pedosphaera;Pedosphaera parvula Ellin514;Unclassified Pedosphaera parvula Ellin514	0.000874768
Bacteria;Cyanobacteria;Cyanobacteria;SubsectionIII;FamilyI;Leptolyngbya	0.000874768
Bacteria;Actinobacteria;Acidimicrobiia;Acidimicrobiales;Candidatus Microthrix;actinobacterium CH9	0.000874768
Bacteria;Actinobacteria;Actinobacteria;Micrococcales;Promicromonosporaceae;Cellulosimicrobium	0.000874768
Bacteria;Firmicutes;Clostridia;Clostridiales;Family XII Incertae Sedis;Acidaminobacter	0.000874768
Bacteria;Chloroflexi;Dehalococcoidetes;Unclassified Dehalococcoidetes;;	0.000874768
Bacteria;Firmicutes;Clostridia;Thermoanaerobacterales;Family III Incertae Sedis;Caldicellulosiruptor	0.000874768
Bacteria;Proteobacteria;Alphaproteobacteria;Sphingomonadales;GOBB3-C201;Sphingomonas	0.000874768
Bacteria;Acidobacteria;Acidobacteria;Acidobacteriales;Unclassified Acidobacteriales;	0.000874768
Bacteria;Firmicutes;Bacilli;Bacillales;Planococcaceae;Incertae Sedis	0.000874768
Bacteria;Proteobacteria;Alphaproteobacteria;Rhizobiales;alphaI cluster;Methylosinus	0.000874768
Bacteria;Firmicutes;Clostridia;Clostridiales;Gracilibacteraceae;Gracilibacter	0.000874768
Bacteria;Firmicutes;Bacilli;Lactobacillales;Leuconostocaceae;Unclassified Leuconostocaceae	0.000874768
Bacteria;Proteobacteria;Alphaproteobacteria;Rhizobiales;Rhizobiaceae;Kaistia	0.000874768
Bacteria;Actinobacteria;Actinobacteria;Propionibacteriales;Nocardioidaceae;Aeromicrobium	0.000874768
Bacteria;Actinobacteria;Actinobacteria;Micrococcales;Micrococcaceae;Micrococcus	0.000874768
Bacteria;Proteobacteria;Deltaproteobacteria;Desulfurellales;Desulfurellaceae;Unclassified Desulfurellaceae	0.000874768
Bacteria;Proteobacteria;Alphaproteobacteria;Rhizobiales;Rhodobiaceae;Unclassified Rhodobiaceae	0.000874768
Bacteria;Proteobacteria;Alphaproteobacteria;Rhizobiales;Xanthobacteraceae;Ancylobacter	0.000874768
Bacteria;Proteobacteria;Gammaproteobacteria;Enterobacteriales;Unclassified Enterobacteriales;	0.000874768
Bacteria;Firmicutes;Clostridia;Clostridiales;Family XI Incertae Sedis;Tepidimicrobium	0.000874768
Bacteria;Firmicutes;Clostridia;Halanaerobiales;Halobacteroidaceae;Orenia	0.000874768
Bacteria;Actinobacteria;Actinobacteria;Catenulisporales;Catenulisporaceae;Unclassified Catenulisporaceae	0.000874768
Bacteria;Actinobacteria;Actinobacteria;Frankiales;Nakamurellaceae;Saxeibacter	0.000874768
Bacteria;Chloroflexi;Chloroflexi;Chloroflexales;Chloroflexaceae;Chloronema	0.000874768
Bacteria;Firmicutes;Bacilli;Bacillales;Alicyclobacillaceae;Unclassified Alicyclobacillaceae	0.000874768
Bacteria;Proteobacteria;Alphaproteobacteria;Rhodospirillales;Rhodospirillaceae;Phaeospirillum	0.000874768
Bacteria;Proteobacteria;Betaproteobacteria;Burkholderiales;Comamonadaceae;Albidiferax	0.000874768
Bacteria;Proteobacteria;Gammaproteobacteria;Oceanospirillales;Hahellaceae;Endozoicomonas	0.000874768
Bacteria;Chlorobi;Chlorobia;Chlorobiales;Chlorobiaceae;Chlorobium	0.000874768
Bacteria;Firmicutes;Clostridia;Clostridiales;Ruminococcaceae;Anaerotruncus	0.000874768
Bacteria;Firmicutes;Clostridia;Clostridiales;Veillonellaceae;Zymophilus	0.000874768
Bacteria;Firmicutes;Clostridia;Clostridiales;Eubacteriaceae;Unclassified Eubacteriaceae	0.000874768
Bacteria;Firmicutes;Clostridia;Clostridiales;Eubacteriaceae;Eubacterium	0.000874768
Bacteria;Candidate division TM7;TM7 phylum sp. canine oral taxon 250;Unclassified TM7 phylum sp. canine oral taxon 250;;	0.000874768
Bacteria;Firmicutes;Clostridia;Clostridiales;Family XI Incertae Sedis;Finegoldia	0.000874768
Bacteria;Firmicutes;Clostridia;Clostridiales;Lachnospiraceae;Coprococcus	0.000874768
Bacteria;Spirochaetes;Spirochaetes;Candidatus Cloacamonas;Candidatus Cloacamonas acidaminovorans str. Evry;Unclassified Candidatus Cloacamonas acidaminovorans str. Evry	0.000874768
Bacteria;Firmicutes;Clostridia;Clostridiales;Peptococcaceae;Desulfurispora	0.000874768
Bacteria;Firmicutes;Clostridia;Clostridiales;Veillonellaceae;Anaerospora	0.000874768
Bacteria;Firmicutes;Bacilli;Bacillales;Alicyclobacillaceae;Alicyclobacillus	0.000874768
Bacteria;Bacteroidetes;Flavobacteria;Flavobacteriales;Flavobacteriaceae;Weeksella	0.000874768
Bacteria;Candidate division TM7;TM7 phylum sp. canine oral taxon 322;Unclassified TM7 phylum sp. canine oral taxon 322;;	0.000874768
Bacteria;Verrucomicrobia;Verrucomicrobiae;Verrucomicrobiales;Verrucomicrobiaceae;Akkermansia	0.000874768
Bacteria;Bacteroidetes;Bacteroidia;Bacteroidales;Porphyromonadaceae;Tannerella	0.000874768
Bacteria;Firmicutes;Clostridia;Clostridiales;Ruminococcaceae;Acetanaerobacterium	0.000874768
Bacteria;Proteobacteria;Gammaproteobacteria;Thiotrichales;Thiotrichaceae;Thiomargarita	0.000874768
Bacteria;Firmicutes;Clostridia;Clostridiales;Family XI Incertae Sedis;Incertae Sedis	0.000874768
Bacteria;Proteobacteria;Gammaproteobacteria;Xanthomonadales;Xanthomonadaceae;Dokdonella	0.000874768
Bacteria;Firmicutes;Clostridia;Clostridiales;Veillonellaceae;Dendrosporobacter	0.000874768
Bacteria;Proteobacteria;Alphaproteobacteria;Rhodobacterales;Rhodobacteraceae;Yangia	0.000874768
Bacteria;Proteobacteria;Betaproteobacteria;Neisseriales;Neisseriaceae;Kingella	0.000874768
Bacteria;Proteobacteria;Gammaproteobacteria;Chromatiales;Ectothiorhodospiraceae;Thiorhodospira	0.000874768
Bacteria;Proteobacteria;Gammaproteobacteria;Enterobacteriales;Enterobacteriaceae;Pantoea	0.000874768
Bacteria;Tenericutes;Mollicutes;Candidatus Phytoplasma;Candidatus Phytoplasma mali;Unclassified Candidatus Phytoplasma mali	0.000874768
Bacteria;Tenericutes;Mollicutes;Entomoplasmatales;Spiroplasmataceae;Unclassified Spiroplasmataceae	0.000874768
Bacteria;Chrysiogenetes;Chrysiogenetes;Chrysiogenales;Chrysiogenaceae;Desulfurispirillum	0.000874768
Bacteria;Proteobacteria;Alphaproteobacteria;Rhodospirillales;Acetobacteraceae;Acidiphilium	0.000874768
Bacteria;Bacteroidetes;Bacteroidia;Bacteroidales;S24-7;Porphyromonadaceae	0.000874768
Bacteria;Bacteroidetes;Flavobacteria;Flavobacteriales;Flavobacteriaceae;Actibacter	0.000874768
Bacteria;Firmicutes;Bacilli;Bacillales;Family XI Incertae Sedis;Gemella	0.000874768
Bacteria;Firmicutes;Clostridia;Clostridiales;Lachnospiraceae;Dorea	0.000874768
Bacteria;Proteobacteria;Gammaproteobacteria;Methylococcales;Methylococcaceae;Methylobacter	0.000874768
Bacteria;Bacteroidetes;Flavobacteria;Flavobacteriales;Flavobacteriaceae;Stenothermobacter	0.000874768
Bacteria;Firmicutes;Bacilli;Bacillales;Listeriaceae;Brochothrix	0.000874768
Bacteria;Proteobacteria;Alphaproteobacteria;Rhizobiales;Xanthobacteraceae;Azorhizobium	0.000874768
Bacteria;Acidobacteria;Acidobacteria;Acidobacteriales;Acidobacteriaceae;Acidicapsa	0.000874768
Bacteria;Actinobacteria;Actinobacteria;Bifidobacteriales;Bifidobacteriaceae;Gardnerella	0.000874768
Bacteria;Actinobacteria;Actinobacteria;Catenulisporales;Actinospicaceae;Unclassified Actinospicaceae	0.000874768
Bacteria;Actinobacteria;Actinobacteria;Micrococcales;Intrasporangiaceae;Janibacter	0.000874768
Bacteria;Actinobacteria;Actinobacteria;Micrococcales;Microbacteriaceae;Candidatus Flaviluna	0.000874768
Bacteria;Actinobacteria;Actinobacteria;Micrococcales;Microbacteriaceae;Frondihabitans	0.000874768
Bacteria;Actinobacteria;Actinobacteria;Streptosporangiales;Streptosporangiaceae;Planobispora	0.000874768
Bacteria;Aquificae;Aquificae;Unclassified Aquificae;;	0.000874768
Bacteria;Bacteroidetes;AMV16;Cesiribacter andamanensis;Unclassified Cesiribacter andamanensis;	0.000874768
Bacteria;Bacteroidetes;AMV16;Cesiribacter sp. JJ021;Unclassified Cesiribacter sp. JJ021;	0.000874768
Bacteria;Bacteroidetes;Class Incertae Sedis;Order Incertae Sedis;Family Incertae Sedis;Unclassified Family Incertae Sedis	0.000874768
Bacteria;Bacteroidetes;Cytophagia;Cytophagales;Cytophagaceae;Siphonobacter	0.000874768
Bacteria;Bacteroidetes;Cytophagia;Cytophagales;DUNssu136;Bacteroidetes	0.000874768
Bacteria;Bacteroidetes;Cytophagia;Order II Incertae Sedis;Rhodothermaceae;Salisaeta	0.000874768
Bacteria;Bacteroidetes;Cytophagia;Order III Incertae Sedis;Family Incertae Sedis;Unclassified Family Incertae Sedis	0.000874768
Bacteria;Bacteroidetes;Flavobacteria;Flavobacteriales;Flavobacteriaceae;Formosa	0.000874768
Bacteria;Bacteroidetes;Flavobacteria;Flavobacteriales;Flavobacteriaceae;Gelidibacter	0.000874768
Bacteria;Bacteroidetes;Flavobacteria;Flavobacteriales;Flavobacteriaceae;Joostella	0.000874768
Bacteria;Bacteroidetes;Flavobacteria;Flavobacteriales;Flavobacteriaceae;Sandarakinotalea	0.000874768
Bacteria;Chlamydiae;Unclassified Chlamydiae;;;	0.000874768
Bacteria;Chloroflexi;Ktedonobacteria;Ktedonobacterales;Ktedonobacteraceae;Unclassified Ktedonobacteraceae	0.000874768
Bacteria;Deinococcus-Thermus;Deinococci;Deinococcales;Unclassified Deinococcales;	0.000874768
Bacteria;Firmicutes;Clostridia;Clostridiales;Peptococcaceae;Desulfovirgula	0.000874768
Bacteria;Lentisphaerae;Lentisphaeria;Lentisphaerales;Unclassified Lentisphaerales;	0.000874768
Bacteria;Nitrospirae;Unclassified Nitrospirae;;;	0.000874768
Bacteria;Proteobacteria;Alphaproteobacteria;Rhodobacterales;Rhodobacteraceae;Sagittula	0.000874768
Bacteria;Proteobacteria;Alphaproteobacteria;Rhodospirillales;Acetobacteraceae;Acidisoma	0.000874768
Bacteria;Proteobacteria;Alphaproteobacteria;Rhodospirillales;Acetobacteraceae;Stella	0.000874768
Bacteria;Proteobacteria;Alphaproteobacteria;Rickettsiales;Family Incertae Sedis;Caedibacter	0.000874768
Bacteria;Proteobacteria;Betaproteobacteria;Burkholderiales;Comamonadaceae;Aquincola	0.000874768
Bacteria;Proteobacteria;Deltaproteobacteria;Desulfurellales;Unclassified Desulfurellales;	0.000874768
Bacteria;Proteobacteria;Gammaproteobacteria;Alteromonadales;Alteromonadaceae;Marinimicrobium	0.000874768
Bacteria;Proteobacteria;Gammaproteobacteria;Alteromonadales;Alteromonadaceae;Teredinibacter	0.000874768
Bacteria;Proteobacteria;Gammaproteobacteria;Alteromonadales;Colwelliaceae;Colwellia	0.000874768
Bacteria;Proteobacteria;Gammaproteobacteria;Chromatiales;Ectothiorhodospiraceae;Thioalkalispira	0.000874768
Bacteria;Proteobacteria;Gammaproteobacteria;Enterobacteriales;Enterobacteriaceae;Photorhabdus	0.000874768
Bacteria;Proteobacteria;Gammaproteobacteria;Enterobacteriales;Enterobacteriaceae;Xenorhabdus	0.000874768
Bacteria;Proteobacteria;Gammaproteobacteria;Oceanospirillales;Halomonadaceae;Salinicola	0.000874768
Bacteria;Proteobacteria;Gammaproteobacteria;Oceanospirillales;Oceanospirillaceae;Thalassolituus	0.000874768
Bacteria;Proteobacteria;Gammaproteobacteria;Oceanospirillales;Oleiphilaceae;Oleiphilus	0.000874768
Bacteria;Proteobacteria;Gammaproteobacteria;Thiotrichales;Family Incertae Sedis;Caedibacter	0.000874768
Bacteria;Proteobacteria;Gammaproteobacteria;Xanthomonadales;Sinobacteraceae;Hydrocarboniphaga	0.000874768
Bacteria;Spirochaetes;Spirochaetes;Spirochaetales;Leptospiraceae;Leptonema	0.000874768
Bacteria;Tenericutes;Mollicutes;Entomoplasmatales;Entomoplasmataceae;Mesoplasma	0.000874768
Bacteria;Chloroflexi;Chloroflexi;Chloroflexales;Chloroflexaceae;Roseiflexus	0.000437384
Bacteria;Planctomycetes;Planctomycetacia;Planctomycetales;Planctomycetaceae;Gemmata	0.000437384
Bacteria;Chloroflexi;Chloroflexi;Chloroflexales;Chloroflexaceae;Unclassified Chloroflexaceae	0.000437384
Bacteria;Proteobacteria;Alphaproteobacteria;Rhizobiales;Methylobacteriaceae;Unclassified Methylobacteriaceae	0.000437384
Bacteria;Proteobacteria;Deltaproteobacteria;Myxococcales;Cystobacteraceae;Angiococcus	0.000437384
Bacteria;Proteobacteria;Betaproteobacteria;SC-I-84;bacterium Ellin6095;Unclassified bacterium Ellin6095	0.000437384
Bacteria;Proteobacteria;Alphaproteobacteria;Rhizobiales;Methylobacteriaceae;Methylobacterium	0.000437384
Bacteria;Proteobacteria;Alphaproteobacteria;Rhodospirillales;Rhodospirillaceae;Skermanella	0.000437384
Bacteria;Acidobacteria;Acidobacteria;Candidatus Solibacter;Candidatus Solibacter usitatus Ellin6076;Unclassified Candidatus Solibacter usitatus Ellin6076	0.000437384
Bacteria;Aquificae;Aquificae;Aquificales;Desulfurobacteriaceae;Unclassified Desulfurobacteriaceae	0.000437384
Bacteria;Actinobacteria;Thermoleophilia;Solirubrobacterales;Patulibacteraceae;Patulibacter	0.000437384
Bacteria;Proteobacteria;Alphaproteobacteria;Rhizobiales;Phyllobacteriaceae;Mesorhizobium	0.000437384
Bacteria;Chloroflexi;Chloroflexi;Chloroflexales;Unclassified Chloroflexales;	0.000437384
Bacteria;Gemmatimonadetes;Gemmatimonadetes;Gemmatimonadales;Gemmatimonadaceae;Unclassified Gemmatimonadaceae	0.000437384
Bacteria;Actinobacteria;Actinobacteria;Pseudonocardiales;Pseudonocardiaceae;Saccharopolyspora	0.000437384
Bacteria;Deferribacteres;Deferribacteres;Deferribacterales;Deferribacteraceae;Deferribacter	0.000437384
Bacteria;Planctomycetes;Planctomycetacia;Planctomycetales;Planctomycetaceae;Pir4 lineage	0.000437384
Bacteria;Chloroflexi;Anaerolineae;Anaerolineales;Anaerolineaceae;Bellilinea	0.000437384
Bacteria;Firmicutes;Clostridia;Thermoanaerobacterales;Thermoanaerobacteraceae;Moorella	0.000437384
Bacteria;Proteobacteria;Deltaproteobacteria;Syntrophobacterales;Syntrophobacteraceae;Thermodesulforhabdus	0.000437384
Bacteria;Actinobacteria;Actinobacteria;Micrococcales;Promicromonosporaceae;Unclassified Promicromonosporaceae	0.000437384
Bacteria;Proteobacteria;Gammaproteobacteria;Legionellales;Coxiellaceae;Aquicella	0.000437384
Bacteria;Proteobacteria;Alphaproteobacteria;Caulobacterales;Caulobacteraceae;Asticcacaulis	0.000437384
Bacteria;Actinobacteria;Thermoleophilia;Thermophilales;Thermoleophilaceae;Thermoleophilum	0.000437384
Bacteria;Proteobacteria;Alphaproteobacteria;Rhizobiales;Rhodobiaceae;Afifella	0.000437384
Bacteria;Proteobacteria;Deltaproteobacteria;Myxococcales;Myxococcaceae;Unclassified Myxococcaceae	0.000437384
Bacteria;Firmicutes;Bacilli;Bacillales;Planococcaceae;Kurthia	0.000437384
Bacteria;Firmicutes;Clostridia;Clostridiales;Peptococcaceae;Thermincola	0.000437384
Bacteria;Proteobacteria;Alphaproteobacteria;Rhizobiales;Hyphomicrobiaceae;Blastochloris	0.000437384
Bacteria;Proteobacteria;Alphaproteobacteria;Sphingomonadales;Sphingomonadaceae;Sandaracinobacter	0.000437384
Bacteria;Proteobacteria;Gammaproteobacteria;Enterobacteriales;Enterobacteriaceae;Enterobacter	0.000437384
Bacteria;Fibrobacteres;Fibrobacteria;Fibrobacterales;Fibrobacteraceae;Fibrobacter	0.000437384
Bacteria;Proteobacteria;Alphaproteobacteria;Rhodobacterales;Rhodobacteraceae;Amaricoccus	0.000437384
Bacteria;Proteobacteria;Deltaproteobacteria;Syntrophobacterales;Syntrophobacteraceae;Syntrophobacter	0.000437384
Bacteria;Firmicutes;Clostridia;Clostridiales;Family XI Incertae Sedis;Anaerococcus	0.000437384
Bacteria;Proteobacteria;Alphaproteobacteria;Rhizobiales;Beijerinckiaceae;Beijerinckia	0.000437384
Bacteria;Proteobacteria;Gammaproteobacteria;Chromatiales;Granulosicoccaceae;Granulosicoccus	0.000437384
Bacteria;Proteobacteria;Alphaproteobacteria;Sphingomonadales;Sphingomonadaceae;Sandarakinorhabdus	0.000437384
Bacteria;Acidobacteria;Acidobacteria;RB41;Acidobacteriaceae bacterium K22;Unclassified Acidobacteriaceae bacterium K22	0.000437384
Bacteria;Deinococcus-Thermus;Deinococci;Deinococcales;Deinococcaceae;Unclassified Deinococcaceae	0.000437384
Bacteria;Proteobacteria;Deltaproteobacteria;Myxococcales;Nannocystaceae;Nannocystis	0.000437384
Bacteria;Proteobacteria;Gammaproteobacteria;Enterobacteriales;Enterobacteriaceae;Pectobacterium	0.000437384
Bacteria;Firmicutes;Clostridia;Clostridiales;Peptococcaceae;Pelotomaculum	0.000437384
Bacteria;Chloroflexi;Dehalococcoidetes;Order Incertae Sedis;Family Incertae Sedis;Unclassified Family Incertae Sedis	0.000437384
Bacteria;Tenericutes;Mollicutes;Entomoplasmatales;Unclassified Entomoplasmatales;	0.000437384
Bacteria;Verrucomicrobia;Spartobacteria;Chthoniobacterales;FukuN18 freshwater group;Spartobacteria	0.000437384
Bacteria;Actinobacteria;Actinobacteria;Streptosporangiales;Streptosporangiaceae;Streptosporangium	0.000437384
Bacteria;Deinococcus-Thermus;Unclassified Deinococcus-Thermus;;;	0.000437384
Bacteria;Proteobacteria;Gammaproteobacteria;Alteromonadales;Colwelliaceae;Unclassified Colwelliaceae	0.000437384
Bacteria;Proteobacteria;Gammaproteobacteria;Chromatiales;Chromatiaceae;Marichromatium	0.000437384
Bacteria;Proteobacteria;Gammaproteobacteria;Chromatiales;Halothiobacillaceae;Unclassified Halothiobacillaceae	0.000437384
Bacteria;Verrucomicrobia;OPB35 soil group;bacterium Ellin517;Unclassified bacterium Ellin517;	0.000437384
Bacteria;Actinobacteria;Actinobacteria;Catenulisporales;Unclassified Catenulisporales;	0.000437384
Bacteria;Chloroflexi;Class Incertae Sedis;Unclassified Class Incertae Sedis;;	0.000437384
Bacteria;Planctomycetes;Phycisphaerae;WD2101 soil group;Planctomycetales bacterium Ellin6207;Unclassified Planctomycetales bacterium Ellin6207	0.000437384
Bacteria;Proteobacteria;Deltaproteobacteria;Desulfobacterales;Nitrospinaceae;Candidatus Entotheonella	0.000437384
Bacteria;Proteobacteria;Alphaproteobacteria;Rhizobiales;Methylocystaceae;Pleomorphomonas	0.000437384
Bacteria;Actinobacteria;Actinobacteria;Propionibacteriales;Propionibacteriaceae;Tessaracoccus	0.000437384
Bacteria;Firmicutes;Clostridia;Clostridiales;Ruminococcaceae;Ethanoligenens	0.000437384
Bacteria;Actinobacteria;Coriobacteriia;Coriobacteriales;Coriobacteriaceae;Olsenella	0.000437384
Bacteria;Firmicutes;Clostridia;Clostridiales;Peptococcaceae;Desulfosporosinus	0.000437384
Bacteria;Firmicutes;Bacilli;Lactobacillales;Enterococcaceae;Unclassified Enterococcaceae	0.000437384
Bacteria;Actinobacteria;Actinobacteria;Corynebacteriales;Nocardiaceae;Gordonia	0.000437384
Bacteria;Acidobacteria;Holophagae;Holophagales;Unclassified Holophagales;	0.000437384
Bacteria;Proteobacteria;Alphaproteobacteria;Sphingomonadales;Erythrobacteraceae;Altererythrobacter	0.000437384
Bacteria;Proteobacteria;Deltaproteobacteria;Desulfobacterales;Desulfobulbaceae;Desulfotalea	0.000437384
Bacteria;Proteobacteria;Deltaproteobacteria;Desulfobacterales;Nitrospinaceae;Nitrospina	0.000437384
Bacteria;Firmicutes;Clostridia;Clostridiales;Family XI Incertae Sedis;Tissierella	0.000437384
Bacteria;Firmicutes;Clostridia;Clostridiales;Syntrophomonadaceae;Syntrophothermus	0.000437384
Bacteria;Firmicutes;Bacilli;Bacillales;Thermoactinomycetaceae;Laceyella	0.000437384
Bacteria;Firmicutes;Clostridia;Clostridiales;Peptococcaceae;Desulfonispora	0.000437384
Bacteria;Proteobacteria;Gammaproteobacteria;Pasteurellales;Pasteurellaceae;Actinobacillus	0.000437384
Bacteria;Firmicutes;Bacilli;Lactobacillales;Carnobacteriaceae;Unclassified Carnobacteriaceae	0.000437384
Bacteria;Firmicutes;Clostridia;Thermoanaerobacterales;Thermodesulfobiaceae;Coprothermobacter	0.000437384
Bacteria;Actinobacteria;Actinobacteria;Pseudonocardiales;Pseudonocardiaceae;Actinomycetospora	0.000437384
Bacteria;Proteobacteria;Alphaproteobacteria;MNG3;Rhodospirillaceae bacterium GB9;Unclassified Rhodospirillaceae bacterium GB9	0.000437384
Bacteria;Proteobacteria;Alphaproteobacteria;Rhizobiales;Rhodobiaceae;Rhodobium	0.000437384
Bacteria;Proteobacteria;Candidatus Thiobios;Candidatus Thiobios zoothamnicoli;Unclassified Candidatus Thiobios zoothamnicoli;	0.000437384
Bacteria;Proteobacteria;Deltaproteobacteria;Desulfovibrionales;Desulfohalobiaceae;Desulfonauticus	0.000437384
Bacteria;Proteobacteria;Deltaproteobacteria;Desulfuromonadales;Desulfuromonadaceae;Malonomas	0.000437384
Bacteria;Proteobacteria;Gammaproteobacteria;Oceanospirillales;Oceanospirillaceae;Oceanobacter	0.000437384
Bacteria;Fusobacteria;Fusobacteria;Fusobacteriales;Leptotrichiaceae;Streptobacillus	0.000437384
Bacteria;Firmicutes;Clostridia;Clostridiales;Ruminococcaceae;Sporobacter	0.000437384
Bacteria;Bacteroidetes;Bacteroidia;Bacteroidales;Porphyromonadaceae;Petrimonas	0.000437384
Bacteria;Firmicutes;Clostridia;Clostridiales;Veillonellaceae;Propionispora	0.000437384
Bacteria;Chlamydiae;Chlamydiae;Chlamydiales;Parachlamydiaceae;Candidatus Protochlamydia	0.000437384
Bacteria;Firmicutes;Clostridia;Clostridiales;Peptococcaceae;Desulfitobacterium	0.000437384
Bacteria;Actinobacteria;Actinobacteria;Propionibacteriales;Propionibacteriaceae;Brooklawnia	0.000437384
Bacteria;Firmicutes;Clostridia;Halanaerobiales;Halobacteroidaceae;Unclassified Halobacteroidaceae	0.000437384
Bacteria;Candidate division TM7;TM7 phylum sp. canine oral taxon 363;Unclassified TM7 phylum sp. canine oral taxon 363;;	0.000437384
Bacteria;Firmicutes;Clostridia;Clostridiales;Family XIII Incertae Sedis;Mogibacterium	0.000437384
Bacteria;Fusobacteria;Fusobacteria;Fusobacteriales;Unclassified Fusobacteriales;	0.000437384
Bacteria;Chlamydiae;Chlamydiae;Chlamydiales;cvE6;Chlamydiales	0.000437384
Bacteria;Bacteroidetes;Bacteroidia;Bacteroidales;Marinilabiaceae;Anaerophaga	0.000437384
Bacteria;Firmicutes;Clostridia;Clostridiales;Family XIII Incertae Sedis;Peptostreptococcaceae	0.000437384
Bacteria;Proteobacteria;Gammaproteobacteria;Pasteurellales;Pasteurellaceae;Haemophilus	0.000437384
Bacteria;Bacteroidetes;Bacteroidia;Bacteroidales;Marinilabiaceae;Cytophaga	0.000437384
Bacteria;Firmicutes;Clostridia;Clostridiales;Lachnospiraceae;Epulopiscium	0.000437384
Bacteria;Candidate division TM7;TM7 phylum sp. canine oral taxon 237;Unclassified TM7 phylum sp. canine oral taxon 237;;	0.000437384
Bacteria;Proteobacteria;Alphaproteobacteria;Rhodospirillales;Rhodospirillaceae;Elstera	0.000437384
Bacteria;Proteobacteria;Gammaproteobacteria;Enterobacteriales;Enterobacteriaceae;Citrobacter	0.000437384
Bacteria;Synergistetes;Synergistia;Synergistales;Unclassified Synergistales;	0.000437384
Bacteria;Firmicutes;Erysipelotrichi;Erysipelotrichales;Erysipelotrichaceae;Turicibacter	0.000437384
Bacteria;Firmicutes;Clostridia;Clostridiales;Veillonellaceae;Acetonema	0.000437384
Bacteria;Firmicutes;Clostridia;Clostridiales;Veillonellaceae;Anaerovibrio	0.000437384
Bacteria;Proteobacteria;Betaproteobacteria;Burkholderiales;Comamonadaceae;Hylemonella	0.000437384
Bacteria;Proteobacteria;Gammaproteobacteria;Pseudomonadales;Pseudomonadaceae;Cellvibrio	0.000437384
Bacteria;Firmicutes;Clostridia;Clostridiales;Lachnospiraceae;Anaerostipes	0.000437384
Bacteria;Firmicutes;Clostridia;Clostridiales;Lachnospiraceae;Lachnospira	0.000437384
Bacteria;Firmicutes;Erysipelotrichi;Erysipelotrichales;Erysipelotrichaceae;Holdemania	0.000437384
Bacteria;Proteobacteria;Alphaproteobacteria;Rhizobiales;Brucellaceae;Unclassified Brucellaceae	0.000437384
Bacteria;Tenericutes;Mollicutes;Mycoplasmatales;Mycoplasmataceae;Candidatus Bacilloplasma	0.000437384
Bacteria;Chlamydiae;Chlamydiae;Unclassified Chlamydiae;;	0.000437384
Bacteria;Proteobacteria;Alphaproteobacteria;Rhodospirillales;Acetobacteraceae;Rhodovastum	0.000437384
Bacteria;Proteobacteria;Gammaproteobacteria;Aeromonadales;Aeromonadaceae;Zobellella	0.000437384
Bacteria;BD1-5;GN02 bacterium canine oral taxon 323;Unclassified GN02 bacterium canine oral taxon 323;;	0.000437384
Bacteria;Bacteroidetes;Flavobacteria;Flavobacteriales;Flavobacteriaceae;Robiginitalea	0.000437384
Bacteria;Bacteroidetes;Sphingobacteriia;Sphingobacteriales;Sphingobacteriaceae;Olivibacter	0.000437384
Bacteria;Firmicutes;Bacilli;Lactobacillales;Aerococcaceae;Aerococcus	0.000437384
Bacteria;Proteobacteria;Alphaproteobacteria;DB1-14;Micavibrio aeruginosavorus ARL-13;Unclassified Micavibrio aeruginosavorus ARL-13	0.000437384
Bacteria;Proteobacteria;Gammaproteobacteria;Acidithiobacillales;Thermithiobacillaceae;Thermithiobacillus	0.000437384
Bacteria;Proteobacteria;Gammaproteobacteria;NKB5;Legionella-like amoebal pathogen HT99;Unclassified Legionella-like amoebal pathogen HT99	0.000437384
Bacteria;Tenericutes;Mollicutes;Acholeplasmatales;Unclassified Acholeplasmatales;	0.000437384
Bacteria;Tenericutes;Mollicutes;RF9;Acholeplasmatales bacterium canine oral taxon 375;Unclassified Acholeplasmatales bacterium canine oral taxon 375	0.000437384
Bacteria;Actinobacteria;Actinobacteria;Catenulisporales;Actinospicaceae;Actinospica	0.000437384
Bacteria;Bacteroidetes;Cytophagia;Cytophagales;Cyclobacteriaceae;Indibacter	0.000437384
Bacteria;Bacteroidetes;Flavobacteria;Flavobacteriales;Blattabacteriaceae;Candidatus Sulcia	0.000437384
Bacteria;Bacteroidetes;Flavobacteria;Flavobacteriales;Blattabacteriaceae;Unclassified Blattabacteriaceae	0.000437384
Bacteria;Bacteroidetes;Flavobacteria;Flavobacteriales;Flavobacteriaceae;Lutibacter	0.000437384
Bacteria;Chlamydiae;Chlamydiae;Chlamydiales;Parachlamydiaceae;Candidatus Metachlamydia	0.000437384
Bacteria;Cyanobacteria;Cyanobacteria;SubsectionIV;FamilyI;Anabaena	0.000437384
Bacteria;Firmicutes;Bacilli;Bacillales;Planococcaceae;Sporosarcina	0.000437384
Bacteria;Firmicutes;Clostridia;Clostridiales;Heliobacteriaceae;Heliorestis	0.000437384
Bacteria;Proteobacteria;Alphaproteobacteria;Rhizobiales;Family Incertae Sedis;Unclassified Family Incertae Sedis	0.000437384
Bacteria;Proteobacteria;Alphaproteobacteria;Rhodospirillales;Rhodospirillaceae;Thalassobaculum	0.000437384
Bacteria;Proteobacteria;Betaproteobacteria;Neisseriales;Neisseriaceae;Paludibacterium	0.000437384
Bacteria;Proteobacteria;Deltaproteobacteria;Desulfobacterales;Desulfobacteraceae;Desulfosarcina	0.000437384
Bacteria;Proteobacteria;Epsilonproteobacteria;Campylobacterales;Helicobacteraceae;Wolinella	0.000437384
Bacteria;Proteobacteria;Epsilonproteobacteria;Nautiliales;Unclassified Nautiliales;	0.000437384
Bacteria;Proteobacteria;Gammaproteobacteria;Alteromonadales;Alteromonadaceae;Glaciecola	0.000437384
Bacteria;Proteobacteria;Gammaproteobacteria;Order Incertae Sedis;Family Incertae Sedis;Alkalimonas	0.000437384
Bacteria;Actinobacteria;Actinobacteria;Corynebacteriales;Corynebacteriaceae;Unclassified Corynebacteriaceae	0.000437384
Bacteria;Actinobacteria;Actinobacteria;Corynebacteriales;Tsukamurellaceae;Unclassified Tsukamurellaceae	0.000437384
Bacteria;Actinobacteria;Actinobacteria;Kineosporiales;Kineosporiaceae;Angustibacter	0.000437384
Bacteria;Actinobacteria;Actinobacteria;Kineosporiales;Kineosporiaceae;bacterium Ellin5024	0.000437384
Bacteria;Actinobacteria;Actinobacteria;Micrococcales;Intrasporangiaceae;Fodinibacter	0.000437384
Bacteria;Actinobacteria;Actinobacteria;Micrococcales;Intrasporangiaceae;Lapillicoccus	0.000437384
Bacteria;Actinobacteria;Actinobacteria;Micrococcales;Intrasporangiaceae;Ornithinicoccus	0.000437384
Bacteria;Actinobacteria;Actinobacteria;Micrococcales;Intrasporangiaceae;Ornithinimicrobium	0.000437384
Bacteria;Actinobacteria;Actinobacteria;Micrococcales;Intrasporangiaceae;Terracoccus	0.000437384
Bacteria;Actinobacteria;Actinobacteria;Micrococcales;Microbacteriaceae;Amnibacterium	0.000437384
Bacteria;Actinobacteria;Actinobacteria;Micrococcales;Microbacteriaceae;Microcella	0.000437384
Bacteria;Actinobacteria;Actinobacteria;Micrococcales;Microbacteriaceae;Pseudoclavibacter	0.000437384
Bacteria;Actinobacteria;Actinobacteria;PeM15;actinobacterium GP-6;Unclassified actinobacterium GP-6	0.000437384
Bacteria;Actinobacteria;Actinobacteria;Propionibacteriales;Propionibacteriaceae;Aestuariimicrobium	0.000437384
Bacteria;Actinobacteria;Actinobacteria;Propionibacteriales;Propionibacteriaceae;Friedmanniella	0.000437384
Bacteria;Aquificae;Unclassified Aquificae;;;	0.000437384
Bacteria;Bacteroidetes;Cytophagia;Cytophagales;Cyclobacteriaceae;Belliella	0.000437384
Bacteria;Bacteroidetes;Cytophagia;Cytophagales;Cytophagaceae;Flectobacillus	0.000437384
Bacteria;Bacteroidetes;Cytophagia;Cytophagales;Flammeovirgaceae;Ekhidna	0.000437384
Bacteria;Bacteroidetes;Cytophagia;Cytophagales;Flammeovirgaceae;Reichenbachiella	0.000437384
Bacteria;Bacteroidetes;Cytophagia;Order II Incertae Sedis;Unclassified Order II Incertae Sedis;	0.000437384
Bacteria;Bacteroidetes;Cytophagia;Order III Incertae Sedis;Family Incertae Sedis;Gracilimonas	0.000437384
Bacteria;Bacteroidetes;Flavobacteria;Flavobacteriales;Blattabacteriaceae;Candidatus Brownia	0.000437384
Bacteria;Bacteroidetes;Flavobacteria;Flavobacteriales;Flavobacteriaceae;Aquimarina	0.000437384
Bacteria;Bacteroidetes;Flavobacteria;Flavobacteriales;Flavobacteriaceae;Coenonia	0.000437384
Bacteria;Bacteroidetes;Flavobacteria;Flavobacteriales;Flavobacteriaceae;Gillisia	0.000437384
Bacteria;Bacteroidetes;Flavobacteria;Flavobacteriales;Flavobacteriaceae;Lutaonella	0.000437384
Bacteria;Bacteroidetes;Flavobacteria;Flavobacteriales;Flavobacteriaceae;Mariniflexile	0.000437384
Bacteria;Bacteroidetes;Flavobacteria;Flavobacteriales;Flavobacteriaceae;NS3a marine group	0.000437384
Bacteria;Bacteroidetes;Flavobacteria;Flavobacteriales;Flavobacteriaceae;Psychroserpens	0.000437384
Bacteria;Bacteroidetes;Flavobacteria;Flavobacteriales;Flavobacteriaceae;Ulvibacter	0.000437384
Bacteria;Bacteroidetes;Sphingobacteriia;Sphingobacteriales;Sphingobacteriaceae;Parapedobacter	0.000437384
Bacteria;Chrysiogenetes;Chrysiogenetes;Chrysiogenales;Chrysiogenaceae;Unclassified Chrysiogenaceae	0.000437384
Bacteria;Cyanobacteria;Cyanobacteria;SubsectionI;FamilyI;Gleocapsa	0.000437384
Bacteria;Cyanobacteria;Cyanobacteria;SubsectionI;Unclassified SubsectionI;	0.000437384
Bacteria;Cyanobacteria;Cyanobacteria;SubsectionIII;FamilyI;Oscillatoria	0.000437384
Bacteria;Cyanobacteria;Cyanobacteria;SubsectionIV;FamilyII;Calothrix	0.000437384
Bacteria;Deferribacteres;Deferribacteres;Deferribacterales;Deferribacteraceae;Calditerrivibrio	0.000437384
Bacteria;Deinococcus-Thermus;Deinococci;Thermales;Unclassified Thermales;	0.000437384
Bacteria;Deinococcus-Thermus;Deinococci;Unclassified Deinococci;;	0.000437384
Bacteria;Elusimicrobia;Elusimicrobia;Lineage IIa;actinobacterium YJF1-30;Unclassified actinobacterium YJF1-30	0.000437384
Bacteria;Firmicutes;Bacilli;Lactobacillales;Aerococcaceae;Abiotrophia	0.000437384
Bacteria;Firmicutes;Bacilli;Lactobacillales;Leuconostocaceae;Fructobacillus	0.000437384
Bacteria;Firmicutes;Clostridia;Clostridiales;Clostridiaceae;Oxobacter	0.000437384
Bacteria;Firmicutes;Clostridia;Clostridiales;Heliobacteriaceae;Unclassified Heliobacteriaceae	0.000437384
Bacteria;Firmicutes;Clostridia;Clostridiales;Lachnospiraceae;Howardella	0.000437384
Bacteria;Firmicutes;Clostridia;Clostridiales;Veillonellaceae;Allisonella	0.000437384
Bacteria;Firmicutes;Clostridia;Clostridiales;Veillonellaceae;Mitsuokella	0.000437384
Bacteria;Firmicutes;Clostridia;Natranaerobiales;Natranaerobiaceae;Unclassified Natranaerobiaceae	0.000437384
Bacteria;Firmicutes;Clostridia;Thermoanaerobacterales;Thermodesulfobiaceae;Thermodesulfobium	0.000437384
Bacteria;Firmicutes;Clostridia;Thermoanaerobacterales;Thermodesulfobiaceae;Unclassified Thermodesulfobiaceae	0.000437384
Bacteria;Fusobacteria;Fusobacteria;Fusobacteriales;Fusobacteriaceae;Cetobacterium	0.000437384
Bacteria;Planctomycetes;Phycisphaerae;Phycisphaerales;Phycisphaeraceae;Phycisphaera	0.000437384
Bacteria;Planctomycetes;Planctomycetacia;Brocadiales;Brocadiaceae;Candidatus Anammoxoglobus	0.000437384
Bacteria;Planctomycetes;Planctomycetacia;Brocadiales;Brocadiaceae;Candidatus Brocadia	0.000437384
Bacteria;Planctomycetes;Planctomycetacia;Brocadiales;Brocadiaceae;Candidatus Scalindua	0.000437384
Bacteria;Planctomycetes;Planctomycetacia;Brocadiales;Unclassified Brocadiales;	0.000437384
Bacteria;Planctomycetes;Planctomycetacia;Planctomycetales;Planctomycetaceae;Schlesneria	0.000437384
Bacteria;Proteobacteria;Alphaproteobacteria;Caulobacterales;Hyphomonadaceae;Hirschia	0.000437384
Bacteria;Proteobacteria;Alphaproteobacteria;Kordiimonadales;Unclassified Kordiimonadales;	0.000437384
Bacteria;Proteobacteria;Alphaproteobacteria;Rhodobacterales;Rhodobacteraceae;Dinoroseobacter	0.000437384
Bacteria;Proteobacteria;Alphaproteobacteria;Rhodobacterales;Rhodobacteraceae;Sulfitobacter	0.000437384
Bacteria;Proteobacteria;Alphaproteobacteria;Rhodospirillales;Rhodospirillaceae;Tistrella	0.000437384
Bacteria;Proteobacteria;Alphaproteobacteria;Rickettsiales;Candidatus Anadelfobacter;Candidatus	0.000437384
Bacteria;Proteobacteria;Alphaproteobacteria;Rickettsiales;Candidatus Cyrtobacter;Candidatus	0.000437384
Bacteria;Proteobacteria;Alphaproteobacteria;Rickettsiales;Candidatus Hepatincola;Candidatus	0.000437384
Bacteria;Proteobacteria;Alphaproteobacteria;Sphingomonadales;Erythrobacteraceae;Croceicoccus	0.000437384
Bacteria;Proteobacteria;Betaproteobacteria;Hydrogenophilales;Hydrogenophilaceae;Ferritrophicum	0.000437384
Bacteria;Proteobacteria;Betaproteobacteria;Rhodocyclales;Rhodocyclaceae;Methyloversatilis	0.000437384
Bacteria;Proteobacteria;CF2;magnetic proteobacterium strain rj53;Unclassified magnetic proteobacterium strain rj53;	0.000437384
Bacteria;Proteobacteria;Class Incertae Sedis;Unclassified Class Incertae Sedis;;	0.000437384
Bacteria;Proteobacteria;Deltaproteobacteria;Desulfovibrionales;Desulfonatronaceae;Unclassified Desulfonatronaceae	0.000437384
Bacteria;Proteobacteria;Deltaproteobacteria;Desulfovibrionales;Desulfovibrionaceae;Desulfocurvus	0.000437384
Bacteria;Proteobacteria;Deltaproteobacteria;Desulfurellales;Desulfurellaceae;Desulfurella	0.000437384
Bacteria;Proteobacteria;Deltaproteobacteria;Myxococcales;Sandaracinaceae;myxobacterium SIBN-17	0.000437384
Bacteria;Proteobacteria;Epsilonproteobacteria;Nautiliales;Nautiliaceae;Nitratifractor	0.000437384
Bacteria;Proteobacteria;Gammaproteobacteria;Aeromonadales;Succinivibrionaceae;Ruminobacter	0.000437384
Bacteria;Proteobacteria;Gammaproteobacteria;Alteromonadales;Alteromonadaceae;Congregibacter	0.000437384
Bacteria;Proteobacteria;Gammaproteobacteria;Alteromonadales;Alteromonadaceae;Simiduia	0.000437384
Bacteria;Proteobacteria;Gammaproteobacteria;Chromatiales;Ectothiorhodospiraceae;Natronocella	0.000437384
Bacteria;Proteobacteria;Gammaproteobacteria;Chromatiales;Ectothiorhodospiraceae;Nitrococcus	0.000437384
Bacteria;Proteobacteria;Gammaproteobacteria;Enterobacteriales;Enterobacteriaceae;Candidatus Hamiltonella	0.000437384
Bacteria;Proteobacteria;Gammaproteobacteria;Enterobacteriales;Enterobacteriaceae;Salmonella	0.000437384
Bacteria;Proteobacteria;Gammaproteobacteria;Methylococcales;Crenotrichaceae;Crenothrix	0.000437384
Bacteria;Proteobacteria;Gammaproteobacteria;NKB5;Trachelomonas scabra;Unclassified Trachelomonas scabra	0.000437384
Bacteria;Proteobacteria;Gammaproteobacteria;Oceanospirillales;Halomonadaceae;Candidatus Portiera	0.000437384
Bacteria;Proteobacteria;Gammaproteobacteria;Oceanospirillales;Halomonadaceae;Chromohalobacter	0.000437384
Bacteria;Proteobacteria;Gammaproteobacteria;Oceanospirillales;Halomonadaceae;Cobetia	0.000437384
Bacteria;Proteobacteria;Gammaproteobacteria;Oceanospirillales;Halomonadaceae;Zymobacter	0.000437384
Bacteria;Proteobacteria;Gammaproteobacteria;Oceanospirillales;OM182 clade;Unclassified OM182 clade	0.000437384
Bacteria;Proteobacteria;Gammaproteobacteria;Oceanospirillales;Oceanospirillaceae;Neptuniibacter	0.000437384
Bacteria;Proteobacteria;Gammaproteobacteria;Oceanospirillales;Oceanospirillaceae;Reinekea	0.000437384
Bacteria;Proteobacteria;Gammaproteobacteria;Oceanospirillales;SUP05 cluster;bacterium G02etB01	0.000437384
Bacteria;Proteobacteria;Gammaproteobacteria;Order Incertae Sedis;Family Incertae Sedis;Sedimenticola	0.000437384
Bacteria;Proteobacteria;Gammaproteobacteria;Vibrionales;Vibrionaceae;Grimontia	0.000437384
Bacteria;Proteobacteria;Gammaproteobacteria;Xanthomonadales;Xanthomonadaceae;Luteibacter	0.000437384
Bacteria;Tenericutes;Mollicutes;Entomoplasmatales;Entomoplasmataceae;Entomoplasma	0.000437384
Bacteria;Tenericutes;Mollicutes;Haloplasmatales;Haloplasmataceae;Haloplasma	0.000437384
Bacteria;Thermotogae;Thermotogae;Thermotogales;Thermotogaceae;Marinitoga	0.000437384
Bacteria;Thermotogae;Thermotogae;Thermotogales;Thermotogaceae;Petrotoga	0.000437384
Bacteria;Verrucomicrobia;Candidatus Methylacidiphilum;Unclassified Candidatus Methylacidiphilum;;	0.000437384
