# Supplementary material for: Sewage effluent from an Indian hospital harbors novel carbapenemases and integron-borne antibiotic resistance genes
Source: Microbiome. 2019 Jun 27;7:97. doi: 10.1186/s40168-019-0710-x (PMC6598227; doi:10.1186/s40168-019-0710-x)
Supplement: Supplementary file 4 — Table S4. List of genes detected in class 1 integron gene cassettes. (XLSX 2620 kb) [file 40168_2019_710_MOESM4_ESM.xlsx]

## Sheet: Sheet1
Sequence ID	ORF Id	NCBI accession	primer pairs	Identity (%)	Coverage (%)	alignment length	gap	mismatch	description
328197	699172	WP_031969115.1	hs464-GCP2	100	98.9362	93	0	0	MULTISPECIES: QacE family quaternary ammonium compound efflux SMR transporter, partial [Gammaproteobacteria]
328197	699173	ACS73592.1	hs464-GCP2	100	100	315	0	0	IntI1, partial [uncultured bacterium]
328197	699174	WP_031969115.1	hs464-GCP2	100	98.9362	93	0	0	MULTISPECIES: QacE family quaternary ammonium compound efflux SMR transporter, partial [Gammaproteobacteria]
328196	699169	ACS73592.1	hs464-GCP2	100	100	315	0	0	IntI1, partial [uncultured bacterium]
328196	699170	WP_010601896.1	hs464-GCP2	71	24.4094	124	0	36	proton-translocating NADH-quinone oxidoreductase subunit L, partial [Pedobacter agri]
328196	699171	WP_007857519.1	hs464-GCP2	87	88.0282	250	0	31	purine-cytosine permease-like transporter, partial [Acidovorax sp. CF316]
328191	699160	ACS73592.1	hs464-GCP2	100	99.6825	314	0	0	IntI1, partial [uncultured bacterium]
328187	699153	AHZ92132.1	hs458-hs459	98	100	210	0	4	chloramphenicol acetyltransferase [Acinetobacter sp. NF130816103(205)]
328187	699154	ADO00938.1	hs458-hs459	99	100	99	0	1	QacE delta, partial [uncultured bacterium]
328176	766439	AAK49458.1	hs464-GCP2	100	76.7442	132	0	0	integrase, partial [Pseudomonas aeruginosa]
328176	766441	WP_066710245.1	hs464-GCP2	55	26.7157	109	3	39	efflux transporter periplasmic adaptor subunit [Curvibacter delicatus]
328176	766442	WP_019425506.1	hs464-GCP2	91	19.4774	82	0	7	peptidase M20 [Limnohabitans sp. Rim28]
328156	699103	ACS73592.1	hs464-GCP2	100	99.6825	314	0	0	IntI1, partial [uncultured bacterium]
328151	699094	ADO00938.1	hs458-hs459	99	100	99	0	1	QacE delta, partial [uncultured bacterium]
328151	699095	CHQ04724.1	hs458-hs459	100	100	284	0	0	aminoglycoside resistance protein [Salmonella enterica subsp. enterica serovar Typhi]
328132	699066	AHZ92257.1	mrg284-mrg285	100	100	406	0	0	erythromycin esterase type 1 [Comamonas sp. M-X1C]
328132	699067	WP_058646820.1	mrg284-mrg285	100	100	98	0	0	QacE family quaternary ammonium compound efflux SMR transporter, partial [Enterobacter hormaechei]
328122	699050	OGB82559.1	mrg284-mrg285	72	19.2982	77	0	21	serine peptidase [Burkholderiales bacterium RIFCSPLOWO2_12_FULL_67_210]
328122	699051	AEG64741.1	mrg284-mrg285	100	100	285	0	0	aminoglycoside adenyltransferase, partial [Escherichia coli]
328121	766422	KYP13660.1	hs464-GCP2	65	11.4286	120	0	42	[Fe-S]-binding protein [Flavihumibacter sp. CACIAM 22H1]
328121	766423	WP_067761063.1	hs464-GCP2	62	17.8095	187	4	60	[Fe-S]-binding protein [Niabella ginsenosidivorans]
328121	766424	SDD91106.1	hs464-GCP2	92	12.1442	128	0	10	prokaryotic molybdopterin-containing oxidoreductase family, iron-sulfur binding subunit [Niabella drilacis]
328121	766425	WP_039076743.1	hs464-GCP2	100	94.2857	264	0	0	class 1 integron integrase IntI1, partial [Shigella boydii]
328121	766426	WP_002160069.1	hs464-GCP2	100	91.5493	65	0	0	hypothetical protein [Acinetobacter baumannii]
328121	766427	WP_008586563.1	hs464-GCP2	90	13.3206	140	0	14	iron-sulfur-binding protein [Niabella soli]
328121	766428	WP_067761063.1	hs464-GCP2	61	16.7619	176	4	58	[Fe-S]-binding protein [Niabella ginsenosidivorans]
328121	766429	KYP13660.1	hs464-GCP2	62	12.7619	134	0	50	[Fe-S]-binding protein [Flavihumibacter sp. CACIAM 22H1]
328119	699039	ADO00938.1	hs464-GCP2	100	100	99	0	0	QacE delta, partial [uncultured bacterium]
328110	699026	ACS73592.1	hs464-GCP2	99	99.6825	314	0	1	IntI1, partial [uncultured bacterium]
328108	699023	ADO00938.1	hs458-hs459	100	100	99	0	0	QacE delta, partial [uncultured bacterium]
328108	699024	AJW77604.1	hs458-hs459	99	100	285	0	1	AadA1, partial [Salmonella enterica subsp. enterica serovar Typhi]
328099	699013	ESS64844.1	hs464-GCP2	44	28.8306	143	1	78	hypothetical protein TCDM_06951 [Trypanosoma cruzi Dm28c]
328099	699014	WP_000503573.1	hs464-GCP2	100	100	262	0	0	MULTISPECIES: ANT(3)-Ia family aminoglycoside nucleotidyltransferase AadA5 [Gammaproteobacteria]
328089	699001	ACS73592.1	hs464-GCP2	100	99.6825	314	0	0	IntI1, partial [uncultured bacterium]
328075	698981	AEQ39416.1	hs464-GCP2	100	99.359	310	0	0	integrase IntI1, partial [Aeromonas media]
328074	698980	ACT09079.1	hs464-GCP2	100	100	313	0	0	IntI1, partial [Vibrio cholerae]
328048	698936	WP_045912044.1	hs464-GCP2	100	100	287	0	0	class A extended-spectrum beta-lactamase GES-2 [Enterobacter cloacae]
328041	698926	ENV14377.1	hs464-GCP2	83	57.1429	68	0	11	hypothetical protein F965_00621 [Acinetobacter schindleri NIPH 900]
328041	698927	AFB74629.1	hs464-GCP2	99	99.361	311	0	1	IntI1, partial [Aeromonas caviae]
328029	698911	ADO00938.1	hs458-hs459	100	100	99	0	0	QacE delta, partial [uncultured bacterium]
328029	698912	WP_000237816.1	hs458-hs459	100	100	150	0	0	MULTISPECIES: NAD(+)--rifampin ADP-ribosyltransferase Arr-2 [Gammaproteobacteria]
328023	698905	WP_063860501.1	hs464-GCP2	100	100	287	0	0	class A beta-lactamase GES-13 [Pseudomonas aeruginosa]
328018	698896	WP_067581858.1	hs464-GCP2	44	37.9167	91	1	50	hypothetical protein [Endozoicomonas ascidiicola]
328018	698897	KKX50289.1	hs464-GCP2	54	39.1304	63	0	29	ABC transporter permease [Sphingobacterium sp. IITKGP-BTPF85]
328018	698898	AHZ92257.1	hs464-GCP2	100	100	406	0	0	erythromycin esterase type 1 [Comamonas sp. M-X1C]
328016	698893	KGA12714.1	hs464-GCP2	81	26.0606	43	1	6	hypothetical protein GM46_0660 [actinobacterium acAcidi]
328016	698894	ADO00938.1	hs464-GCP2	100	100	99	0	0	QacE delta, partial [uncultured bacterium]
328015	698891	ADO00938.1	hs458-hs459	100	100	99	0	0	QacE delta, partial [uncultured bacterium]
328015	698892	WP_043876060.1	hs458-hs459	99	100	110	0	1	MULTISPECIES: quaternary ammonium compound efflux SMR transporter QacL [Enterobacteriaceae]
328011	698885	ADO00938.1	hs464-GCP2	100	100	99	0	0	QacE delta, partial [uncultured bacterium]
328011	698886	WP_050383101.1	hs464-GCP2	60	57.2881	169	0	67	transposase [Candidatus Burkholderia crenata]
327999	698864	WP_003830719.1	hs458-hs459	99	100	110	0	1	MULTISPECIES: quaternary ammonium compound efflux SMR transporter QacG2 [Gammaproteobacteria]
327999	698865	ADO00938.1	hs458-hs459	100	100	99	0	0	QacE delta, partial [uncultured bacterium]
327994	698858	ADO00938.1	hs458-hs459	100	100	99	0	0	QacE delta, partial [uncultured bacterium]
327989	698848	WP_064759894.1	hs464-GCP2	99	68.75	132	0	1	class D beta-lactamase, partial [Escherichia coli]
327989	698849	EKG66001.1	hs464-GCP2	87	73.8462	48	0	6	small Multidrug Resistance family protein, partial [Vibrio cholerae HC-56A1]
327989	698850	AEH57063.1	hs464-GCP2	100	100	276	0	0	broad-spectrum beta-lactamase OXA-1 [Proteus sp. VIITMP5]
327970	698826	ACT09079.1	hs464-GCP2	99	100	313	0	1	IntI1, partial [Vibrio cholerae]
327969	698824	ADO00938.1	hs458-hs459	100	100	99	0	0	QacE delta, partial [uncultured bacterium]
327969	698825	CHQ04724.1	hs458-hs459	100	100	284	0	0	aminoglycoside resistance protein [Salmonella enterica subsp. enterica serovar Typhi]
327968	698820	KOF06186.1	mrg284-mrg285	57	28.7671	105	0	45	membrane protein [Limnohabitans planktonicus II-D5]
327968	698821	EWS55238.1	mrg284-mrg285	91	36.129	56	0	5	GTP-binding protein EngA [Methylibium sp. T29]
327968	698822	WP_058646820.1	mrg284-mrg285	100	98.9796	97	0	0	QacE family quaternary ammonium compound efflux SMR transporter, partial [Enterobacter hormaechei]
327968	698823	WP_023179980.1	mrg284-mrg285	100	100	180	0	0	rifampin ADP-ribosyl transferase [Klebsiella pneumoniae]
327949	698785	WP_066690168.1	hs464-GCP2	99	49.2027	216	0	2	exodeoxyribonuclease VII large subunit [Comamonadaceae bacterium CCH4-C5]
327949	698786	ABD62662.1	hs464-GCP2	62	63.1902	103	0	39	integrase, partial [uncultured bacterium]
327937	698763	ADO00938.1	hs458-hs459	100	100	99	0	0	QacE delta, partial [uncultured bacterium]
327937	698764	CDO34803.1	hs458-hs459	96	31.8302	120	0	4	putative secretory protein kinase, cpaF-like gene [Novosphingobium sp. KN65.2]
327936	698761	ADO00937.1	hs458-hs459	100	100	100	0	0	QacE delta, partial [uncultured bacterium]
327936	698762	WP_023179980.1	hs458-hs459	100	100	180	0	0	rifampin ADP-ribosyl transferase [Klebsiella pneumoniae]
327934	698757	AFB74629.1	hs464-GCP2	99	99.0415	310	0	1	IntI1, partial [Aeromonas caviae]
327928	698749	ACS73592.1	hs464-GCP2	100	100	315	0	0	IntI1, partial [uncultured bacterium]
327924	698744	CAI38821.1	hs464-GCP2	98	99.0291	102	0	2	quaternary ammonium compound-resistance protein, partial (plasmid) [Salmonella enterica subsp. enterica serovar Mbandaka]
327920	698734	KKX50289.1	hs464-GCP2	52	43.4783	70	0	33	ABC transporter permease [Sphingobacterium sp. IITKGP-BTPF85]
327920	698736	ADO00938.1	hs464-GCP2	100	100	99	0	0	QacE delta, partial [uncultured bacterium]
327914	698725	WP_042346535.1	hs464-GCP2	98	99.6875	319	0	4	class 1 integron integrase IntI1, partial [Escherichia coli]
327908	698716	CHQ04724.1	hs458-hs459	99	100	284	0	2	aminoglycoside resistance protein [Salmonella enterica subsp. enterica serovar Typhi]
327908	698717	ADO00938.1	hs458-hs459	100	100	99	0	0	QacE delta, partial [uncultured bacterium]
327885	698679	ADO00938.1	hs458-hs459	100	100	99	0	0	QacE delta, partial [uncultured bacterium]
327884	698676	WP_058646820.1	hs458-hs459	99	100	98	0	1	QacE family quaternary ammonium compound efflux SMR transporter, partial [Enterobacter hormaechei]
327884	698677	BAE66663.1	hs458-hs459	100	98.5915	280	0	0	aadA2 [Vibrio cholerae non-O1/non-O139]
327880	698669	WP_003830719.1	mrg284-mrg285	99	100	110	0	1	MULTISPECIES: quaternary ammonium compound efflux SMR transporter QacG2 [Gammaproteobacteria]
327880	698670	KXJ00551.1	mrg284-mrg285	86	100	119	1	10	ethidium bromide resistance protein, partial [Serratia marcescens]
327880	698671	EWS55238.1	mrg284-mrg285	91	36.129	56	0	5	GTP-binding protein EngA [Methylibium sp. T29]
327880	698671	KOF06186.1	mrg284-mrg285	57	25.4795	93	0	40	membrane protein [Limnohabitans planktonicus II-D5]
327873	698659	WP_013250881.1	hs464-GCP2	100	100	287	0	0	MULTISPECIES: class A extended-spectrum beta-lactamase GES-1 [Enterobacteriaceae]
327865	698642	ADO00938.1	hs458-hs459	100	100	99	0	0	QacE delta, partial [uncultured bacterium]
327865	698643	WP_000237816.1	hs458-hs459	100	100	150	0	0	MULTISPECIES: NAD(+)--rifampin ADP-ribosyltransferase Arr-2 [Gammaproteobacteria]
327864	698640	ACS73592.1	hs464-GCP2	100	99.6825	314	0	0	IntI1, partial [uncultured bacterium]
327864	698641	CAI38821.1	hs464-GCP2	98	99.0291	102	0	2	quaternary ammonium compound-resistance protein, partial (plasmid) [Salmonella enterica subsp. enterica serovar Mbandaka]
327848	698614	WP_012372822.1	hs464-GCP2	99	95.2586	221	0	2	class 1 integron integrase IntI1 [Escherichia coli]
327832	698588	ACS73592.1	hs464-GCP2	100	99.6825	314	0	0	IntI1, partial [uncultured bacterium]
327828	698583	WP_023179980.1	hs458-hs459	100	100	180	0	0	rifampin ADP-ribosyl transferase [Klebsiella pneumoniae]
327822	698568	ADO00954.1	hs458-hs459	100	100	99	0	0	QacE delta, partial [uncultured bacterium]
327822	698569	WP_023179980.1	hs458-hs459	99	100	180	0	1	rifampin ADP-ribosyl transferase [Klebsiella pneumoniae]
327815	698556	WP_032490683.1	hs464-GCP2	100	100	287	0	0	class A beta-lactamase GES-7 [Pseudomonas aeruginosa]
327806	698543	AHK10338.1	mrg284-mrg285	100	94.0789	143	0	0	aminoglycoside-3-adenylyltransferase, partial [Escherichia coli]
327805	766361	WP_058646820.1	hs458-hs459	100	100	98	0	0	QacE family quaternary ammonium compound efflux SMR transporter, partial [Enterobacter hormaechei]
327805	766362	EXF37601.1	hs458-hs459	100	78.7611	89	0	0	hypothetical protein N035_000835 [Klebsiella pneumoniae EGD-HP19-C]
327805	766363	SAY17771.1	hs458-hs459	89	94.0341	331	2	24	Erythromycin esterase [Klebsiella pneumoniae]
327804	698538	WP_019613165.1	hs464-GCP2	51	62.5806	97	2	35	prepilin-type N-terminal cleavage/methylation domain-containing protein [Psychromonas ossibalaenae]
327804	698539	ACS73592.1	hs464-GCP2	100	99.6825	314	0	0	IntI1, partial [uncultured bacterium]
327776	698495	KFF32016.1	mrg284-mrg285	96	89.9281	250	0	9	hypothetical protein G039_0330325 [Pseudomonas aeruginosa VRFPA01]
327765	698478	WP_023179980.1	hs458-hs459	100	100	180	0	0	rifampin ADP-ribosyl transferase [Klebsiella pneumoniae]
327763	698475	ACS73592.1	hs464-GCP2	100	99.6825	314	0	0	IntI1, partial [uncultured bacterium]
327762	698466	ADO00938.1	hs458-hs459	100	100	99	0	0	QacE delta, partial [uncultured bacterium]
327762	698467	WP_063840438.1	hs458-hs459	98	100	259	0	3	ANT(3)-Ia family aminoglycoside nucleotidyltransferase AadA23 [Salmonella enterica]
327762	698469	CUH64613.1	hs458-hs459	51	23.2323	92	1	44	ATP-dependent RNA helicase DbpA [Thalassobius mediterraneus]
327762	698470	SDD06025.1	hs458-hs459	50	69.2308	81	2	37	hypothetical protein SAMN04487779_100473 [Belnapia rosea]
327762	698472	EGU95425.1	hs458-hs459	98	100	284	0	3	streptomycin 3-adenylyltransferase [Escherichia coli MS 79-10]
327762	698473	ADO00938.1	hs458-hs459	100	100	99	0	0	QacE delta, partial [uncultured bacterium]
327741	698436	AFB74629.1	hs464-GCP2	100	100	313	0	0	IntI1, partial [Aeromonas caviae]
327740	766351	WP_061092198.1		100	98.8439	171	0	0	adenylyltransferase, partial [Escherichia coli]
327736	698430	ACS73592.1	hs464-GCP2	99	99.6825	314	0	2	IntI1, partial [uncultured bacterium]
327732	698425	WP_057064934.1	hs464-GCP2	98	70.1493	94	0	1	rifampin ADP-ribosylating transferase ARR-2, partial [Citrobacter freundii]
327715	698396	ESR70944.1	mrg284-mrg285	92	100	278	1	20	hypothetical protein T266_12275 [Pseudomonas aeruginosa VRFPA05]
327715	698396	AGO57978.1	mrg284-mrg285	100	100	142	0	0	macrolide resistance protein, partial [uncultured bacterium]
327715	698397	OGB82559.1	mrg284-mrg285	71	21.3033	85	0	24	serine peptidase [Burkholderiales bacterium RIFCSPLOWO2_12_FULL_67_210]
327715	698398	OGB82559.1	mrg284-mrg285	69	37.594	150	1	45	serine peptidase [Burkholderiales bacterium RIFCSPLOWO2_12_FULL_67_210]
327715	698399	OGB82559.1	mrg284-mrg285	67	34.5865	138	1	44	serine peptidase [Burkholderiales bacterium RIFCSPLOWO2_12_FULL_67_210]
327715	698400	OGB82559.1	mrg284-mrg285	71	21.3033	85	0	24	serine peptidase [Burkholderiales bacterium RIFCSPLOWO2_12_FULL_67_210]
327715	698401	ESR70944.1	mrg284-mrg285	92	100	278	1	20	hypothetical protein T266_12275 [Pseudomonas aeruginosa VRFPA05]
327715	698401	AGO57978.1	mrg284-mrg285	100	100	142	0	0	macrolide resistance protein, partial [uncultured bacterium]
327705	698380	WP_063844482.1	hs464-GCP2	100	100	78	0	0	trimethoprim-resistant dihydrofolate reductase DfrIIe [Pseudomonas aeruginosa]
327705	698381	AFB74629.1	hs464-GCP2	100	99.361	311	0	0	IntI1, partial [Aeromonas caviae]
327703	698378	AFC16435.1	hs464-GCP2	99	99.6825	314	0	1	integrase, partial [Pseudomonas sp. 1SL5]
327699	698370	KDF02511.1	hs458-hs459	100	95.4545	63	0	0	quaternary ammonium compound-resistance protein qacE, partial [Citrobacter sp. MGH 55]
327699	698371	WP_000237816.1	hs458-hs459	100	100	150	0	0	MULTISPECIES: NAD(+)--rifampin ADP-ribosyltransferase Arr-2 [Gammaproteobacteria]
327699	698372	ADO00938.1	hs458-hs459	100	100	99	0	0	QacE delta, partial [uncultured bacterium]
327693	698362	ADO00938.1	hs458-hs459	99	100	99	0	1	QacE delta, partial [uncultured bacterium]
327693	698363	WP_023179980.1	hs458-hs459	100	100	180	0	0	rifampin ADP-ribosyl transferase [Klebsiella pneumoniae]
327691	698358	WP_000503573.1	mrg284-mrg285	100	100	262	0	0	MULTISPECIES: ANT(3)-Ia family aminoglycoside nucleotidyltransferase AadA5 [Gammaproteobacteria]
327691	698359	EXI91620.1	mrg284-mrg285	44	59.434	63	0	35	hypothetical protein AW12_01192 [Candidatus Accumulibacter sp. BA-94]
327679	698340	ACT09079.1	hs464-GCP2	99	100	313	0	1	IntI1, partial [Vibrio cholerae]
327672	698329	WP_048707287.1	hs464-GCP2	98	100	282	0	3	integrase [Thauera humireducens]
327672	698330	WP_021250920.1	hs464-GCP2	100	29.1878	115	0	0	hypothetical protein [Thauera terpenica]
327666	698319	WP_000503573.1	mrg284-mrg285	100	100	262	0	0	MULTISPECIES: ANT(3)-Ia family aminoglycoside nucleotidyltransferase AadA5 [Gammaproteobacteria]
327666	698320	ADO00938.1	mrg284-mrg285	100	100	99	0	0	QacE delta, partial [uncultured bacterium]
327661	698312	ACS73592.1	hs464-GCP2	99	99.6825	314	0	1	IntI1, partial [uncultured bacterium]
327655	698303	WP_003830719.1	hs464-GCP2	99	100	110	0	1	MULTISPECIES: quaternary ammonium compound efflux SMR transporter QacG2 [Gammaproteobacteria]
327655	698304	CAI38821.1	hs464-GCP2	98	99.0291	102	0	2	quaternary ammonium compound-resistance protein, partial (plasmid) [Salmonella enterica subsp. enterica serovar Mbandaka]
327654	698301	AHC55315.1	hs458-hs459	96	100	280	0	9	aminoglycoside adenyltransferase, partial [Staphylococcus aureus]
327654	698302	ADO00938.1	hs458-hs459	100	100	99	0	0	QacE delta, partial [uncultured bacterium]
327640	698275	WP_064483933.1	hs464-GCP2	97	96.8208	335	0	10	integrase [Klebsiella pneumoniae]
327638	698270	WP_043876060.1	hs458-hs459	99	100	110	0	1	MULTISPECIES: quaternary ammonium compound efflux SMR transporter QacL [Enterobacteriaceae]
327638	698271	ADO00938.1	hs458-hs459	100	100	99	0	0	QacE delta, partial [uncultured bacterium]
327634	698263	WP_023179980.1	hs458-hs459	100	100	180	0	0	rifampin ADP-ribosyl transferase [Klebsiella pneumoniae]
327634	698264	ADO00938.1	hs458-hs459	99	100	99	0	1	QacE delta, partial [uncultured bacterium]
327618	698242	WP_013250881.1	mrg284-mrg285	100	100	287	0	0	MULTISPECIES: class A extended-spectrum beta-lactamase GES-1 [Enterobacteriaceae]
327615	698236	ACS73592.1	hs464-GCP2	100	100	315	0	0	IntI1, partial [uncultured bacterium]
327615	698237	WP_046237882.1	hs464-GCP2	50	29.7587	222	5	89	hypothetical protein [Delftia acidovorans]
327615	698238	OGB26205.1	hs464-GCP2	87	18.375	147	0	18	hypothetical protein A3I66_00705 [Burkholderiales bacterium RIFCSPLOWO2_02_FULL_57_36]
327597	698209	ACS73592.1	hs464-GCP2	99	99.6825	314	0	2	IntI1, partial [uncultured bacterium]
327594	698205	WP_013818233.1	hs464-GCP2	88	95.7187	313	1	31	integron integrase [Methylomonas methanica]
327592	698201	ACS73592.1	hs464-GCP2	100	99.6825	314	0	0	IntI1, partial [uncultured bacterium]
327592	698202	AHK10338.1	hs464-GCP2	96	41.4474	63	0	2	aminoglycoside-3-adenylyltransferase, partial [Escherichia coli]
327587	698195	ACT09079.1	hs464-GCP2	100	100	313	0	0	IntI1, partial [Vibrio cholerae]
327585	698192	CHQ04724.1	hs458-hs459	100	100	284	0	0	aminoglycoside resistance protein [Salmonella enterica subsp. enterica serovar Typhi]
327585	698193	ADO00938.1	hs458-hs459	100	100	99	0	0	QacE delta, partial [uncultured bacterium]
327574	698174	WP_028840333.1	hs464-GCP2	77	64.5631	266	2	57	hypothetical protein [Thermomonas fusca]
327574	698175	WP_043741488.1	hs464-GCP2	84	38.7931	90	0	14	macrolide ABC transporter ATP-binding protein [Luteimonas sp. J29]
327561	698145	WP_000503573.1	mrg284-mrg285	99	100	262	0	1	MULTISPECIES: ANT(3)-Ia family aminoglycoside nucleotidyltransferase AadA5 [Gammaproteobacteria]
327558	698140	AEQ39418.1	hs464-GCP2	99	100	311	0	1	integrase IntI1, partial [Aeromonas allosaccharophila]
327558	698141	WP_035987939.1	hs464-GCP2	43	35.5856	79	1	44	hypothetical protein [Leptolyngbya sp. KIOST-1]
327558	698142	KKX50289.1	hs464-GCP2	53	40.3727	65	0	30	ABC transporter permease [Sphingobacterium sp. IITKGP-BTPF85]
327556	698134	AHK10338.1	hs464-GCP2	96	41.4474	63	0	2	aminoglycoside-3-adenylyltransferase, partial [Escherichia coli]
327556	698135	WP_042346535.1	hs464-GCP2	99	99.6875	319	0	2	class 1 integron integrase IntI1, partial [Escherichia coli]
327556	698136	WP_000503573.1	hs464-GCP2	100	100	262	0	0	MULTISPECIES: ANT(3)-Ia family aminoglycoside nucleotidyltransferase AadA5 [Gammaproteobacteria]
327538	698105	AHK10338.1	hs464-GCP2	96	41.4474	63	0	2	aminoglycoside-3-adenylyltransferase, partial [Escherichia coli]
327538	698106	WP_032418012.1	hs464-GCP2	100	98.6928	302	0	0	class 1 integron integrase IntI1, partial [Klebsiella pneumoniae]
327536	698101	ACS73592.1	hs464-GCP2	100	99.6825	314	0	0	IntI1, partial [uncultured bacterium]
327531	698094	KTG67696.1	hs464-GCP2	100	98.0583	101	0	0	integrase, partial [Klebsiella pneumoniae]
327531	698095	WP_013250881.1	hs464-GCP2	100	100	287	0	0	MULTISPECIES: class A extended-spectrum beta-lactamase GES-1 [Enterobacteriaceae]
327523	766300	EWS55238.1	mrg284-mrg285	91	36.129	56	0	5	GTP-binding protein EngA [Methylibium sp. T29]
327523	766300	KOF06186.1	mrg284-mrg285	57	25.4795	93	0	40	membrane protein [Limnohabitans planktonicus II-D5]
327523	766301	CAI38821.1	mrg284-mrg285	99	99.0291	102	0	1	quaternary ammonium compound-resistance protein, partial (plasmid) [Salmonella enterica subsp. enterica serovar Mbandaka]
327515	698069	WP_043741984.1	mrg284-mrg285	100	93.7186	373	0	0	hypothetical protein [Thauera sp. SWB20]
327512	698065	WP_013250881.1	hs464-GCP2	100	90.2439	259	0	0	MULTISPECIES: class A extended-spectrum beta-lactamase GES-1 [Enterobacteriaceae]
327509	698058	WP_025790333.1	hs464-GCP2	97	97.2892	323	0	8	class 1 integron integrase IntI1, partial [Shigella flexneri]
327493	698034	AHK10338.1	hs464-GCP2	96	41.4474	63	0	2	aminoglycoside-3-adenylyltransferase, partial [Escherichia coli]
327493	698035	ACS73592.1	hs464-GCP2	99	99.6825	314	0	1	IntI1, partial [uncultured bacterium]
327485	698025	ACS73592.1	hs464-GCP2	99	99.6825	314	0	1	IntI1, partial [uncultured bacterium]
327472	698001	WP_063844482.1	hs464-GCP2	100	100	78	0	0	trimethoprim-resistant dihydrofolate reductase DfrIIe [Pseudomonas aeruginosa]
327472	698002	ACS73592.1	hs464-GCP2	99	99.6825	314	0	1	IntI1, partial [uncultured bacterium]
327469	697997	CAJ42282.1	hs464-GCP2	100	100	419	0	0	CmlA7, partial (plasmid) [Klebsiella pneumoniae]
327466	697991	WP_000503573.1	mrg284-mrg285	100	100	262	0	0	MULTISPECIES: ANT(3)-Ia family aminoglycoside nucleotidyltransferase AadA5 [Gammaproteobacteria]
327466	697992	WP_066705522.1	mrg284-mrg285	79	55.0308	268	1	52	serine peptidase [Curvibacter delicatus]
327466	697993	OGB82559.1	mrg284-mrg285	71	21.0526	84	0	24	serine peptidase [Burkholderiales bacterium RIFCSPLOWO2_12_FULL_67_210]
327459	697979	WP_063840325.1	hs464-GCP2	100	100	152	0	0	aminoglycoside N-acetyltransferase AAC(6)-Il [Proteus mirabilis]
327459	697980	WP_013504962.1	hs464-GCP2	72	100	257	0	72	hypothetical protein [Desulfurispirillum indicum]
327457	697976	ACS73592.1	hs464-GCP2	99	99.6825	314	0	1	IntI1, partial [uncultured bacterium]
327457	697977	CAI38821.1	hs464-GCP2	99	98.0583	101	0	1	quaternary ammonium compound-resistance protein, partial (plasmid) [Salmonella enterica subsp. enterica serovar Mbandaka]
327451	697967	ACT09079.1	hs464-GCP2	99	100	313	0	1	IntI1, partial [Vibrio cholerae]
327450	697965	AJW77604.1	hs458-hs459	100	100	285	0	0	AadA1, partial [Salmonella enterica subsp. enterica serovar Typhi]
327450	697966	ADO00938.1	hs458-hs459	100	100	99	0	0	QacE delta, partial [uncultured bacterium]
327444	766283	ADO00946.1	hs464-GCP2	100	96.8421	92	0	0	QacE delta, partial [uncultured bacterium]
327436	697948	ACS73592.1	hs464-GCP2	100	99.6825	314	0	0	IntI1, partial [uncultured bacterium]
327430	697938	AJW77604.1	hs458-hs459	99	100	285	0	1	AadA1, partial [Salmonella enterica subsp. enterica serovar Typhi]
327430	697939	ADO00938.1	hs458-hs459	100	100	99	0	0	QacE delta, partial [uncultured bacterium]
327424	697928	ACS73592.1	hs464-GCP2	100	100	315	0	0	IntI1, partial [uncultured bacterium]
327423	697926	ACS73592.1	hs464-GCP2	99	99.6825	314	0	1	IntI1, partial [uncultured bacterium]
327417	697919	ACS73592.1	hs464-GCP2	98	99.6825	314	0	4	IntI1, partial [uncultured bacterium]
327414	697910	AJW77604.1	hs458-hs459	100	100	285	0	0	AadA1, partial [Salmonella enterica subsp. enterica serovar Typhi]
327414	697911	CRK62768.1	hs458-hs459	98	100	210	0	4	Beta-lactamase OXA-1 precursor (plasmid) [Escherichia coli]
327414	697912	ADO00938.1	hs458-hs459	100	100	99	0	0	QacE delta, partial [uncultured bacterium]
327413	697908	WP_005162153.1	hs464-GCP2	99	56.0137	163	0	1	hypothetical protein [Acinetobacter sp. NIPH 284]
327413	697909	WP_042346535.1	hs464-GCP2	98	99.375	318	0	4	class 1 integron integrase IntI1, partial [Escherichia coli]
327411	697906	AFC16435.1	hs464-GCP2	100	99.6825	314	0	0	integrase, partial [Pseudomonas sp. 1SL5]
327408	697903	WP_013250881.1	hs464-GCP2	100	100	287	0	0	MULTISPECIES: class A extended-spectrum beta-lactamase GES-1 [Enterobacteriaceae]
327404	697896	ADO00938.1	hs464-GCP2	100	100	99	0	0	QacE delta, partial [uncultured bacterium]
327391	697875	KTG63206.1	hs458-hs459	99	99	99	0	1	ethidium bromide resistance protein, partial [Klebsiella pneumoniae]
327391	697876	BAE66663.1	hs458-hs459	96	100	284	0	9	aadA2 [Vibrio cholerae non-O1/non-O139]
327387	697868	ALV74709.1	hs458-hs459	99	100	195	0	1	aminoglycoside adenylyltransferase (plasmid) [Acinetobacter johnsonii XBB1]
327387	697869	ADO00938.1	hs458-hs459	100	100	99	0	0	QacE delta, partial [uncultured bacterium]
327382	697859	ACS73592.1	hs464-GCP2	99	100	315	0	1	IntI1, partial [uncultured bacterium]
327378	697853	AEA49955.1	hs464-GCP2	100	87.4477	209	0	0	integrase, partial [Aeromonas hydrophila]
327373	697846	EWS55238.1	hs464-GCP2	91	36.129	56	0	5	GTP-binding protein EngA [Methylibium sp. T29]
327373	697847	KOF06186.1	hs464-GCP2	57	28.7671	105	0	45	membrane protein [Limnohabitans planktonicus II-D5]
327373	697848	ACS73592.1	hs464-GCP2	100	99.6825	314	0	0	IntI1, partial [uncultured bacterium]
327369	697842	WP_015059046.1	hs464-GCP2	100	95.8188	275	0	0	carbapenem-hydrolyzing class A beta-lactamase GES-20 [Escherichia coli]
327363	697834	WP_032490973.1	hs458-hs459	100	88.8502	255	0	0	carbapenem-hydrolyzing class A beta-lactamase GES-6 [Klebsiella pneumoniae]
327363	697835	ADO00938.1	hs458-hs459	99	100	99	0	1	QacE delta, partial [uncultured bacterium]
327358	697827	ACT09079.1	hs464-GCP2	99	100	313	0	1	IntI1, partial [Vibrio cholerae]
327356	697824	WP_059039569.1	mrg284-mrg285	97	100	93	0	2	QacE family quaternary ammonium compound efflux SMR transporter [Escherichia coli]
327356	697825	EWS55238.1	mrg284-mrg285	91	36.129	56	0	5	GTP-binding protein EngA [Methylibium sp. T29]
327356	697825	KOF06186.1	mrg284-mrg285	57	25.4795	93	0	40	membrane protein [Limnohabitans planktonicus II-D5]
327355	697822	AHK10338.1	hs464-GCP2	96	41.4474	63	0	2	aminoglycoside-3-adenylyltransferase, partial [Escherichia coli]
327355	697823	ACS73592.1	hs464-GCP2	100	99.6825	314	0	0	IntI1, partial [uncultured bacterium]
327354	697821	ACS73592.1	hs464-GCP2	99	99.6825	314	0	1	IntI1, partial [uncultured bacterium]
327346	697809	ACS73592.1	hs464-GCP2	100	99.6825	314	0	0	IntI1, partial [uncultured bacterium]
327343	697805	ACS73592.1	hs464-GCP2	99	99.6825	314	0	1	IntI1, partial [uncultured bacterium]
327342	697803	WP_063840325.1	mrg284-mrg285	100	100	152	0	0	aminoglycoside N-acetyltransferase AAC(6)-Il [Proteus mirabilis]
327342	697804	WP_032490683.1	mrg284-mrg285	100	100	287	0	0	class A beta-lactamase GES-7 [Pseudomonas aeruginosa]
327337	697793	WP_011902413.1	hs464-GCP2	75	11.3248	53	0	13	hypothetical protein [Polynucleobacter necessarius]
327337	697794	WP_012584415.1	hs464-GCP2	99	95.6204	393	0	2	integrase [Thauera sp. MZ1T]
327327	697777	AFB74629.1	hs464-GCP2	99	100	313	0	1	IntI1, partial [Aeromonas caviae]
327315	697756	OGU64359.1	hs464-GCP2	56	16.145	98	0	43	hypothetical protein A3C56_09715, partial [Ignavibacteria bacterium RIFCSPHIGHO2_02_FULL_56_12]
327315	697757	WP_006982826.1	hs464-GCP2	72	20.1125	143	0	40	40-residue YVTN family beta-propeller repeat protein [Chthoniobacter flavus]
327315	697758	ABD62693.1	hs464-GCP2	68	84.0491	137	0	43	integrase, partial [uncultured bacterium]
327312	697751	ACS73592.1	hs464-GCP2	100	99.6825	314	0	0	IntI1, partial [uncultured bacterium]
327303	697737	AJW77604.1	hs458-hs459	99	89.8246	256	0	1	AadA1, partial [Salmonella enterica subsp. enterica serovar Typhi]
327303	697738	ADO00938.1	hs458-hs459	100	100	99	0	0	QacE delta, partial [uncultured bacterium]
327287	697717	WP_000964757.1	hs464-GCP2	100	100	182	0	0	trimethoprim-resistant dihydrofolate reductase DfrA17 [Escherichia coli]
327283	697708	ACS73592.1	hs464-GCP2	99	99.6825	314	0	1	IntI1, partial [uncultured bacterium]
327282	697707	ACV33249.1	hs464-GCP2	100	96.2963	208	0	0	DNA integrase, partial (plasmid) [Klebsiella pneumoniae]
327272	697695	ADO00954.1	hs458-hs459	100	100	99	0	0	QacE delta, partial [uncultured bacterium]
327272	697696	AHZ92132.1	hs458-hs459	97	100	210	0	6	chloramphenicol acetyltransferase [Acinetobacter sp. NF130816103(205)]
327270	697692	ACS73592.1	hs464-GCP2	99	100	315	0	2	IntI1, partial [uncultured bacterium]
327267	697685	WP_052829536.1	hs464-GCP2	99	54.1872	110	0	1	AacA4 family aminoglycoside N(6)-acetyltransferase, partial [Acinetobacter baumannii]
327267	697685	WP_058127929.1	hs464-GCP2	100	48.0769	100	0	0	AAC(6)-Ib family aminoglycoside 6-N-acetyltransferase [Pseudomonas aeruginosa]
327267	697686	CAI38821.1	hs464-GCP2	98	98.0583	101	0	2	quaternary ammonium compound-resistance protein, partial (plasmid) [Salmonella enterica subsp. enterica serovar Mbandaka]
327267	697687	ACS73592.1	hs464-GCP2	99	99.0476	312	0	1	IntI1, partial [uncultured bacterium]
327266	697680	ACS73592.1	hs464-GCP2	100	99.6825	314	0	0	IntI1, partial [uncultured bacterium]
327266	697681	KOT26802.1	hs464-GCP2	49	28.5714	108	0	55	rod shape-determining protein RodA [Streptomyces sp. NRRL WC-3701]
327266	697682	WP_049872141.1	hs464-GCP2	49	39.8477	157	2	67	rod shape-determining protein RodA [Catenulispora acidiphila]
327266	697682	WP_030170825.1	hs464-GCP2	57	21.134	82	1	34	rod shape-determining protein RodA [Spirillospora albida]
327266	697683	WP_049872141.1	hs464-GCP2	49	36.802	145	2	62	rod shape-determining protein RodA [Catenulispora acidiphila]
327266	697683	WP_067794152.1	hs464-GCP2	47	20.8651	82	1	42	rod shape-determining protein RodA [Actinomadura formosensis]
327266	697683	WP_030170825.1	hs464-GCP2	58	19.0722	74	0	31	rod shape-determining protein RodA [Spirillospora albida]
327266	697684	ACS73592.1	hs464-GCP2	100	99.0476	312	0	0	IntI1, partial [uncultured bacterium]
327250	697650	WP_008903555.1	hs464-GCP2	82	85.0534	239	0	43	hypothetical protein, partial [Acidovorax sp. NO-1]
327249	697647	WP_006982826.1	hs464-GCP2	58	38.9592	277	3	106	40-residue YVTN family beta-propeller repeat protein [Chthoniobacter flavus]
327249	697648	WP_068134669.1	hs464-GCP2	69	7.92683	52	0	16	hypothetical protein [Limnochorda pilosa]
327249	697649	WP_051378370.1	hs464-GCP2	70	49.4624	92	0	27	integrase [Derxia gummosa]
327241	697632	WP_009958888.1	hs464-GCP2	74	13.1868	120	1	30	hypothetical protein [Verrucomicrobium spinosum]
327241	697633	ACS73592.1	hs464-GCP2	100	100	315	0	0	IntI1, partial [uncultured bacterium]
327241	697634	WP_042725451.1	hs464-GCP2	59	19.4206	181	3	56	hypothetical protein [Chthoniobacter flavus]
327231	697615	WP_023179980.1	hs458-hs459	100	100	180	0	0	rifampin ADP-ribosyl transferase [Klebsiella pneumoniae]
327231	697616	WP_059039569.1	hs458-hs459	100	97.8495	91	0	0	QacE family quaternary ammonium compound efflux SMR transporter [Escherichia coli]
327231	697618	KXK45544.1	hs458-hs459	78	86.4322	172	0	37	coproporphyrinogen III oxidase, partial [Nitrosomonas europaea]
327224	766250	WP_014386432.1	hs458-hs459	100	100	275	0	0	MULTISPECIES: OXA-2 family oxacillin-hydrolyzing class D beta-lactamase OXA-21 [Gammaproteobacteria]
327224	766251	ALJ92865.1	hs458-hs459	100	77.0115	67	0	0	quaternary ammonium compound resistance protein, partial [Salmonella enterica subsp. enterica serovar Typhimurium]
327224	766251	EMG61166.1	hs458-hs459	100	33.8583	43	0	0	multidrug efflux protein, partial [Salmonella enterica subsp. enterica serovar Newport str. Henan_3]
327194	697562	WP_001256776.1	hs464-GCP2	99	100	419	0	1	MULTISPECIES: chloramphenicol efflux MFS transporter CmlA1 [Proteobacteria]
327180	697540	WP_028994260.1	hs458-hs459	77	43.5294	185	0	41	phosphoribosylamine--glycine ligase [Azonexus hydrophilus]
327180	697541	WP_052190851.1	hs458-hs459	64	29.7468	94	0	33	coproporphyrinogen III oxidase [Chitinibacter sp. ZOR0017]
327180	697541	WP_024975196.1	hs458-hs459	70	33.4437	101	1	26	coproporphyrinogen III oxidase [Ralstonia pickettii]
327180	697542	WP_028994260.1	hs458-hs459	76	44.4706	189	0	44	phosphoribosylamine--glycine ligase [Azonexus hydrophilus]
327180	697543	WP_058646820.1	hs458-hs459	100	98.9796	97	0	0	QacE family quaternary ammonium compound efflux SMR transporter, partial [Enterobacter hormaechei]
327168	697522	WP_000503573.1	mrg284-mrg285	100	100	262	0	0	MULTISPECIES: ANT(3)-Ia family aminoglycoside nucleotidyltransferase AadA5 [Gammaproteobacteria]
327162	766236	OHC83644.1	hs458-hs459	82	43.5115	228	0	40	aspartate--tRNA ligase, partial [Sideroxydans sp. RIFOXYB12_FULL_59_6]
327162	766237	OHC67669.1	hs458-hs459	95	47.0874	97	0	4	hypothetical protein A3H93_08560 [Rhodocyclales bacterium RIFCSPLOWO2_02_FULL_63_24]
327162	766238	ADO00938.1	hs458-hs459	100	100	99	0	0	QacE delta, partial [uncultured bacterium]
327129	697465	WP_063080257.1	hs464-GCP2	99	99.3651	313	0	1	integrase, partial [Escherichia coli]
327126	697460	AHZ92132.1	hs458-hs459	98	100	210	0	4	chloramphenicol acetyltransferase [Acinetobacter sp. NF130816103(205)]
327126	697461	ADO00938.1	hs458-hs459	99	100	99	0	1	QacE delta, partial [uncultured bacterium]
327105	697425	ACS73592.1	hs464-GCP2	100	100	315	0	0	IntI1, partial [uncultured bacterium]
327098	697415	ACS73592.1	hs464-GCP2	99	99.6825	314	0	1	IntI1, partial [uncultured bacterium]
327091	697404	ACS73592.1	hs464-GCP2	100	99.6825	314	0	0	IntI1, partial [uncultured bacterium]
327091	697405	AEG64741.1	hs464-GCP2	100	100	285	0	0	aminoglycoside adenyltransferase, partial [Escherichia coli]
327091	697406	ADO00938.1	hs464-GCP2	100	100	99	0	0	QacE delta, partial [uncultured bacterium]
327090	697403	ACS73592.1	hs464-GCP2	99	100	315	0	2	IntI1, partial [uncultured bacterium]
327089	697400	WP_063080257.1	hs464-GCP2	99	99.6825	314	0	1	integrase, partial [Escherichia coli]
327089	697401	WP_060578284.1	hs464-GCP2	99	95.3125	244	0	1	ANT(3) family aminoglycoside nucleotidyltransferase [Escherichia coli]
327089	697402	ADO00938.1	hs464-GCP2	100	100	99	0	0	QacE delta, partial [uncultured bacterium]
327088	766219	WP_019427291.1	hs464-GCP2	90	28.2051	88	0	8	hypothetical protein, partial [Limnohabitans sp. Rim28]
327088	766221	WP_043876060.1	hs464-GCP2	99	99.0909	109	0	1	MULTISPECIES: quaternary ammonium compound efflux SMR transporter QacL [Enterobacteriaceae]
327088	766222	WP_058646820.1	hs464-GCP2	100	98.9796	97	0	0	QacE family quaternary ammonium compound efflux SMR transporter, partial [Enterobacter hormaechei]
327087	697395	WP_008903555.1	hs464-GCP2	81	71.8861	202	0	37	hypothetical protein, partial [Acidovorax sp. NO-1]
327078	766215	ALJ92865.1	hs458-hs459	100	89.6552	78	0	0	quaternary ammonium compound resistance protein, partial [Salmonella enterica subsp. enterica serovar Typhimurium]
327078	766216	AHZ92132.1	hs458-hs459	98	100	210	0	4	chloramphenicol acetyltransferase [Acinetobacter sp. NF130816103(205)]
327073	697373	WP_000237816.1	hs464-GCP2	100	100	150	0	0	MULTISPECIES: NAD(+)--rifampin ADP-ribosyltransferase Arr-2 [Gammaproteobacteria]
327073	697374	WP_063844477.1	hs464-GCP2	100	100	78	0	0	trimethoprim-resistant dihydrofolate reductase DfrB2 [Pseudomonas aeruginosa]
327070	697369	ACS73592.1	hs464-GCP2	100	99.6825	314	0	0	IntI1, partial [uncultured bacterium]
327069	697368	ACS73592.1	hs464-GCP2	100	99.6825	314	0	0	IntI1, partial [uncultured bacterium]
327068	697366	WP_028995001.1	mrg284-mrg285	65	46.1774	151	2	47	aldolase [Azonexus hydrophilus]
327068	697367	WP_000503573.1	mrg284-mrg285	100	100	262	0	0	MULTISPECIES: ANT(3)-Ia family aminoglycoside nucleotidyltransferase AadA5 [Gammaproteobacteria]
327061	697356	ACS73592.1	hs464-GCP2	100	99.6825	314	0	0	IntI1, partial [uncultured bacterium]
327052	766211	ODU84929.1	hs464-GCP2	85	36.2205	92	2	6	transcriptional regulator [Novosphingobium sp. SCN 63-17]
327052	766212	ACS73592.1	hs464-GCP2	100	99.6825	314	0	0	IntI1, partial [uncultured bacterium]
327048	697336	CAF05907.1	hs464-GCP2	99	97.9661	289	0	1	DNA integrase, partial [Pseudomonas aeruginosa]
327043	697319	ACS73592.1	hs464-GCP2	100	100	315	0	0	IntI1, partial [uncultured bacterium]
327041	697316	ADO00954.1	hs458-hs459	99	100	99	0	1	QacE delta, partial [uncultured bacterium]
327041	697317	AHZ92132.1	hs458-hs459	98	100	210	0	4	chloramphenicol acetyltransferase [Acinetobacter sp. NF130816103(205)]
327036	697308	CHQ04724.1	hs458-hs459	98	100	284	0	3	aminoglycoside resistance protein [Salmonella enterica subsp. enterica serovar Typhi]
327036	697309	ADO00938.1	hs458-hs459	100	100	99	0	0	QacE delta, partial [uncultured bacterium]
327028	697297	ACS73592.1	hs464-GCP2	100	100	315	0	0	IntI1, partial [uncultured bacterium]
327012	697268	WP_044692242.1	hs464-GCP2	99	95.935	236	0	1	class 1 integron integrase IntI1, partial [Escherichia coli]
327010	697266	ACS73592.1	hs464-GCP2	100	99.6825	314	0	0	IntI1, partial [uncultured bacterium]
327008	697263	ACS73592.1	hs464-GCP2	100	99.6825	314	0	0	IntI1, partial [uncultured bacterium]
326998	697249	WP_063844482.1	mrg284-mrg285	100	100	78	0	0	trimethoprim-resistant dihydrofolate reductase DfrIIe [Pseudomonas aeruginosa]
326998	697250	CUG89343.1	mrg284-mrg285	48	6.59341	54	0	28	Hypothetical protein, putative [Bodo saltans]
326992	697241	WP_013263788.1	hs464-GCP2	100	100	152	0	0	MULTISPECIES: aminoglycoside N-acetyltransferase AAC(6)-Il [Enterobacteriaceae]
326992	697242	ACT09079.1	hs464-GCP2	100	100	313	0	0	IntI1, partial [Vibrio cholerae]
326989	697236	WP_019613165.1	hs458-hs459	51	62.5806	97	2	35	prepilin-type N-terminal cleavage/methylation domain-containing protein [Psychromonas ossibalaenae]
326989	697237	ADO00938.1	hs458-hs459	100	100	99	0	0	QacE delta, partial [uncultured bacterium]
326987	697233	ABE73743.1	hs464-GCP2	98	83.3828	281	0	3	class 1 integron integrase [Azoarcus communis]
326982	697224	WP_023179980.1	hs458-hs459	99	100	180	0	1	rifampin ADP-ribosyl transferase [Klebsiella pneumoniae]
326982	697225	WP_058646820.1	hs458-hs459	99	100	98	0	1	QacE family quaternary ammonium compound efflux SMR transporter, partial [Enterobacter hormaechei]
326981	697223	ACS73592.1	hs464-GCP2	100	99.6825	314	0	0	IntI1, partial [uncultured bacterium]
326961	697193	CUV55770.1	hs464-GCP2	81	70.4082	138	0	26	conserved protein of unknown function [Ralstonia solanacearum]
326961	697194	WP_063080257.1	hs464-GCP2	99	99.6825	314	0	3	integrase, partial [Escherichia coli]
326958	697189	WP_000503574.1	mrg284-mrg285	100	100	262	0	0	MULTISPECIES: ANT(3)-Ia family aminoglycoside nucleotidyltransferase AadA5 [Gammaproteobacteria]
326954	766179	WP_013966477.1	hs464-GCP2	88	42.3077	242	0	29	sodium:proton antiporter [Nitrosomonas sp. Is79A3]
326954	766180	WP_059039569.1	hs464-GCP2	100	98.9247	92	0	0	QacE family quaternary ammonium compound efflux SMR transporter [Escherichia coli]
326954	766181	KTG63206.1	hs464-GCP2	100	100	100	0	0	ethidium bromide resistance protein, partial [Klebsiella pneumoniae]
326954	766183	WP_011289212.1	hs464-GCP2	80	45.3431	185	1	32	arginine biosynthesis bifunctional protein ArgJ [Dechloromonas aromatica]
326954	766184	WP_011289212.1	hs464-GCP2	76	36.0294	147	1	30	arginine biosynthesis bifunctional protein ArgJ [Dechloromonas aromatica]
326954	766184	WP_011764629.1	hs464-GCP2	79	13.0751	54	0	11	bifunctional ornithine acetyltransferase/N-acetylglutamate synthase [Azoarcus sp. BH72]
326954	766185	KTG63206.1	hs464-GCP2	99	98	98	0	1	ethidium bromide resistance protein, partial [Klebsiella pneumoniae]
326954	766186	ADO00938.1	hs464-GCP2	100	98.9899	98	0	0	QacE delta, partial [uncultured bacterium]
326954	766187	WP_013966477.1	hs464-GCP2	88	42.3077	242	0	29	sodium:proton antiporter [Nitrosomonas sp. Is79A3]
326950	766175	EJK28578.1	mrg284-mrg285	53	40	56	0	26	aminoglycoside resistance protein, partial [Klebsiella pneumoniae subsp. pneumoniae KPNIH22]
326950	766176	WP_001007673.1	mrg284-mrg285	96	100	275	0	10	MULTISPECIES: oxacillin-hydrolyzing class D beta-lactamase OXA-2 [Proteobacteria]
326949	697167	WP_031969042.1	hs458-hs459	98	98.8506	86	0	1	ethidium bromide resistance protein, partial [Acinetobacter baumannii]
326949	697168	AIC76548.1	hs458-hs459	82	55.3191	52	0	9	chloramphenicol acetyltransferase, partial [Klebsiella pneumoniae]
326947	697164	WP_054172790.1	hs464-GCP2	99	99.6855	317	0	1	class 1 integron integrase IntI1, partial [Salmonella enterica]
326934	697142	WP_008114396.1	hs464-GCP2	58	25.7642	118	0	49	UDP-glucose 6-dehydrogenase [Herbaspirillum sp. YR522]
326934	697143	WP_053200663.1	hs464-GCP2	78	50.6623	153	0	33	hypothetical protein [Herbaspirillum hiltneri]
326934	697144	ACP39539.1	hs464-GCP2	100	99.3691	315	0	0	putative integron integrase, partial [uncultured microorganism]
326930	697137	WP_063860501.1	mrg284-mrg285	100	100	287	0	0	class A beta-lactamase GES-13 [Pseudomonas aeruginosa]
326929	697135	ACT09079.1	hs464-GCP2	100	100	313	0	0	IntI1, partial [Vibrio cholerae]
326927	697133	AFC16435.1	hs464-GCP2	100	99.6825	314	0	0	integrase, partial [Pseudomonas sp. 1SL5]
326921	766168	WP_012584415.1	hs464-GCP2	100	95.1338	391	0	0	integrase [Thauera sp. MZ1T]
326921	766170	WP_000503573.1	hs464-GCP2	100	100	262	0	0	MULTISPECIES: ANT(3)-Ia family aminoglycoside nucleotidyltransferase AadA5 [Gammaproteobacteria]
326919	697115	ADO00938.1	hs458-hs459	100	100	99	0	0	QacE delta, partial [uncultured bacterium]
326919	697116	WP_043876060.1	hs458-hs459	99	100	110	0	1	MULTISPECIES: quaternary ammonium compound efflux SMR transporter QacL [Enterobacteriaceae]
326919	697117	ODT75427.1	hs458-hs459	68	88.4058	122	1	38	hypothetical protein ABS71_04480 [bacterium SCN 62-11]
326916	697110	WP_000503573.1	hs464-GCP2	100	100	262	0	0	MULTISPECIES: ANT(3)-Ia family aminoglycoside nucleotidyltransferase AadA5 [Gammaproteobacteria]
326910	697101	ACS73592.1	hs464-GCP2	100	99.6825	314	0	0	IntI1, partial [uncultured bacterium]
326910	697102	WP_056931668.1	hs464-GCP2	99	15.2053	137	0	1	hypothetical protein [Stenotrophomonas acidaminiphila]
326909	697096	OGB82559.1	mrg284-mrg285	74	71.6792	286	1	73	serine peptidase [Burkholderiales bacterium RIFCSPLOWO2_12_FULL_67_210]
326909	697097	WP_046329734.1	mrg284-mrg285	71	41.8803	196	2	54	hypothetical protein [Polynucleobacter necessarius]
326909	697098	WP_021239412.1	mrg284-mrg285	68	39.0476	41	0	13	MULTISPECIES: QacE family quaternary ammonium compound efflux SMR transporter [Sphingomonadaceae]
326909	697099	WP_046329734.1	mrg284-mrg285	71	41.453	194	2	53	hypothetical protein [Polynucleobacter necessarius]
326909	697100	OGB82559.1	mrg284-mrg285	74	71.6792	286	1	73	serine peptidase [Burkholderiales bacterium RIFCSPLOWO2_12_FULL_67_210]
326908	697095	ACS73592.1	hs464-GCP2	100	99.6825	314	0	0	IntI1, partial [uncultured bacterium]
326907	697094	ACS73592.1	hs464-GCP2	99	99.6825	314	0	1	IntI1, partial [uncultured bacterium]
326890	697069	WP_066882062.1	hs458-hs459	66	41.1765	77	0	26	chromate transporter [Dechloromonas denitrificans]
326890	697070	WP_019702631.1	hs458-hs459	80	64.4886	227	0	44	histidinol dehydrogenase, partial [Acidovorax avenae]
326884	697063	ACS73592.1	hs464-GCP2	99	99.6825	314	0	2	IntI1, partial [uncultured bacterium]
326876	697049	AHK10476.1	hs464-GCP2	100	91.9463	137	0	0	integron integrase IntI1, partial [Escherichia coli]
326851	697010	AHZ92132.1	hs458-hs459	98	100	210	0	4	chloramphenicol acetyltransferase [Acinetobacter sp. NF130816103(205)]
326851	697011	ADO00954.1	hs458-hs459	99	100	99	0	1	QacE delta, partial [uncultured bacterium]
326850	697009	AAA25979.1	hs464-GCP2	100	82.8947	252	0	0	carbenicillinase [Pseudomonas aeruginosa]
326846	697002	ADO00938.1	hs458-hs459	99	100	99	0	1	QacE delta, partial [uncultured bacterium]
326846	697003	WP_023179980.1	hs458-hs459	100	100	180	0	0	rifampin ADP-ribosyl transferase [Klebsiella pneumoniae]
326842	696997	AEQ39417.1	hs464-GCP2	100	99.6774	309	0	0	integrase IntI1, partial [Aeromonas media]
326828	696976	ADO00938.1	hs458-hs459	100	100	99	0	0	QacE delta, partial [uncultured bacterium]
326823	696969	ACS73592.1	hs464-GCP2	99	99.6825	314	0	1	IntI1, partial [uncultured bacterium]
326810	696952	ACS73592.1	hs464-GCP2	100	99.6825	314	0	0	IntI1, partial [uncultured bacterium]
326809	696950	WP_000237816.1	mrg284-mrg285	100	100	150	0	0	MULTISPECIES: NAD(+)--rifampin ADP-ribosyltransferase Arr-2 [Gammaproteobacteria]
326809	696951	WP_031969115.1	mrg284-mrg285	100	98.9362	93	0	0	MULTISPECIES: QacE family quaternary ammonium compound efflux SMR transporter, partial [Gammaproteobacteria]
326804	696939	OGB82559.1	mrg284-mrg285	71	21.3033	85	0	24	serine peptidase [Burkholderiales bacterium RIFCSPLOWO2_12_FULL_67_210]
326804	696940	WP_066705522.1	mrg284-mrg285	79	55.0308	268	1	52	serine peptidase [Curvibacter delicatus]
326804	696941	WP_057692073.1	mrg284-mrg285	97	100	105	0	3	MULTISPECIES: QacE family quaternary ammonium compound efflux SMR transporter, partial [Gammaproteobacteria]
326802	696936	WP_032490683.1	mrg284-mrg285	100	100	287	0	0	class A beta-lactamase GES-7 [Pseudomonas aeruginosa]
326794	696924	WP_000846390.1	hs464-GCP2	100	100	266	0	0	MULTISPECIES: oxacillin-hydrolyzing class D beta-lactamase OXA-10 [Gammaproteobacteria]
326788	696914	WP_059039569.1	hs464-GCP2	100	98.9247	92	0	0	QacE family quaternary ammonium compound efflux SMR transporter [Escherichia coli]
326788	696915	WP_023179980.1	hs464-GCP2	100	100	180	0	0	rifampin ADP-ribosyl transferase [Klebsiella pneumoniae]
326777	696888	ACS73592.1	hs464-GCP2	99	99.6825	314	0	2	IntI1, partial [uncultured bacterium]
326767	696873	ACS73592.1	hs464-GCP2	100	100	315	0	0	IntI1, partial [uncultured bacterium]
326767	696874	ACS73592.1	hs464-GCP2	100	99.6825	314	0	0	IntI1, partial [uncultured bacterium]
326766	696871	WP_053764311.1	hs458-hs459	100	99.3671	157	0	0	trimethoprim-resistant dihydrofolate reductase DfrA [Citrobacter freundii]
326766	696872	WP_000503573.1	hs458-hs459	100	100	262	0	0	MULTISPECIES: ANT(3)-Ia family aminoglycoside nucleotidyltransferase AadA5 [Gammaproteobacteria]
326759	696858	KTG63206.1	mrg284-mrg285	100	100	100	0	0	ethidium bromide resistance protein, partial [Klebsiella pneumoniae]
326759	696859	OGB82559.1	mrg284-mrg285	71	21.3033	85	0	24	serine peptidase [Burkholderiales bacterium RIFCSPLOWO2_12_FULL_67_210]
326759	696860	OGB82559.1	mrg284-mrg285	77	69.1729	276	1	61	serine peptidase [Burkholderiales bacterium RIFCSPLOWO2_12_FULL_67_210]
326739	696825	OGB82559.1	hs464-GCP2	77	69.4236	277	1	61	serine peptidase [Burkholderiales bacterium RIFCSPLOWO2_12_FULL_67_210]
326739	696826	OGB82559.1	hs464-GCP2	71	21.0526	84	0	24	serine peptidase [Burkholderiales bacterium RIFCSPLOWO2_12_FULL_67_210]
326739	696827	WP_012312003.1	hs464-GCP2	98	87.6289	85	0	1	class 1 integron integrase IntI1, partial [Salmonella enterica]
326738	696824	ACS73592.1	hs464-GCP2	99	99.6825	314	0	2	IntI1, partial [uncultured bacterium]
326720	696795	ACS73592.1	hs464-GCP2	99	100	315	0	1	IntI1, partial [uncultured bacterium]
326714	696784	WP_033559668.1	hs464-GCP2	99	99.6622	295	0	1	class 1 integron integrase IntI1, partial [Escherichia coli]
326714	696785	WP_063844482.1	hs464-GCP2	100	100	78	0	0	trimethoprim-resistant dihydrofolate reductase DfrIIe [Pseudomonas aeruginosa]
326700	696766	ACS73592.1	hs464-GCP2	99	99.6825	314	0	1	IntI1, partial [uncultured bacterium]
326691	696753	WP_056067601.1	mrg284-mrg285	51	12.274	129	0	62	ATP-dependent helicase [Flavobacterium sp. Leaf359]
326691	696754	WP_000503573.1	mrg284-mrg285	100	100	262	0	0	MULTISPECIES: ANT(3)-Ia family aminoglycoside nucleotidyltransferase AadA5 [Gammaproteobacteria]
326681	696736	WP_001749986.1	hs458-hs459	100	100	150	0	0	MULTISPECIES: NAD(+)--rifampin ADP-ribosyltransferase Arr-3 [Gammaproteobacteria]
326681	696737	ADO00938.1	hs458-hs459	100	100	99	0	0	QacE delta, partial [uncultured bacterium]
326677	696730	ACS73592.1	hs464-GCP2	99	99.6825	314	0	1	IntI1, partial [uncultured bacterium]
326676	696726	WP_000679424.1	hs458-hs459	100	100	97	0	0	QacE family quaternary ammonium compound efflux SMR transporter, partial [Escherichia coli]
326676	696727	WP_003830719.1	hs458-hs459	99	100	110	0	1	MULTISPECIES: quaternary ammonium compound efflux SMR transporter QacG2 [Gammaproteobacteria]
326676	696728	WP_063511418.1	hs458-hs459	82	35.3503	111	0	19	MULTISPECIES: oxidoreductase [Erythrobacter]
326676	696728	WP_009812743.1	hs458-hs459	75	20.7006	65	0	16	oxidoreductase [Roseovarius nubinhibens]
326676	696729	KFN48870.1	hs458-hs459	87	27.3973	100	0	13	hypothetical protein P873_13030 [Arenimonas composti TR7-09 = DSM 18010]
326672	696721	WP_063080257.1	hs464-GCP2	100	100	315	0	0	integrase, partial [Escherichia coli]
326670	696718	ACS73592.1	hs464-GCP2	99	99.6825	314	0	1	IntI1, partial [uncultured bacterium]
326650	766133	EWE35319.1	hs464-GCP2	99	100	271	0	1	streptomycin 3-adenylyltransferase [Klebsiella pneumoniae BIDMC 35]
326650	766134	WP_054104061.1	hs464-GCP2	100	52.9412	45	0	0	hypothetical protein [Vibrio cholerae]
326637	696670	KDG64606.1	hs464-GCP2	100	79.5775	113	0	0	integrase/recombinase [Escherichia coli UCI 51]
326630	696655	ACY34454.1	hs464-GCP2	78	67.4847	110	0	24	2-hydroxy-3-oxopropionate reductase [Comamonas testosteroni CNB-2]
326630	696656	WP_019832782.1	hs464-GCP2	64	73.2824	192	0	68	hypothetical protein [Sphingomonas sp. PR090111-T3T-6A]
326630	696657	EJK34237.1	hs464-GCP2	100	78.7611	178	0	0	integrase/recombinase, partial [Klebsiella pneumoniae subsp. pneumoniae KPNIH22]
326617	696632	WP_058646820.1	hs458-hs459	100	100	98	0	0	QacE family quaternary ammonium compound efflux SMR transporter, partial [Enterobacter hormaechei]
326617	696633	SAY15286.1	hs458-hs459	99	89.9614	233	0	1	aminoglycoside 3-adenyltransferase [Klebsiella pneumoniae]
326608	696618	ADO00938.1	hs464-GCP2	99	100	99	0	1	QacE delta, partial [uncultured bacterium]
326608	696619	WP_003830719.1	hs464-GCP2	99	100	110	0	1	MULTISPECIES: quaternary ammonium compound efflux SMR transporter QacG2 [Gammaproteobacteria]
326608	696620	WP_063844482.1	hs464-GCP2	100	100	78	0	0	trimethoprim-resistant dihydrofolate reductase DfrIIe [Pseudomonas aeruginosa]
326608	696621	ACT09079.1	hs464-GCP2	100	100	313	0	0	IntI1, partial [Vibrio cholerae]
326607	696616	ADO00938.1	hs458-hs459	100	100	99	0	0	QacE delta, partial [uncultured bacterium]
326607	696617	WP_000237816.1	hs458-hs459	100	100	150	0	0	MULTISPECIES: NAD(+)--rifampin ADP-ribosyltransferase Arr-2 [Gammaproteobacteria]
326605	696613	CHQ04724.1	hs464-GCP2	100	100	284	0	0	aminoglycoside resistance protein [Salmonella enterica subsp. enterica serovar Typhi]
326596	696601	ADO00938.1	hs458-hs459	99	100	99	0	1	QacE delta, partial [uncultured bacterium]
326596	696602	WP_000237816.1	hs458-hs459	100	100	150	0	0	MULTISPECIES: NAD(+)--rifampin ADP-ribosyltransferase Arr-2 [Gammaproteobacteria]
326594	696599	AEG64741.1	hs464-GCP2	100	100	285	0	0	aminoglycoside adenyltransferase, partial [Escherichia coli]
326582	696585	AHK10264.1	hs464-GCP2	100	91.5584	141	0	0	integron integrase IntI1, partial [Escherichia coli]
326579	696579	ABD62607.1	hs464-GCP2	58	61.3497	100	0	42	integrase, partial [uncultured bacterium]
326563	696554	OGB03034.1	mrg284-mrg285	83	63.9344	78	0	13	hypothetical protein A3E52_15475 [Burkholderiales bacterium RIFCSPHIGHO2_12_FULL_63_20]
326563	696555	WP_000503573.1	mrg284-mrg285	100	100	262	0	0	MULTISPECIES: ANT(3)-Ia family aminoglycoside nucleotidyltransferase AadA5 [Gammaproteobacteria]
326559	696547	WP_032490973.1	hs464-GCP2	100	100	287	0	0	carbapenem-hydrolyzing class A beta-lactamase GES-6 [Klebsiella pneumoniae]
326550	696532	WP_063080257.1	hs464-GCP2	100	100	315	0	0	integrase, partial [Escherichia coli]
326540	696517	ACV33249.1	hs464-GCP2	100	99.537	215	0	0	DNA integrase, partial (plasmid) [Klebsiella pneumoniae]
326539	696516	ACS73592.1	hs464-GCP2	99	99.6825	314	0	3	IntI1, partial [uncultured bacterium]
326530	696497	WP_032490973.1	mrg284-mrg285	100	100	287	0	0	carbapenem-hydrolyzing class A beta-lactamase GES-6 [Klebsiella pneumoniae]
326530	696498	KIN92184.1	mrg284-mrg285	75	43.5967	160	0	40	homoserine O-acetyltransferase [Thauera sp. SWB20]
326526	696488	KDF02511.1	mrg284-mrg285	100	96.9697	64	0	0	quaternary ammonium compound-resistance protein qacE, partial [Citrobacter sp. MGH 55]
326526	696489	WP_032490448.1	mrg284-mrg285	100	100	276	0	0	OXA-1 family class D beta-lactamase OXA-392 [Pseudomonas aeruginosa]
326523	766100	ADO00938.1	hs464-GCP2	100	100	99	0	0	QacE delta, partial [uncultured bacterium]
326523	766101	AFB74629.1	hs464-GCP2	100	99.6805	312	0	0	IntI1, partial [Aeromonas caviae]
326522	766098	ADO00954.1	hs458-hs459	99	98.9899	98	0	1	QacE delta, partial [uncultured bacterium]
326522	766099	WP_063840325.1	hs458-hs459	100	100	152	0	0	aminoglycoside N-acetyltransferase AAC(6)-Il [Proteus mirabilis]
326511	696463	WP_004356282.1	hs458-hs459	98	100	262	0	3	MULTISPECIES: ANT(3) family aminoglycoside nucleotidyltransferase [Gammaproteobacteria]
326511	696464	ADO00938.1	hs458-hs459	100	100	99	0	0	QacE delta, partial [uncultured bacterium]
326508	696458	ACT09079.1	hs464-GCP2	99	100	313	0	1	IntI1, partial [Vibrio cholerae]
326495	696439	AFB74629.1	hs464-GCP2	99	100	313	0	2	IntI1, partial [Aeromonas caviae]
326490	696433	WP_028995476.1	mrg284-mrg285	95	22.0052	169	0	8	transcription accessory protein [Azonexus hydrophilus]
326485	696424	XP_018015419.1	hs464-GCP2	79	49.0347	127	0	26	PREDICTED: ribulokinase-like [Hyalella azteca]
326485	696425	ACS73592.1	hs464-GCP2	100	99.3651	313	0	0	IntI1, partial [uncultured bacterium]
326481	696419	WP_054620180.1	mrg284-mrg285	71	35	119	1	30	hypothetical protein [Rhodocyclaceae bacterium Paddy-1]
326481	696420	OGB45618.1	mrg284-mrg285	87	50.7246	140	0	17	integrase [Burkholderiales bacterium RIFCSPLOWO2_12_FULL_65_40]
326469	696399	WP_012585040.1	hs464-GCP2	97	80.1932	332	0	7	anaerobic sulfatase maturase [Thauera sp. MZ1T]
326469	696400	WP_025790333.1	hs464-GCP2	97	98.494	327	0	8	class 1 integron integrase IntI1, partial [Shigella flexneri]
326464	696392	ACS73592.1	hs464-GCP2	100	100	315	0	0	IntI1, partial [uncultured bacterium]
326459	696382	CAI38821.1	hs464-GCP2	98	99.0291	102	0	2	quaternary ammonium compound-resistance protein, partial (plasmid) [Salmonella enterica subsp. enterica serovar Mbandaka]
326459	696383	OFX31127.1	hs464-GCP2	77	45.1902	202	0	46	dihydroorotase [Bacteroidetes bacterium GWA2_42_15]
326459	696384	OFX60370.1	hs464-GCP2	71	60.0694	173	1	48	hypothetical protein A2066_05395 [Bacteroidetes bacterium GWB2_41_8]
326446	696361	AHZ92132.1	hs464-GCP2	98	100	210	0	4	chloramphenicol acetyltransferase [Acinetobacter sp. NF130816103(205)]
326446	696362	ADO00938.1	hs464-GCP2	100	100	99	0	0	QacE delta, partial [uncultured bacterium]
326440	696351	WP_032490973.1	hs464-GCP2	100	100	287	0	0	carbapenem-hydrolyzing class A beta-lactamase GES-6 [Klebsiella pneumoniae]
326433	766071	WP_068322111.1	hs464-GCP2	95	66.4634	218	0	11	ketoacyl-ACP synthase III [Polynucleobacter yangtzensis]
326433	766072	WP_015421601.1	hs464-GCP2	96	17.5595	59	0	2	phosphate acyltransferase PlsX [beta proteobacterium CB]
326433	766073	ACS73592.1	hs464-GCP2	99	99.6825	314	0	1	IntI1, partial [uncultured bacterium]
326423	696323	ADO00954.1	hs458-hs459	100	100	99	0	0	QacE delta, partial [uncultured bacterium]
326423	696324	KTG63206.1	hs458-hs459	100	100	100	0	0	ethidium bromide resistance protein, partial [Klebsiella pneumoniae]
326423	696325	WP_003830719.1	hs458-hs459	99	100	110	0	1	MULTISPECIES: quaternary ammonium compound efflux SMR transporter QacG2 [Gammaproteobacteria]
326422	696322	AAB60178.1	hs458-hs459	98	78.1609	68	0	1	unknown, partial (plasmid) [Escherichia coli]
326412	696309	WP_063862720.1	hs464-GCP2	98	100	266	0	3	OXA-10 family oxacillin-hydrolyzing class D extended-spectrum beta-lactamase OXA-35 [Pseudomonas aeruginosa]
326406	696297	WP_000503573.1	hs464-GCP2	100	100	262	0	0	MULTISPECIES: ANT(3)-Ia family aminoglycoside nucleotidyltransferase AadA5 [Gammaproteobacteria]
326406	696298	KEA39113.1	hs464-GCP2	42	42.1622	78	0	45	ATPase AAA, partial [Pseudomonas aeruginosa]
326406	696299	SCD33916.1	hs464-GCP2	44	9.54994	87	4	35	murein biosynthesis integral membrane protein MurJ, partial [Streptomyces sp. DfronAA-171]
326406	696300	WP_016141700.1	hs464-GCP2	46	20.3125	52	1	23	hypothetical protein [Acinetobacter pittii]
326402	696291	ACS73592.1	hs464-GCP2	100	99.6825	314	0	0	IntI1, partial [uncultured bacterium]
326391	766067	WP_033559668.1	hs464-GCP2	99	96.2838	285	0	1	class 1 integron integrase IntI1, partial [Escherichia coli]
326368	696227	ACS73592.1	hs464-GCP2	100	99.6825	314	0	0	IntI1, partial [uncultured bacterium]
326364	696219	CAI38821.1	mrg284-mrg285	98	99.0291	102	0	2	quaternary ammonium compound-resistance protein, partial (plasmid) [Salmonella enterica subsp. enterica serovar Mbandaka]
326364	696220	WP_000503573.1	mrg284-mrg285	100	100	262	0	0	MULTISPECIES: ANT(3)-Ia family aminoglycoside nucleotidyltransferase AadA5 [Gammaproteobacteria]
326361	696214	ACT09079.1	hs464-GCP2	99	100	313	0	1	IntI1, partial [Vibrio cholerae]
326360	696212	EXI91620.1	mrg284-mrg285	42	75.4717	80	0	46	hypothetical protein AW12_01192 [Candidatus Accumulibacter sp. BA-94]
326360	696213	WP_000503573.1	mrg284-mrg285	100	100	262	0	0	MULTISPECIES: ANT(3)-Ia family aminoglycoside nucleotidyltransferase AadA5 [Gammaproteobacteria]
326354	696197	ESR70944.1	mrg284-mrg285	92	62.5899	174	1	11	hypothetical protein T266_12275 [Pseudomonas aeruginosa VRFPA05]
326354	696198	ALM31201.1	mrg284-mrg285	96	43.3333	52	0	2	erythromycin esterase, partial [Escherichia coli]
326354	696199	WP_004973308.1	mrg284-mrg285	100	43.0962	103	0	0	UDP-2,3-diacylglucosamine diphosphatase [Acinetobacter towneri]
326354	696200	ENV14377.1	mrg284-mrg285	83	57.1429	68	0	11	hypothetical protein F965_00621 [Acinetobacter schindleri NIPH 900]
326354	696201	WP_070154644.1	mrg284-mrg285	93	58.3333	140	0	9	UDP-2,3-diacylglucosamine diphosphatase [Acinetobacter towneri]
326354	696202	ALM31201.1	mrg284-mrg285	96	43.3333	52	0	2	erythromycin esterase, partial [Escherichia coli]
326354	696203	ESR70944.1	mrg284-mrg285	92	62.5899	174	1	11	hypothetical protein T266_12275 [Pseudomonas aeruginosa VRFPA05]
326344	696182	AIL81899.1	hs464-GCP2	99	100	287	0	1	aminoglycoside adenyltransferase, partial (plasmid) [Escherichia coli]
326339	696175	ADO00938.1	hs458-hs459	100	100	99	0	0	QacE delta, partial [uncultured bacterium]
326339	696176	AHZ92132.1	hs458-hs459	98	100	210	0	4	chloramphenicol acetyltransferase [Acinetobacter sp. NF130816103(205)]
326321	696143	WP_033559668.1	hs464-GCP2	99	96.2838	285	0	1	class 1 integron integrase IntI1, partial [Escherichia coli]
326320	696141	WP_000225778.1	mrg284-mrg285	100	100	152	0	0	trimethoprim-resistant dihydrofolate reductase DfrA1 [Edwardsiella ictaluri]
326320	696142	WP_011205806.1	mrg284-mrg285	100	100	172	0	0	MULTISPECIES: ANT(3)-Ia family aminoglycoside nucleotidyltransferase AadA [Proteobacteria]
326301	696109	ACS73592.1	hs464-GCP2	99	100	315	0	1	IntI1, partial [uncultured bacterium]
326300	696106	WP_000946490.1	hs458-hs459	100	100	210	0	0	MULTISPECIES: AAC(6)-Ib family aminoglycoside 6-N-acetyltransferase [Gammaproteobacteria]
326300	696107	WP_058646820.1	hs458-hs459	100	100	98	0	0	QacE family quaternary ammonium compound efflux SMR transporter, partial [Enterobacter hormaechei]
326298	696103	ACS73592.1	hs464-GCP2	99	99.6825	314	0	1	IntI1, partial [uncultured bacterium]
326293	696096	WP_063844482.1	hs464-GCP2	100	100	78	0	0	trimethoprim-resistant dihydrofolate reductase DfrIIe [Pseudomonas aeruginosa]
326293	696097	ACI01670.1	hs464-GCP2	100	100	298	0	0	integrase, partial [Escherichia coli]
326267	696056	ACS73592.1	hs464-GCP2	100	99.6825	314	0	0	IntI1, partial [uncultured bacterium]
326266	696055	ACS73592.1	hs464-GCP2	99	99.6825	314	0	1	IntI1, partial [uncultured bacterium]
326260	696044	ADO00938.1	hs458-hs459	99	100	99	0	1	QacE delta, partial [uncultured bacterium]
326260	696045	EMT92211.1	hs458-hs459	100	65.2542	77	0	0	aminoglycoside resistance protein, partial [Acinetobacter baumannii ABNIH6]
326260	696046	ACI23388.1	hs458-hs459	99	94.8837	204	0	1	aminoglycoside adenylyltransferase type A1, partial [Escherichia coli]
326254	696036	ACS73592.1	hs464-GCP2	99	99.6825	314	0	1	IntI1, partial [uncultured bacterium]
326248	696021	ADO00954.1	hs464-GCP2	100	100	99	0	0	QacE delta, partial [uncultured bacterium]
326248	696023	WP_003830719.1	hs464-GCP2	99	100	110	0	1	MULTISPECIES: quaternary ammonium compound efflux SMR transporter QacG2 [Gammaproteobacteria]
326248	696024	WP_042346535.1	hs464-GCP2	99	99.375	318	0	2	class 1 integron integrase IntI1, partial [Escherichia coli]
326248	696025	AAU93764.1	hs464-GCP2	77	30.897	93	0	21	AadA [Integration vector pJK202]
326246	696018	ADO00938.1	hs458-hs459	100	100	99	0	0	QacE delta, partial [uncultured bacterium]
326246	696019	BAE71359.1	hs458-hs459	97	100	329	0	8	beta-lactamase [Vibrio cholerae non-O1/non-O139]
326238	696009	AHZ92257.1	mrg284-mrg285	100	96.5517	392	0	0	erythromycin esterase type 1 [Comamonas sp. M-X1C]
326237	696008	WP_000503573.1	mrg284-mrg285	100	100	262	0	0	MULTISPECIES: ANT(3)-Ia family aminoglycoside nucleotidyltransferase AadA5 [Gammaproteobacteria]
326235	696004	ADO00938.1	hs458-hs459	100	100	99	0	0	QacE delta, partial [uncultured bacterium]
326235	696005	WP_001749986.1	hs458-hs459	99	100	150	0	1	MULTISPECIES: NAD(+)--rifampin ADP-ribosyltransferase Arr-3 [Gammaproteobacteria]
326230	695994	ADO00938.1	hs458-hs459	100	100	99	0	0	QacE delta, partial [uncultured bacterium]
326230	695995	WP_003830719.1	hs458-hs459	99	100	110	0	1	MULTISPECIES: quaternary ammonium compound efflux SMR transporter QacG2 [Gammaproteobacteria]
326229	695992	AHZ92132.1	hs458-hs459	98	100	210	0	4	chloramphenicol acetyltransferase [Acinetobacter sp. NF130816103(205)]
326229	695993	ADO00938.1	hs458-hs459	100	100	99	0	0	QacE delta, partial [uncultured bacterium]
326227	695987	AHZ92257.1	mrg284-mrg285	100	100	406	0	0	erythromycin esterase type 1 [Comamonas sp. M-X1C]
326227	695988	WP_055359710.1	mrg284-mrg285	95	27.6596	130	0	6	mannitol dehydrogenase [Limnohabitans sp. 103DPR2]
326227	695989	WP_062406418.1	mrg284-mrg285	81	30	105	0	20	malate/lactate/ureidoglycolate dehydrogenase [Limnohabitans sp. 63ED37-2]
326225	695985	ACS73592.1	hs464-GCP2	99	100	315	0	2	IntI1, partial [uncultured bacterium]
326211	695966	ACS73592.1	hs464-GCP2	99	100	315	0	1	IntI1, partial [uncultured bacterium]
326211	695967	WP_063844482.1	hs464-GCP2	100	100	78	0	0	trimethoprim-resistant dihydrofolate reductase DfrIIe [Pseudomonas aeruginosa]
326208	695962	ACS73592.1	hs464-GCP2	99	99.6825	314	0	1	IntI1, partial [uncultured bacterium]
326205	695956	WP_006982826.1	mrg284-mrg285	58	38.9592	277	3	106	40-residue YVTN family beta-propeller repeat protein [Chthoniobacter flavus]
326205	695957	OGU64359.1	mrg284-mrg285	56	16.145	98	0	43	hypothetical protein A3C56_09715, partial [Ignavibacteria bacterium RIFCSPHIGHO2_02_FULL_56_12]
326205	695958	WP_000503573.1	mrg284-mrg285	100	100	262	0	0	MULTISPECIES: ANT(3)-Ia family aminoglycoside nucleotidyltransferase AadA5 [Gammaproteobacteria]
326199	695947	AFB74629.1	hs464-GCP2	100	100	313	0	0	IntI1, partial [Aeromonas caviae]
326195	695942	ACS73592.1	hs464-GCP2	99	99.6825	314	0	1	IntI1, partial [uncultured bacterium]
326190	695933	AHK10338.1	hs464-GCP2	95	41.4474	63	0	3	aminoglycoside-3-adenylyltransferase, partial [Escherichia coli]
326190	695934	ACS73592.1	hs464-GCP2	100	99.6825	314	0	0	IntI1, partial [uncultured bacterium]
326177	695914	WP_000503573.1	hs458-hs459	99	100	262	0	1	MULTISPECIES: ANT(3)-Ia family aminoglycoside nucleotidyltransferase AadA5 [Gammaproteobacteria]
326177	695915	ADO00954.1	hs458-hs459	100	100	99	0	0	QacE delta, partial [uncultured bacterium]
326162	695892	ADO00938.1	hs458-hs459	100	100	99	0	0	QacE delta, partial [uncultured bacterium]
326162	695893	WP_023179980.1	hs458-hs459	100	100	180	0	0	rifampin ADP-ribosyl transferase [Klebsiella pneumoniae]
326158	695887	AEQ39418.1	hs464-GCP2	100	99.0354	308	0	0	integrase IntI1, partial [Aeromonas allosaccharophila]
326154	695881	ACS73592.1	hs464-GCP2	99	99.6825	314	0	1	IntI1, partial [uncultured bacterium]
326153	695879	ADO00937.1	hs458-hs459	99	100	100	0	1	QacE delta, partial [uncultured bacterium]
326153	695880	AHZ92132.1	hs458-hs459	98	100	210	0	4	chloramphenicol acetyltransferase [Acinetobacter sp. NF130816103(205)]
326148	695870	AMP48504.1	hs464-GCP2	100	85	153	0	0	GES, partial [uncultured bacterium]
326148	695871	WP_013250881.1	hs464-GCP2	100	100	287	0	0	MULTISPECIES: class A extended-spectrum beta-lactamase GES-1 [Enterobacteriaceae]
326146	695866	WP_027476176.1	hs458-hs459	47	25	100	2	48	MexX family efflux pump subunit [Curvibacter gracilis]
326146	695867	ESR70944.1	hs458-hs459	92	64.0288	178	1	12	hypothetical protein T266_12275 [Pseudomonas aeruginosa VRFPA05]
326146	695868	WP_058646820.1	hs458-hs459	100	95.9184	94	0	0	QacE family quaternary ammonium compound efflux SMR transporter, partial [Enterobacter hormaechei]
326138	695838	ADO00938.1	hs458-hs459	100	100	99	0	0	QacE delta, partial [uncultured bacterium]
326138	695839	WP_053200663.1	hs458-hs459	73	29.4702	89	0	24	hypothetical protein [Herbaspirillum hiltneri]
326138	695840	WP_007876333.1	hs458-hs459	88	17.1521	53	0	6	sugar kinase [Herbaspirillum sp. CF444]
326138	695841	WP_008114396.1	hs458-hs459	59	18.9956	87	0	35	UDP-glucose 6-dehydrogenase [Herbaspirillum sp. YR522]
326138	695842	WP_000679426.1	hs458-hs459	99	100	101	0	1	MULTISPECIES: QacE family quaternary ammonium compound efflux SMR transporter, partial [Gammaproteobacteria]
326138	695843	WP_058646820.1	hs458-hs459	100	98.9796	97	0	0	QacE family quaternary ammonium compound efflux SMR transporter, partial [Enterobacter hormaechei]
326138	695844	SDX56678.1	hs458-hs459	57	91.2621	188	1	79	DNA repair protein RadD [Paracoccus sanguinis]
326138	695845	SDX56678.1	hs458-hs459	57	83.9806	173	1	72	DNA repair protein RadD [Paracoccus sanguinis]
326138	695846	WP_058646820.1	hs458-hs459	100	98.9796	97	0	0	QacE family quaternary ammonium compound efflux SMR transporter, partial [Enterobacter hormaechei]
326138	695847	ADO00933.1	hs458-hs459	98	96.4706	82	0	1	QacE delta, partial [uncultured bacterium]
326138	695848	WP_056420886.1	hs458-hs459	61	15.8371	70	0	27	MULTISPECIES: UDP-glucose 6-dehydrogenase [Acidovorax]
326138	695849	WP_053200663.1	hs458-hs459	75	45.0331	136	0	34	hypothetical protein [Herbaspirillum hiltneri]
326131	695826	WP_042027156.1	hs458-hs459	100	89.3162	209	0	0	aminoglycoside nucleotidyltransferase, partial [Escherichia coli]
326131	695827	AHZ92132.1	hs458-hs459	98	100	210	0	4	chloramphenicol acetyltransferase [Acinetobacter sp. NF130816103(205)]
326131	695828	ADO00938.1	hs458-hs459	100	100	99	0	0	QacE delta, partial [uncultured bacterium]
326109	695797	AFB74629.1	hs464-GCP2	99	100	313	0	1	IntI1, partial [Aeromonas caviae]
326105	695789	WP_058646820.1	hs458-hs459	99	100	98	0	1	QacE family quaternary ammonium compound efflux SMR transporter, partial [Enterobacter hormaechei]
326105	695790	WP_023179980.1	hs458-hs459	100	100	180	0	0	rifampin ADP-ribosyl transferase [Klebsiella pneumoniae]
326088	695763	AFC16435.1	hs464-GCP2	99	99.6825	314	0	1	integrase, partial [Pseudomonas sp. 1SL5]
326084	695757	ADO00938.1	hs464-GCP2	99	100	99	0	1	QacE delta, partial [uncultured bacterium]
326084	695758	ACS73592.1	hs464-GCP2	100	99.6825	314	0	0	IntI1, partial [uncultured bacterium]
326083	695756	WP_000503573.1	mrg284-mrg285	100	100	262	0	0	MULTISPECIES: ANT(3)-Ia family aminoglycoside nucleotidyltransferase AadA5 [Gammaproteobacteria]
326068	695731	WP_042346535.1	hs464-GCP2	99	99.6875	319	0	2	class 1 integron integrase IntI1, partial [Escherichia coli]
326066	695729	ACT09079.1	hs464-GCP2	99	100	313	0	1	IntI1, partial [Vibrio cholerae]
326059	765985	ACS73664.1	hs464-GCP2	99	100	315	0	2	IntI1, partial [uncultured bacterium]
326059	765986	AMP47887.1	hs464-GCP2	98	97.8355	226	0	3	GES, partial [uncultured bacterium]
326059	765987	KXJ03518.1	hs464-GCP2	96	74.0741	180	0	6	class A beta-lactamase, partial [Serratia marcescens]
326059	765988	AFB74629.1	hs464-GCP2	99	100	313	0	1	IntI1, partial [Aeromonas caviae]
326056	695711	AFB74629.1	hs464-GCP2	99	100	313	0	2	IntI1, partial [Aeromonas caviae]
326055	695707	KTG63206.1	mrg284-mrg285	99	100	100	0	1	ethidium bromide resistance protein, partial [Klebsiella pneumoniae]
326055	695708	CHQ04724.1	mrg284-mrg285	100	100	284	0	0	aminoglycoside resistance protein [Salmonella enterica subsp. enterica serovar Typhi]
326055	695709	KTG63206.1	mrg284-mrg285	100	99	99	0	0	ethidium bromide resistance protein, partial [Klebsiella pneumoniae]
326037	695679	AMP48504.1	mrg284-mrg285	100	35	63	0	0	GES, partial [uncultured bacterium]
326037	695680	AMP47887.1	mrg284-mrg285	99	83.5498	193	0	2	GES, partial [uncultured bacterium]
326036	695678	SEQ29536.1	mrg284-mrg285	85	33.7302	85	0	12	phosphoadenylylsulfate reductase (thioredoxin) [Giesbergeria anulus]
326036	695678	WP_053174988.1	mrg284-mrg285	71	27.8884	70	1	19	phosphoadenosine phosphosulfate reductase [Limnohabitans planktonicus]
326034	695674	EKG66001.1	hs458-hs459	100	96.9231	63	0	0	small Multidrug Resistance family protein, partial [Vibrio cholerae HC-56A1]
326034	695675	WP_058646820.1	hs458-hs459	100	100	98	0	0	QacE family quaternary ammonium compound efflux SMR transporter, partial [Enterobacter hormaechei]
326033	695671	WP_058646820.1	mrg284-mrg285	99	100	98	0	1	QacE family quaternary ammonium compound efflux SMR transporter, partial [Enterobacter hormaechei]
326033	695672	WP_005162153.1	mrg284-mrg285	100	42.6117	124	0	0	hypothetical protein [Acinetobacter sp. NIPH 284]
326033	695673	WP_005162156.1	mrg284-mrg285	98	21.4502	71	0	1	hypothetical protein [Acinetobacter sp. NIPH 284]
326018	695649	ACS73592.1	hs464-GCP2	100	99.6825	314	0	0	IntI1, partial [uncultured bacterium]
326018	695650	WP_063844482.1	hs464-GCP2	100	100	78	0	0	trimethoprim-resistant dihydrofolate reductase DfrIIe [Pseudomonas aeruginosa]
326009	765974	KTG63206.1	hs458-hs459	100	99	99	0	0	ethidium bromide resistance protein, partial [Klebsiella pneumoniae]
326009	765975	WP_052285801.1	hs458-hs459	98	86.3014	126	1	1	AacA34 family aminoglycoside 6-N-acetyltransferase [Klebsiella pneumoniae]
326009	765976	ACN22616.1	hs458-hs459	98	100	110	0	2	qacH [uncultured bacterium]
326004	765967	WP_039644698.1	hs464-GCP2	100	33.7209	145	0	0	MULTISPECIES: transposase [Proteobacteria]
326004	765969	ALD03566.1	hs464-GCP2	100	22.7106	62	0	0	ISCR20-like transposase, partial (plasmid) [Escherichia coli]
326004	765970	AMP47376.1	hs464-GCP2	74	58.3893	87	1	21	putative transposase, partial [uncultured bacterium]
326004	765970	AMP47376.1	hs464-GCP2	65	58.3893	87	1	29	putative transposase, partial [uncultured bacterium]
325990	695595	WP_063080257.1	hs464-GCP2	100	100	315	0	0	integrase, partial [Escherichia coli]
325973	695564	ACS73592.1	hs464-GCP2	100	99.6825	314	0	0	IntI1, partial [uncultured bacterium]
325973	695565	WP_066694866.1	hs464-GCP2	84	75	258	0	39	transcriptional regulator [Comamonadaceae bacterium CCH4-C5]
325973	695566	EWS62687.1	hs464-GCP2	83	88.716	228	0	37	Transposase, IS30 family [Hydrogenophaga sp. T4]
325973	695567	ACS73592.1	hs464-GCP2	100	99.6825	314	0	0	IntI1, partial [uncultured bacterium]
325972	695561	ADO00938.1	mrg284-mrg285	100	100	99	0	0	QacE delta, partial [uncultured bacterium]
325972	695562	AHZ92132.1	mrg284-mrg285	98	100	210	0	4	chloramphenicol acetyltransferase [Acinetobacter sp. NF130816103(205)]
325972	695563	WP_054620180.1	mrg284-mrg285	68	29.1176	99	1	27	hypothetical protein [Rhodocyclaceae bacterium Paddy-1]
325951	695528	AER27553.1	hs464-GCP2	96	83.1169	64	0	2	aminoglycoside adenylyltransferase, partial [Escherichia coli]
325951	695529	ACS73592.1	hs464-GCP2	99	99.6825	314	0	1	IntI1, partial [uncultured bacterium]
325950	695526	WP_032491356.1		100	28.5714	44	0	0	AAC(3)-I family aminoglycoside 3-N-acetyltransferase [Salmonella enterica]
325950	695527	KRZ65956.1		78	92.7536	64	0	14	hypothetical protein T10_8865 [Trichinella papuae]
325947	695522	ADO00938.1	hs458-hs459	100	100	99	0	0	QacE delta, partial [uncultured bacterium]
325947	695523	WP_000503573.1	hs458-hs459	99	100	262	0	1	MULTISPECIES: ANT(3)-Ia family aminoglycoside nucleotidyltransferase AadA5 [Gammaproteobacteria]
325935	695505	WP_001211000.1	mrg284-mrg285	100	100	287	0	0	class A extended-spectrum beta-lactamase GES-11 [Acinetobacter baumannii]
325932	695501	WP_058646820.1	hs458-hs459	99	100	98	0	1	QacE family quaternary ammonium compound efflux SMR transporter, partial [Enterobacter hormaechei]
325932	695502	WP_003830719.1	hs458-hs459	99	100	110	0	1	MULTISPECIES: quaternary ammonium compound efflux SMR transporter QacG2 [Gammaproteobacteria]
325930	695497	ADO00938.1	hs464-GCP2	100	100	99	0	0	QacE delta, partial [uncultured bacterium]
325929	695496	ACS73592.1	hs464-GCP2	99	100	315	0	1	IntI1, partial [uncultured bacterium]
325923	695486	BAE66663.1	hs458-hs459	95	100	284	0	12	aadA2 [Vibrio cholerae non-O1/non-O139]
325918	695476	ADO00938.1	hs458-hs459	99	100	99	0	1	QacE delta, partial [uncultured bacterium]
325918	695477	AEG64741.1	hs458-hs459	100	100	285	0	0	aminoglycoside adenyltransferase, partial [Escherichia coli]
325913	695468	ADO00938.1	hs458-hs459	100	100	99	0	0	QacE delta, partial [uncultured bacterium]
325913	695469	WP_000237816.1	hs458-hs459	100	100	150	0	0	MULTISPECIES: NAD(+)--rifampin ADP-ribosyltransferase Arr-2 [Gammaproteobacteria]
325910	695461	AIL24694.1	hs464-GCP2	98	70.9434	188	0	3	class 3 Integrase, partial [Nocardia veterana]
325910	695463	WP_050995463.1	hs464-GCP2	69	25.5639	68	1	20	rRNA methyltransferase [Limnohabitans sp. Rim28]
325902	695450	ACT09079.1	hs464-GCP2	100	100	313	0	0	IntI1, partial [Vibrio cholerae]
325902	695451	AER27553.1	hs464-GCP2	100	74.026	57	0	0	aminoglycoside adenylyltransferase, partial [Escherichia coli]
325901	695448	ADO00938.1	hs458-hs459	100	100	99	0	0	QacE delta, partial [uncultured bacterium]
325901	695449	WP_000237816.1	hs458-hs459	99	100	150	0	1	MULTISPECIES: NAD(+)--rifampin ADP-ribosyltransferase Arr-2 [Gammaproteobacteria]
325894	695438	WP_042346535.1	hs464-GCP2	99	99.0625	317	0	2	class 1 integron integrase IntI1, partial [Escherichia coli]
325890	695432	ACS73592.1	hs464-GCP2	100	99.6825	314	0	0	IntI1, partial [uncultured bacterium]
325884	695420	WP_003830719.1	mrg284-mrg285	99	100	110	0	1	MULTISPECIES: quaternary ammonium compound efflux SMR transporter QacG2 [Gammaproteobacteria]
325884	695421	WP_042935301.1	mrg284-mrg285	94	97.2727	107	0	6	MULTISPECIES: QacE family quaternary ammonium compound efflux SMR transporter, partial [Enterobacteriaceae]
325884	695422	EWS55238.1	mrg284-mrg285	91	36.129	56	0	5	GTP-binding protein EngA [Methylibium sp. T29]
325884	695422	KOF06186.1	mrg284-mrg285	57	25.4795	93	0	40	membrane protein [Limnohabitans planktonicus II-D5]
325879	765939	WP_000503573.1	mrg284-mrg285	100	100	262	0	0	MULTISPECIES: ANT(3)-Ia family aminoglycoside nucleotidyltransferase AadA5 [Gammaproteobacteria]
325871	695403	WP_042346535.1	hs464-GCP2	97	13.75	44	0	1	class 1 integron integrase IntI1, partial [Escherichia coli]
325871	695403	CAF05907.1	hs464-GCP2	99	93.8983	277	1	0	DNA integrase, partial [Pseudomonas aeruginosa]
325871	695404	WP_063844482.1	hs464-GCP2	100	98.7179	77	0	0	trimethoprim-resistant dihydrofolate reductase DfrIIe [Pseudomonas aeruginosa]
325853	695373	ACS73592.1	hs464-GCP2	99	99.6825	314	0	1	IntI1, partial [uncultured bacterium]
325851	695369	WP_032492122.1	mrg284-mrg285	100	100	267	0	0	MULTISPECIES: class D beta-lactamase OXA-129 [Enterobacter cloacae complex]
325851	695370	OGB82559.1	mrg284-mrg285	69	58.6466	234	1	70	serine peptidase [Burkholderiales bacterium RIFCSPLOWO2_12_FULL_67_210]
325851	695370	OGB82559.1	mrg284-mrg285	82	31.5789	126	0	22	serine peptidase [Burkholderiales bacterium RIFCSPLOWO2_12_FULL_67_210]
325838	695351	ACS73592.1	hs464-GCP2	99	99.3651	313	0	1	IntI1, partial [uncultured bacterium]
325837	695349	KTG63206.1	hs458-hs459	99	99	99	0	1	ethidium bromide resistance protein, partial [Klebsiella pneumoniae]
325837	695350	WP_015056580.1	hs458-hs459	100	100	284	0	0	ANT(3) family aminoglycoside nucleotidyltransferase [Salmonella enterica]
325831	695339	WP_047715654.1	hs458-hs459	100	100	210	0	0	MULTISPECIES: AAC(6)-Ib family aminoglycoside 6-N-acetyltransferase [Proteobacteria]
325831	695340	ADO00938.1	hs458-hs459	100	100	99	0	0	QacE delta, partial [uncultured bacterium]
325830	695335	ADO00938.1	mrg284-mrg285	100	100	99	0	0	QacE delta, partial [uncultured bacterium]
325830	695336	WP_043876060.1	mrg284-mrg285	99	100	110	0	1	MULTISPECIES: quaternary ammonium compound efflux SMR transporter QacL [Enterobacteriaceae]
325830	695337	OGB03034.1	mrg284-mrg285	83	63.9344	78	0	13	hypothetical protein A3E52_15475 [Burkholderiales bacterium RIFCSPHIGHO2_12_FULL_63_20]
325830	695338	WP_024972708.1	mrg284-mrg285	72	38.0597	51	0	14	repressor [Ralstonia pickettii]
325829	695334	ACS73592.1	hs464-GCP2	100	100	315	0	0	IntI1, partial [uncultured bacterium]
325824	695327	AHK10338.1	hs464-GCP2	96	41.4474	63	0	2	aminoglycoside-3-adenylyltransferase, partial [Escherichia coli]
325824	695328	WP_063080257.1	hs464-GCP2	100	100	315	0	0	integrase, partial [Escherichia coli]
325817	695316	WP_043774374.1	hs464-GCP2	99	76.6304	141	0	1	class 1 integron integrase IntI1 [Aeromonas salmonicida]
325803	695297	WP_033559668.1	hs464-GCP2	99	96.9595	287	0	1	class 1 integron integrase IntI1, partial [Escherichia coli]
325769	765927	AEQ39418.1	hs464-GCP2	99	99.0354	308	0	1	integrase IntI1, partial [Aeromonas allosaccharophila]
325765	695241	AHZ92132.1	hs458-hs459	98	100	210	0	4	chloramphenicol acetyltransferase [Acinetobacter sp. NF130816103(205)]
325765	695242	KDF02511.1	hs458-hs459	100	62.1212	41	0	0	quaternary ammonium compound-resistance protein qacE, partial [Citrobacter sp. MGH 55]
325759	765920	OGB03034.1	hs458-hs459	84	63.9344	78	0	12	hypothetical protein A3E52_15475 [Burkholderiales bacterium RIFCSPHIGHO2_12_FULL_63_20]
325759	765921	AHZ92132.1	hs458-hs459	98	100	210	0	4	chloramphenicol acetyltransferase [Acinetobacter sp. NF130816103(205)]
325759	765922	ADO00938.1	hs458-hs459	100	100	99	0	0	QacE delta, partial [uncultured bacterium]
325759	765923	WP_000237816.1	hs458-hs459	100	100	150	0	0	MULTISPECIES: NAD(+)--rifampin ADP-ribosyltransferase Arr-2 [Gammaproteobacteria]
325759	765924	ADO00938.1	hs458-hs459	99	100	99	0	1	QacE delta, partial [uncultured bacterium]
325746	695210	AJW77604.1	hs458-hs459	99	100	285	0	2	AadA1, partial [Salmonella enterica subsp. enterica serovar Typhi]
325746	695211	ADO00954.1	hs458-hs459	100	100	99	0	0	QacE delta, partial [uncultured bacterium]
325737	695199	AER27553.1	hs464-GCP2	95	83.1169	64	0	3	aminoglycoside adenylyltransferase, partial [Escherichia coli]
325737	695200	ACS73592.1	hs464-GCP2	99	99.6825	314	0	1	IntI1, partial [uncultured bacterium]
325735	695197	ACS73592.1	hs464-GCP2	99	99.6825	314	0	1	IntI1, partial [uncultured bacterium]
325734	695195	WP_063160352.1	hs464-GCP2	100	97.7723	395	0	0	MULTISPECIES: MFS transporter [Enterobacteriaceae]
325728	695189	WP_044501700.1	hs464-GCP2	99	99.3506	306	0	1	class 1 integron integrase IntI1, partial [Pseudomonas sp. 12M76_air]
325727	695188	ACS73592.1	hs464-GCP2	100	99.6825	314	0	0	IntI1, partial [uncultured bacterium]
325720	695177	ACS73592.1	hs464-GCP2	100	99.6825	314	0	0	IntI1, partial [uncultured bacterium]
325719	695176	WP_003830719.1	hs464-GCP2	99	100	110	0	1	MULTISPECIES: quaternary ammonium compound efflux SMR transporter QacG2 [Gammaproteobacteria]
325718	765912	WP_019425506.1	mrg284-mrg285	90	19.4774	82	0	8	peptidase M20 [Limnohabitans sp. Rim28]
325718	765913	WP_027476176.1	mrg284-mrg285	47	25	100	2	48	MexX family efflux pump subunit [Curvibacter gracilis]
325718	765914	CRK62768.1	mrg284-mrg285	98	99.0476	208	0	4	Beta-lactamase OXA-1 precursor (plasmid) [Escherichia coli]
325718	765915	KTG63206.1	mrg284-mrg285	100	97	97	0	0	ethidium bromide resistance protein, partial [Klebsiella pneumoniae]
325711	695158	OGB82559.1	mrg284-mrg285	71	21.3033	85	0	24	serine peptidase [Burkholderiales bacterium RIFCSPLOWO2_12_FULL_67_210]
325711	695159	WP_066705522.1	mrg284-mrg285	79	55.0308	268	1	52	serine peptidase [Curvibacter delicatus]
325711	695160	WP_042935301.1	mrg284-mrg285	94	96.3636	106	0	6	MULTISPECIES: QacE family quaternary ammonium compound efflux SMR transporter, partial [Enterobacteriaceae]
325705	695147	AHZ92257.1	mrg284-mrg285	100	100	406	0	0	erythromycin esterase type 1 [Comamonas sp. M-X1C]
325703	695145	WP_020442392.1		100	74.9091	206	0	0	OXA-10 family class D beta-lactamase [Klebsiella pneumoniae]
325695	695132	WP_032490683.1	mrg284-mrg285	99	100	287	0	1	class A beta-lactamase GES-7 [Pseudomonas aeruginosa]
325673	695097	ACS73592.1	hs464-GCP2	100	99.6825	314	0	0	IntI1, partial [uncultured bacterium]
325672	695093	ADO00938.1	hs464-GCP2	100	100	99	0	0	QacE delta, partial [uncultured bacterium]
325672	695094	ACS73592.1	hs464-GCP2	100	100	315	0	0	IntI1, partial [uncultured bacterium]
325672	695096	KKX50289.1	hs464-GCP2	52	43.4783	70	0	33	ABC transporter permease [Sphingobacterium sp. IITKGP-BTPF85]
325648	695056	WP_047715654.1	hs458-hs459	100	100	210	0	0	MULTISPECIES: AAC(6)-Ib family aminoglycoside 6-N-acetyltransferase [Proteobacteria]
325648	695057	WP_001354010.1	hs458-hs459	100	99.6255	266	0	0	ANT(3) family aminoglycoside nucleotidyltransferase [Escherichia coli]
325648	695058	ADO00938.1	hs458-hs459	100	98.9899	98	0	0	QacE delta, partial [uncultured bacterium]
325634	765890	KTG63206.1	hs458-hs459	99	99	99	0	1	ethidium bromide resistance protein, partial [Klebsiella pneumoniae]
325634	765891	WP_057064934.1	hs458-hs459	96	100	134	0	5	rifampin ADP-ribosylating transferase ARR-2, partial [Citrobacter freundii]
325634	765892	ADO00938.1	hs458-hs459	99	98.9899	98	0	1	QacE delta, partial [uncultured bacterium]
325628	695025	ADO00954.1	hs458-hs459	100	100	99	0	0	QacE delta, partial [uncultured bacterium]
325628	695026	CHQ04724.1	hs458-hs459	100	100	284	0	0	aminoglycoside resistance protein [Salmonella enterica subsp. enterica serovar Typhi]
325612	695002	AEA49955.1	hs464-GCP2	100	87.4477	209	0	0	integrase, partial [Aeromonas hydrophila]
325612	695003	WP_026686129.1	hs464-GCP2	59	97.5309	79	0	32	hypothetical protein [Azovibrio restrictus]
325595	765885	WP_001206356.1	hs464-GCP2	100	98.4791	259	0	0	MULTISPECIES: ANT(3)-Ia family aminoglycoside nucleotidyltransferase AadA2 [Gammaproteobacteria]
325593	694974	ACS73592.1	hs464-GCP2	100	99.6825	314	0	0	IntI1, partial [uncultured bacterium]
325593	694975	ADO00954.1	hs464-GCP2	100	100	99	0	0	QacE delta, partial [uncultured bacterium]
325584	694954	AHZ92132.1	hs458-hs459	99	100	210	0	1	chloramphenicol acetyltransferase [Acinetobacter sp. NF130816103(205)]
325584	694955	ADO00938.1	hs458-hs459	100	100	99	0	0	QacE delta, partial [uncultured bacterium]
325582	694952	ACS73592.1	hs464-GCP2	99	99.6825	314	0	1	IntI1, partial [uncultured bacterium]
325575	694941	KDF02511.1	hs464-GCP2	100	78.7879	52	0	0	quaternary ammonium compound-resistance protein qacE, partial [Citrobacter sp. MGH 55]
325575	694942	CDK60793.1	hs464-GCP2	98	100	77	0	1	Streptomycin 3-O-adenylyltransferase @ Spectinomycin 9-O-adenylyltransferase [Klebsiella pneumoniae IS10]
325573	694938	WP_044501700.1	hs464-GCP2	99	100	308	0	1	class 1 integron integrase IntI1, partial [Pseudomonas sp. 12M76_air]
325570	694934	ACT09079.1	hs464-GCP2	100	100	313	0	0	IntI1, partial [Vibrio cholerae]
325568	694931	ERP00171.1	hs464-GCP2	100	40.678	72	0	0	integrase/recombinase [Enterobacter sp. MGH 14]
325568	694932	AER27553.1	hs464-GCP2	95	83.1169	64	0	3	aminoglycoside adenylyltransferase, partial [Escherichia coli]
325563	694922	AHK10338.1	hs464-GCP2	96	41.4474	63	0	2	aminoglycoside-3-adenylyltransferase, partial [Escherichia coli]
325563	694923	ACT09079.1	hs464-GCP2	99	100	313	0	1	IntI1, partial [Vibrio cholerae]
325562	694920	BAE66662.1	hs458-hs459	93	100	284	0	18	aadA1c [Vibrio cholerae]
325562	694921	ADO00938.1	hs458-hs459	100	100	99	0	0	QacE delta, partial [uncultured bacterium]
325553	765883	WP_000503573.1	mrg284-mrg285	100	100	262	0	0	MULTISPECIES: ANT(3)-Ia family aminoglycoside nucleotidyltransferase AadA5 [Gammaproteobacteria]
325552	694907	ACS73592.1	hs464-GCP2	99	99.6825	314	0	1	IntI1, partial [uncultured bacterium]
325548	694900	ACS73592.1	hs464-GCP2	100	100	315	0	0	IntI1, partial [uncultured bacterium]
325547	694898	ACS73592.1	hs464-GCP2	99	99.6825	314	0	1	IntI1, partial [uncultured bacterium]
325547	694899	AHK10338.1	hs464-GCP2	96	41.4474	63	0	2	aminoglycoside-3-adenylyltransferase, partial [Escherichia coli]
325532	694878	WP_000503573.1	mrg284-mrg285	99	100	262	0	1	MULTISPECIES: ANT(3)-Ia family aminoglycoside nucleotidyltransferase AadA5 [Gammaproteobacteria]
325524	694868	WP_042346535.1	hs464-GCP2	99	98.75	316	0	2	class 1 integron integrase IntI1, partial [Escherichia coli]
325524	694869	KTG63206.1	hs464-GCP2	99	99	99	0	1	ethidium bromide resistance protein, partial [Klebsiella pneumoniae]
325522	694864	CHQ04724.1	hs458-hs459	100	100	284	0	0	aminoglycoside resistance protein [Salmonella enterica subsp. enterica serovar Typhi]
325522	694865	ADO00938.1	hs458-hs459	100	100	99	0	0	QacE delta, partial [uncultured bacterium]
325521	765878	WP_048707287.1	hs464-GCP2	98	100	282	0	3	integrase [Thauera humireducens]
325521	765879	EDP63173.1	hs464-GCP2	51	53.125	85	1	39	putative transposase for insertion sequence element [alpha proteobacterium BAL199]
325521	765880	WP_048707287.1	hs464-GCP2	98	99.6454	281	0	3	integrase [Thauera humireducens]
325521	765881	ALJ92865.1	hs464-GCP2	100	83.908	73	0	0	quaternary ammonium compound resistance protein, partial [Salmonella enterica subsp. enterica serovar Typhimurium]
325513	694849	WP_063080257.1	hs464-GCP2	99	99.6825	314	0	1	integrase, partial [Escherichia coli]
325511	694847	AFB74629.1	hs464-GCP2	99	100	313	0	1	IntI1, partial [Aeromonas caviae]
325505	694838	ACS73592.1	hs464-GCP2	99	99.6825	314	0	1	IntI1, partial [uncultured bacterium]
325498	694831	ACS73592.1	hs464-GCP2	99	99.6825	314	0	2	IntI1, partial [uncultured bacterium]
325494	694826	ACS73592.1	hs464-GCP2	99	99.6825	314	0	1	IntI1, partial [uncultured bacterium]
325489	694820	ABV25530.1	hs464-GCP2	99	99.6667	299	0	1	IntI1, partial [Klebsiella pneumoniae]
325488	694817	ACS73592.1	hs464-GCP2	99	99.6825	314	0	1	IntI1, partial [uncultured bacterium]
325488	694818	EKD32850.1	hs464-GCP2	77	80.4598	70	0	16	hypothetical protein ACD_76C00132G0002 [uncultured bacterium]
325488	694819	OFZ65873.1	hs464-GCP2	43	29.638	131	1	73	channel protein TolC [Betaproteobacteria bacterium RBG_16_56_24]
325487	694816	ACS73592.1	hs464-GCP2	99	99.6825	314	0	1	IntI1, partial [uncultured bacterium]
325484	694810	ADO00938.1	hs464-GCP2	100	100	99	0	0	QacE delta, partial [uncultured bacterium]
325479	694802	ACS73592.1	hs464-GCP2	99	99.6825	314	0	1	IntI1, partial [uncultured bacterium]
325473	694792	AHZ92257.1	mrg284-mrg285	100	100	406	0	0	erythromycin esterase type 1 [Comamonas sp. M-X1C]
325471	694790	ACS73592.1	hs464-GCP2	99	99.6825	314	0	1	IntI1, partial [uncultured bacterium]
325465	694781	ADO00938.1	hs458-hs459	100	100	99	0	0	QacE delta, partial [uncultured bacterium]
325465	694782	WP_000503573.1	hs458-hs459	100	100	262	0	0	MULTISPECIES: ANT(3)-Ia family aminoglycoside nucleotidyltransferase AadA5 [Gammaproteobacteria]
325454	765868	WP_031969042.1	hs458-hs459	100	97.7011	85	0	0	ethidium bromide resistance protein, partial [Acinetobacter baumannii]
325452	694761	ADO00938.1	hs458-hs459	100	100	99	0	0	QacE delta, partial [uncultured bacterium]
325452	694762	WP_039336476.1	hs458-hs459	64	25.5128	199	1	69	TonB-dependent receptor [Novosphingobium subterraneum]
325450	694759	WP_001007673.1	hs458-hs459	100	100	275	0	0	MULTISPECIES: oxacillin-hydrolyzing class D beta-lactamase OXA-2 [Proteobacteria]
325440	694744	WP_032490973.1	hs458-hs459	100	100	287	0	0	carbapenem-hydrolyzing class A beta-lactamase GES-6 [Klebsiella pneumoniae]
325440	694745	WP_032490683.1	hs458-hs459	100	88.8502	255	0	0	class A beta-lactamase GES-7 [Pseudomonas aeruginosa]
325426	765858	KKX50289.1	hs464-GCP2	52	43.4783	70	0	33	ABC transporter permease [Sphingobacterium sp. IITKGP-BTPF85]
325426	765860	CAI38821.1	hs464-GCP2	98	99.0291	102	0	2	quaternary ammonium compound-resistance protein, partial (plasmid) [Salmonella enterica subsp. enterica serovar Mbandaka]
325426	765861	WP_003830719.1	hs464-GCP2	99	100	110	0	1	MULTISPECIES: quaternary ammonium compound efflux SMR transporter QacG2 [Gammaproteobacteria]
325420	694708	ACS73592.1	hs464-GCP2	100	99.6825	314	0	0	IntI1, partial [uncultured bacterium]
325407	694688	ADO00938.1	hs458-hs459	100	100	99	0	0	QacE delta, partial [uncultured bacterium]
325407	694689	WP_000237816.1	hs458-hs459	100	100	150	0	0	MULTISPECIES: NAD(+)--rifampin ADP-ribosyltransferase Arr-2 [Gammaproteobacteria]
325405	694684	WP_012584415.1	hs464-GCP2	99	95.3771	392	0	1	integrase [Thauera sp. MZ1T]
325405	694685	KDK69133.1	hs464-GCP2	72	40.5594	58	1	14	integrase/recombinase, partial [Klebsiella pneumoniae CHS 70]
325400	694677	WP_003830719.1	hs458-hs459	99	100	110	0	1	MULTISPECIES: quaternary ammonium compound efflux SMR transporter QacG2 [Gammaproteobacteria]
325400	694678	ADO00938.1	hs458-hs459	99	100	99	0	1	QacE delta, partial [uncultured bacterium]
325380	694645	WP_000846390.1	hs458-hs459	100	100	266	0	0	MULTISPECIES: oxacillin-hydrolyzing class D beta-lactamase OXA-10 [Gammaproteobacteria]
325380	694646	WP_012585040.1	hs458-hs459	99	72.2222	299	0	1	anaerobic sulfatase maturase [Thauera sp. MZ1T]
325380	694647	WP_012585040.1	hs458-hs459	99	77.2947	320	0	3	anaerobic sulfatase maturase [Thauera sp. MZ1T]
325380	694647	WP_012585040.1	hs458-hs459	100	10.628	44	0	0	anaerobic sulfatase maturase [Thauera sp. MZ1T]
325380	694648	WP_000846390.1	hs458-hs459	100	100	266	0	0	MULTISPECIES: oxacillin-hydrolyzing class D beta-lactamase OXA-10 [Gammaproteobacteria]
325379	694642	WP_058646820.1	hs464-GCP2	100	100	98	0	0	QacE family quaternary ammonium compound efflux SMR transporter, partial [Enterobacter hormaechei]
325379	694644	KKX50289.1	hs464-GCP2	52	43.4783	70	0	33	ABC transporter permease [Sphingobacterium sp. IITKGP-BTPF85]
325363	694615	WP_043876060.1	hs458-hs459	99	100	110	0	1	MULTISPECIES: quaternary ammonium compound efflux SMR transporter QacL [Enterobacteriaceae]
325363	694617	KTG63206.1	hs458-hs459	100	99	99	0	0	ethidium bromide resistance protein, partial [Klebsiella pneumoniae]
325363	694618	WP_003830719.1	hs458-hs459	99	100	110	0	1	MULTISPECIES: quaternary ammonium compound efflux SMR transporter QacG2 [Gammaproteobacteria]
325355	694603	ADO00938.1	mrg284-mrg285	100	100	99	0	0	QacE delta, partial [uncultured bacterium]
325354	694602	ACS73592.1	hs464-GCP2	100	99.6825	314	0	0	IntI1, partial [uncultured bacterium]
325347	694593	ACS73592.1	hs464-GCP2	99	99.6825	314	0	1	IntI1, partial [uncultured bacterium]
325347	694594	AHK10338.1	hs464-GCP2	95	41.4474	63	0	3	aminoglycoside-3-adenylyltransferase, partial [Escherichia coli]
325343	694584	OHE82824.1	hs464-GCP2	59	9.70149	52	0	21	hypothetical protein A2107_00670 [Verrucomicrobia bacterium GWF2_62_7]
325343	694586	AFB74629.1	hs464-GCP2	99	100	313	0	1	IntI1, partial [Aeromonas caviae]
325340	694580	ACI01670.1	hs464-GCP2	100	100	298	0	0	integrase, partial [Escherichia coli]
325334	694571	WP_043774374.1	hs464-GCP2	100	77.1739	142	0	0	class 1 integron integrase IntI1 [Aeromonas salmonicida]
325321	694548	WP_001749986.1	hs458-hs459	100	100	150	0	0	MULTISPECIES: NAD(+)--rifampin ADP-ribosyltransferase Arr-3 [Gammaproteobacteria]
325321	694549	ADO00938.1	hs458-hs459	100	100	99	0	0	QacE delta, partial [uncultured bacterium]
325312	694534	CAJ42282.1	hs464-GCP2	100	100	419	0	0	CmlA7, partial (plasmid) [Klebsiella pneumoniae]
325308	694528	ACV33249.1	hs464-GCP2	99	91.6667	198	0	1	DNA integrase, partial (plasmid) [Klebsiella pneumoniae]
325307	694527	ACS73592.1	hs464-GCP2	99	99.6825	314	0	1	IntI1, partial [uncultured bacterium]
325294	694508	OGU64359.1	mrg284-mrg285	54	22.2405	135	0	62	hypothetical protein A3C56_09715, partial [Ignavibacteria bacterium RIFCSPHIGHO2_02_FULL_56_12]
325294	694508	WP_006982826.1	mrg284-mrg285	68	7.59494	54	0	17	40-residue YVTN family beta-propeller repeat protein [Chthoniobacter flavus]
325294	694509	WP_032231606.1	mrg284-mrg285	90	99.1071	111	1	8	QacE family quaternary ammonium compound efflux SMR transporter, partial [Escherichia coli]
325290	694502	ACS73592.1	hs464-GCP2	100	99.6825	314	0	0	IntI1, partial [uncultured bacterium]
325289	694500	WP_058646820.1	hs458-hs459	100	100	98	0	0	QacE family quaternary ammonium compound efflux SMR transporter, partial [Enterobacter hormaechei]
325289	694501	WP_058199828.1	hs458-hs459	97	73.5751	142	0	4	type B chloramphenicol O-acetyltransferase [Pseudomonas aeruginosa]
325254	694449	AEX92271.1	hs464-GCP2	99	97.5535	319	0	2	IntI1 integrase (plasmid) [uncultured bacterium]
325254	694450	WP_000503573.1	hs464-GCP2	100	100	262	0	0	MULTISPECIES: ANT(3)-Ia family aminoglycoside nucleotidyltransferase AadA5 [Gammaproteobacteria]
325253	694446	WP_008682217.1	hs458-hs459	59	54.6296	59	1	23	MULTISPECIES: QacE family quaternary ammonium compound efflux SMR transporter [Desulfovibrio]
325253	694447	WP_046329734.1	hs458-hs459	69	44.0171	206	2	60	hypothetical protein [Polynucleobacter necessarius]
325253	694448	WP_000503573.1	hs458-hs459	100	100	262	0	0	MULTISPECIES: ANT(3)-Ia family aminoglycoside nucleotidyltransferase AadA5 [Gammaproteobacteria]
325251	694442	AFB74629.1	hs464-GCP2	100	96.1661	301	0	0	IntI1, partial [Aeromonas caviae]
325250	694441	ACS73592.1	hs464-GCP2	100	99.6825	314	0	0	IntI1, partial [uncultured bacterium]
325249	694440	WP_063080257.1	hs464-GCP2	99	96.5079	304	0	2	integrase, partial [Escherichia coli]
325221	694395	WP_043876060.1	mrg284-mrg285	99	100	110	0	1	MULTISPECIES: quaternary ammonium compound efflux SMR transporter QacL [Enterobacteriaceae]
325221	694396	ADI23249.1	mrg284-mrg285	45	64.8472	297	4	146	hypothetical protein [uncultured nuHF2 cluster bacterium HF0770_13K08]
325218	694389	WP_063844482.1	mrg284-mrg285	100	100	78	0	0	trimethoprim-resistant dihydrofolate reductase DfrIIe [Pseudomonas aeruginosa]
325218	694390	WP_063840325.1	mrg284-mrg285	100	100	152	0	0	aminoglycoside N-acetyltransferase AAC(6)-Il [Proteus mirabilis]
325212	694380	WP_070129875.1	hs464-GCP2	99	81.0127	192	0	1	integrase, partial [Acinetobacter baumannii]
325209	694375	WP_063860937.1	hs458-hs459	99	100	266	0	1	OXA-10 family class D beta-lactamase OXA-101 [Citrobacter freundii]
325209	694376	ADO00938.1	hs458-hs459	100	100	99	0	0	QacE delta, partial [uncultured bacterium]
325203	694368	ACS73592.1	hs464-GCP2	99	99.6825	314	0	1	IntI1, partial [uncultured bacterium]
325200	694363	ADO00938.1	hs458-hs459	99	100	99	0	1	QacE delta, partial [uncultured bacterium]
325197	694358	WP_058646820.1	hs458-hs459	99	100	98	0	1	QacE family quaternary ammonium compound efflux SMR transporter, partial [Enterobacter hormaechei]
325197	694359	AJW77604.1	hs458-hs459	99	100	285	0	1	AadA1, partial [Salmonella enterica subsp. enterica serovar Typhi]
325190	694346	AIG99445.1	hs458-hs459	99	99.278	275	0	1	AadA1, partial [Salmonella enterica subsp. enterica serovar Schwarzengrund]
325190	694347	ADO00938.1	hs458-hs459	100	100	99	0	0	QacE delta, partial [uncultured bacterium]
325176	694320	WP_013263788.1	hs464-GCP2	100	100	152	0	0	MULTISPECIES: aminoglycoside N-acetyltransferase AAC(6)-Il [Enterobacteriaceae]
325176	694321	WP_012372822.1	hs464-GCP2	100	90.0862	209	0	0	class 1 integron integrase IntI1 [Escherichia coli]
325164	694300	AHZ92132.1	hs458-hs459	98	100	210	0	4	chloramphenicol acetyltransferase [Acinetobacter sp. NF130816103(205)]
325164	694301	ADO00938.1	hs458-hs459	100	100	99	0	0	QacE delta, partial [uncultured bacterium]
325152	694281	WP_057065043.1	hs464-GCP2	99	94.0972	271	0	2	class 1 integron integrase IntI1, partial [Citrobacter freundii]
325144	694267	ACS73592.1	hs464-GCP2	99	99.6825	314	0	1	IntI1, partial [uncultured bacterium]
325141	765823	WP_058646820.1	hs464-GCP2	100	100	98	0	0	QacE family quaternary ammonium compound efflux SMR transporter, partial [Enterobacter hormaechei]
325141	765824	WP_008993333.1	hs464-GCP2	93	30.3644	75	0	5	transcriptional regulator [Novosphingobium sp. Rr 2-17]
325137	694257	WP_012585040.1	hs464-GCP2	98	76.3285	316	0	4	anaerobic sulfatase maturase [Thauera sp. MZ1T]
325131	694247	WP_000503573.1	mrg284-mrg285	100	100	262	0	0	MULTISPECIES: ANT(3)-Ia family aminoglycoside nucleotidyltransferase AadA5 [Gammaproteobacteria]
325129	694244	WP_000846390.1	hs464-GCP2	99	100	266	0	1	MULTISPECIES: oxacillin-hydrolyzing class D beta-lactamase OXA-10 [Gammaproteobacteria]
325126	694240	AER27553.1	hs464-GCP2	98	81.8182	63	0	1	aminoglycoside adenylyltransferase, partial [Escherichia coli]
325126	694241	ACS73592.1	hs464-GCP2	99	99.6825	314	0	1	IntI1, partial [uncultured bacterium]
325123	694235	ENV14377.1	hs458-hs459	83	57.1429	68	0	11	hypothetical protein F965_00621 [Acinetobacter schindleri NIPH 900]
325123	694236	WP_070154644.1	hs458-hs459	93	58.3333	140	0	9	UDP-2,3-diacylglucosamine diphosphatase [Acinetobacter towneri]
325123	694237	ADO00938.1	hs458-hs459	100	100	99	0	0	QacE delta, partial [uncultured bacterium]
325118	694228	WP_000503573.1	mrg284-mrg285	99	100	262	0	1	MULTISPECIES: ANT(3)-Ia family aminoglycoside nucleotidyltransferase AadA5 [Gammaproteobacteria]
325117	694227	WP_045912044.1	mrg284-mrg285	100	100	287	0	0	class A extended-spectrum beta-lactamase GES-2 [Enterobacter cloacae]
325110	694214	ACS73592.1	hs464-GCP2	99	99.6825	314	0	3	IntI1, partial [uncultured bacterium]
325108	694212	ACS73592.1	hs464-GCP2	99	99.6825	314	0	1	IntI1, partial [uncultured bacterium]
325098	694195	AER27553.1	hs464-GCP2	95	83.1169	64	0	3	aminoglycoside adenylyltransferase, partial [Escherichia coli]
325098	694196	ACT09079.1	hs464-GCP2	100	100	313	0	0	IntI1, partial [Vibrio cholerae]
325087	694179	WP_012658785.1	mrg284-mrg285	100	100	287	0	0	MULTISPECIES: carbapenem-hydrolyzing class A beta-lactamase GES-5 [Enterobacteriaceae]
325085	694176	ADO00938.1	hs458-hs459	100	100	99	0	0	QacE delta, partial [uncultured bacterium]
325085	694177	WP_003830719.1	hs458-hs459	99	100	110	0	1	MULTISPECIES: quaternary ammonium compound efflux SMR transporter QacG2 [Gammaproteobacteria]
325083	694174	ACS73592.1	hs464-GCP2	99	99.6825	314	0	1	IntI1, partial [uncultured bacterium]
325081	694171	WP_042094692.1	hs464-GCP2	100	90.6504	223	0	0	class 1 integron integrase IntI1, partial [Escherichia coli]
325076	694163	ACS73592.1	hs464-GCP2	100	99.6825	314	0	0	IntI1, partial [uncultured bacterium]
325075	694161	ADO00938.1	hs458-hs459	100	100	99	0	0	QacE delta, partial [uncultured bacterium]
325075	694162	AJW77604.1	hs458-hs459	99	100	285	0	1	AadA1, partial [Salmonella enterica subsp. enterica serovar Typhi]
325071	694155	KTG63206.1	hs464-GCP2	100	99	99	0	0	ethidium bromide resistance protein, partial [Klebsiella pneumoniae]
325070	694153	ACS73592.1	hs464-GCP2	100	99.6825	314	0	0	IntI1, partial [uncultured bacterium]
325064	694142	ENV14377.1	hs464-GCP2	83	57.1429	68	0	11	hypothetical protein F965_00621 [Acinetobacter schindleri NIPH 900]
325064	694143	WP_070154644.1	hs464-GCP2	93	58.3333	140	0	9	UDP-2,3-diacylglucosamine diphosphatase [Acinetobacter towneri]
325064	694144	WP_042346535.1	hs464-GCP2	99	99.6875	319	0	3	class 1 integron integrase IntI1, partial [Escherichia coli]
325064	694145	WP_004973308.1	hs464-GCP2	99	61.9247	148	0	1	UDP-2,3-diacylglucosamine diphosphatase [Acinetobacter towneri]
325064	694146	ENV14377.1	hs464-GCP2	83	57.1429	68	0	11	hypothetical protein F965_00621 [Acinetobacter schindleri NIPH 900]
325063	694140	ADO00938.1	hs458-hs459	100	100	99	0	0	QacE delta, partial [uncultured bacterium]
325063	694141	AEG64741.1	hs458-hs459	100	100	285	0	0	aminoglycoside adenyltransferase, partial [Escherichia coli]
325055	694126	ADO00938.1	hs458-hs459	100	100	99	0	0	QacE delta, partial [uncultured bacterium]
325055	694127	CHQ04724.1	hs458-hs459	100	100	284	0	0	aminoglycoside resistance protein [Salmonella enterica subsp. enterica serovar Typhi]
325050	765804	ADO00938.1	hs458-hs459	100	98.9899	98	0	0	QacE delta, partial [uncultured bacterium]
325050	765805	WP_000237816.1	hs458-hs459	100	100	150	0	0	MULTISPECIES: NAD(+)--rifampin ADP-ribosyltransferase Arr-2 [Gammaproteobacteria]
325050	765806	WP_058646820.1	hs458-hs459	99	100	98	0	1	QacE family quaternary ammonium compound efflux SMR transporter, partial [Enterobacter hormaechei]
325049	694117	WP_063080257.1	hs464-GCP2	99	100	315	0	1	integrase, partial [Escherichia coli]
325036	765803	EKL19615.1	hs458-hs459	100	97.1014	67	0	0	small Multidrug Resistance family protein, partial [Vibrio cholerae HC-59A1]
325030	694081	ADO00938.1	hs458-hs459	100	100	99	0	0	QacE delta, partial [uncultured bacterium]
325030	694082	BAE66662.1	hs458-hs459	98	100	284	0	5	aadA1c [Vibrio cholerae]
325029	694080	ACS73592.1	hs464-GCP2	100	99.6825	314	0	0	IntI1, partial [uncultured bacterium]
325023	694073	ALX00100.1	hs464-GCP2	100	98.5	197	0	0	integrase type 1, partial [Salmonella enterica subsp. enterica serovar Indiana]
325020	694068	ADO00938.1	hs458-hs459	100	100	99	0	0	QacE delta, partial [uncultured bacterium]
325020	694069	ALV74709.1	hs458-hs459	100	100	195	0	0	aminoglycoside adenylyltransferase (plasmid) [Acinetobacter johnsonii XBB1]
325020	694070	AFV58079.1	hs458-hs459	100	45.3846	59	0	0	rifampin ADP-ribosylating transferase (plasmid) [Klebsiella pneumoniae]
325006	694049	ACS73592.1	hs464-GCP2	100	100	315	0	0	IntI1, partial [uncultured bacterium]
325006	694050	ADO00938.1	hs464-GCP2	100	100	99	0	0	QacE delta, partial [uncultured bacterium]
324997	694034	ADO00937.1	hs458-hs459	100	99	99	0	0	QacE delta, partial [uncultured bacterium]
324997	694035	WP_003830719.1	hs458-hs459	99	100	110	0	1	MULTISPECIES: quaternary ammonium compound efflux SMR transporter QacG2 [Gammaproteobacteria]
324984	694015	WP_001211000.1	hs464-GCP2	100	100	287	0	0	class A extended-spectrum beta-lactamase GES-11 [Acinetobacter baumannii]
324968	693988	EWS55238.1	mrg284-mrg285	91	36.129	56	0	5	GTP-binding protein EngA [Methylibium sp. T29]
324968	693989	KOF06186.1	mrg284-mrg285	57	28.7671	105	0	45	membrane protein [Limnohabitans planktonicus II-D5]
324968	693990	OGB82559.1	mrg284-mrg285	71	21.3033	85	0	24	serine peptidase [Burkholderiales bacterium RIFCSPLOWO2_12_FULL_67_210]
324968	693991	OGB82559.1	mrg284-mrg285	77	69.1729	276	1	61	serine peptidase [Burkholderiales bacterium RIFCSPLOWO2_12_FULL_67_210]
324968	693992	ADO00938.1	mrg284-mrg285	100	98.9899	98	0	0	QacE delta, partial [uncultured bacterium]
324952	693967	ACS73592.1	hs464-GCP2	100	99.6825	314	0	0	IntI1, partial [uncultured bacterium]
324941	693950	WP_000503573.1	mrg284-mrg285	100	100	262	0	0	MULTISPECIES: ANT(3)-Ia family aminoglycoside nucleotidyltransferase AadA5 [Gammaproteobacteria]
324936	693943	AHZ92132.1	hs458-hs459	98	96.6667	203	0	4	chloramphenicol acetyltransferase [Acinetobacter sp. NF130816103(205)]
324936	693944	WP_058646820.1	hs458-hs459	100	100	98	0	0	QacE family quaternary ammonium compound efflux SMR transporter, partial [Enterobacter hormaechei]
324931	693936	ACS73592.1	hs464-GCP2	100	99.6825	314	0	0	IntI1, partial [uncultured bacterium]
324910	765778	WP_066884677.1	mrg284-mrg285	90	53.5576	414	0	38	acetate kinase [Dechloromonas denitrificans]
324910	765779	ADO00938.1	mrg284-mrg285	100	100	99	0	0	QacE delta, partial [uncultured bacterium]
324882	693864	AFB74629.1	hs464-GCP2	100	100	313	0	0	IntI1, partial [Aeromonas caviae]
324878	693859	WP_001083725.1	hs458-hs459	100	100	165	0	0	MULTISPECIES: trimethoprim-resistant dihydrofolate reductase DfrA12 [Gammaproteobacteria]
324878	693860	ADO00938.1	hs458-hs459	100	98.9899	98	0	0	QacE delta, partial [uncultured bacterium]
324869	693845	AHZ92132.1	hs464-GCP2	98	100	210	0	4	chloramphenicol acetyltransferase [Acinetobacter sp. NF130816103(205)]
324868	693843	ACS73592.1	hs464-GCP2	100	99.6825	314	0	0	IntI1, partial [uncultured bacterium]
324868	693844	AER27553.1	hs464-GCP2	93	83.1169	64	0	4	aminoglycoside adenylyltransferase, partial [Escherichia coli]
324867	693841	WP_013263788.1	mrg284-mrg285	100	100	152	0	0	MULTISPECIES: aminoglycoside N-acetyltransferase AAC(6)-Il [Enterobacteriaceae]
324867	693842	WP_063860501.1	mrg284-mrg285	100	100	287	0	0	class A beta-lactamase GES-13 [Pseudomonas aeruginosa]
324861	693832	WP_000846390.1	hs458-hs459	100	100	266	0	0	MULTISPECIES: oxacillin-hydrolyzing class D beta-lactamase OXA-10 [Gammaproteobacteria]
324861	693833	ADO00938.1	hs458-hs459	100	100	99	0	0	QacE delta, partial [uncultured bacterium]
324841	693801	WP_025790333.1	hs464-GCP2	99	95.1807	316	0	3	class 1 integron integrase IntI1, partial [Shigella flexneri]
324838	693793	ALJ92865.1	mrg284-mrg285	97	94.2529	82	0	2	quaternary ammonium compound resistance protein, partial [Salmonella enterica subsp. enterica serovar Typhimurium]
324838	693794	WP_035382584.1	mrg284-mrg285	48	43.5666	193	2	96	channel protein TolC [Ferriphaselus sp. R-1]
324838	693795	WP_054123802.1	mrg284-mrg285	70	10.2564	60	0	18	bifunctional metallophosphatase/5-nucleotidase [Novosphingobium sp. AAP93]
324838	693796	WP_054109378.1	mrg284-mrg285	80	8.86956	51	0	10	bifunctional metallophosphatase/5-nucleotidase [Novosphingobium sp. AAP83]
324838	693797	WP_054946673.1	mrg284-mrg285	57	21.492	121	0	51	bifunctional 2,3-cyclic nucleotide 2-phosphodiesterase/3-nucleotidase, partial [Novosphingobium sp. KN65.2]
324837	693791	WP_000679424.1	hs458-hs459	100	100	97	0	0	QacE family quaternary ammonium compound efflux SMR transporter, partial [Escherichia coli]
324837	693792	AHZ92132.1	hs458-hs459	98	100	210	0	4	chloramphenicol acetyltransferase [Acinetobacter sp. NF130816103(205)]
324833	693786	AMP48072.1	mrg284-mrg285	91	92.4051	146	0	12	transpeptidase, partial [uncultured bacterium]
324833	693787	SDK19068.1	mrg284-mrg285	80	100	137	0	27	GreA/GreB family elongation factor [Methylophilus rhizosphaerae]
324816	693759	AFB74629.1	hs464-GCP2	100	100	313	0	0	IntI1, partial [Aeromonas caviae]
324815	693757	WP_023179980.1	hs458-hs459	100	100	180	0	0	rifampin ADP-ribosyl transferase [Klebsiella pneumoniae]
324815	693758	ADO00938.1	hs458-hs459	100	100	99	0	0	QacE delta, partial [uncultured bacterium]
324803	693739	ACT09079.1	hs464-GCP2	99	100	313	0	1	IntI1, partial [Vibrio cholerae]
324798	693729	CAI38821.1	hs464-GCP2	98	99.0291	102	0	2	quaternary ammonium compound-resistance protein, partial (plasmid) [Salmonella enterica subsp. enterica serovar Mbandaka]
324795	693723	AHZ92132.1	hs458-hs459	98	100	210	0	4	chloramphenicol acetyltransferase [Acinetobacter sp. NF130816103(205)]
324795	693724	WP_058646820.1	hs458-hs459	100	100	98	0	0	QacE family quaternary ammonium compound efflux SMR transporter, partial [Enterobacter hormaechei]
324794	693721	ADO00938.1	hs458-hs459	99	100	99	0	1	QacE delta, partial [uncultured bacterium]
324794	693722	WP_043876060.1	hs458-hs459	99	100	110	0	1	MULTISPECIES: quaternary ammonium compound efflux SMR transporter QacL [Enterobacteriaceae]
324784	693707	ACS73592.1	hs464-GCP2	100	99.6825	314	0	0	IntI1, partial [uncultured bacterium]
324782	693703	WP_000679424.1	hs458-hs459	100	100	97	0	0	QacE family quaternary ammonium compound efflux SMR transporter, partial [Escherichia coli]
324782	693704	WP_000237816.1	hs458-hs459	99	90	135	0	1	MULTISPECIES: NAD(+)--rifampin ADP-ribosyltransferase Arr-2 [Gammaproteobacteria]
324769	693685	AHK10338.1	hs464-GCP2	100	38.8158	59	0	0	aminoglycoside-3-adenylyltransferase, partial [Escherichia coli]
324769	693686	ACS73592.1	hs464-GCP2	99	99.6825	314	0	1	IntI1, partial [uncultured bacterium]
324767	693681	ACT09079.1	hs464-GCP2	100	100	313	0	0	IntI1, partial [Vibrio cholerae]
324767	693682	WP_063844482.1	hs464-GCP2	100	100	78	0	0	trimethoprim-resistant dihydrofolate reductase DfrIIe [Pseudomonas aeruginosa]
324767	693683	WP_000503573.1	hs464-GCP2	99	100	262	0	1	MULTISPECIES: ANT(3)-Ia family aminoglycoside nucleotidyltransferase AadA5 [Gammaproteobacteria]
324766	693675	AEX92271.1	hs464-GCP2	99	97.5535	319	0	2	IntI1 integrase (plasmid) [uncultured bacterium]
324766	693676	OGB82559.1	hs464-GCP2	71	21.3033	85	0	24	serine peptidase [Burkholderiales bacterium RIFCSPLOWO2_12_FULL_67_210]
324766	693677	WP_066705522.1	hs464-GCP2	79	56.6735	276	1	55	serine peptidase [Curvibacter delicatus]
324766	693678	WP_066705522.1	hs464-GCP2	79	54.8255	267	1	52	serine peptidase [Curvibacter delicatus]
324766	693679	OGB82559.1	hs464-GCP2	71	20.802	83	0	24	serine peptidase [Burkholderiales bacterium RIFCSPLOWO2_12_FULL_67_210]
324766	693680	WP_042346535.1	hs464-GCP2	99	99.6875	319	0	2	class 1 integron integrase IntI1, partial [Escherichia coli]
324765	693673	WP_035987939.1	hs464-GCP2	43	35.5856	79	1	44	hypothetical protein [Leptolyngbya sp. KIOST-1]
324765	693674	WP_000503573.1	hs464-GCP2	100	100	262	0	0	MULTISPECIES: ANT(3)-Ia family aminoglycoside nucleotidyltransferase AadA5 [Gammaproteobacteria]
324730	693623	ADO00938.1	hs458-hs459	99	100	99	0	1	QacE delta, partial [uncultured bacterium]
324730	693624	AHZ92132.1	hs458-hs459	98	100	210	0	4	chloramphenicol acetyltransferase [Acinetobacter sp. NF130816103(205)]
324729	693620	WP_041447071.1	hs464-GCP2	70	80.7229	134	0	39	hypothetical protein [Thiocystis violascens]
324729	693621	KTG63206.1	hs464-GCP2	100	98	98	0	0	ethidium bromide resistance protein, partial [Klebsiella pneumoniae]
324729	693622	WP_003830719.1	hs464-GCP2	99	100	110	0	1	MULTISPECIES: quaternary ammonium compound efflux SMR transporter QacG2 [Gammaproteobacteria]
324728	693618	ADO00938.1	hs458-hs459	100	100	99	0	0	QacE delta, partial [uncultured bacterium]
324728	693619	AJW77604.1	hs458-hs459	99	100	285	0	2	AadA1, partial [Salmonella enterica subsp. enterica serovar Typhi]
324722	693610	AEG64741.1	hs458-hs459	95	100	285	0	13	aminoglycoside adenyltransferase, partial [Escherichia coli]
324722	693611	ALJ92865.1	hs458-hs459	98	78.1609	68	0	1	quaternary ammonium compound resistance protein, partial [Salmonella enterica subsp. enterica serovar Typhimurium]
324722	693611	EMG61166.1	hs458-hs459	100	33.8583	43	0	0	multidrug efflux protein, partial [Salmonella enterica subsp. enterica serovar Newport str. Henan_3]
324718	693603	KOF06186.1	hs464-GCP2	57	28.7671	105	0	45	membrane protein [Limnohabitans planktonicus II-D5]
324718	693604	EWS55238.1	hs464-GCP2	91	36.129	56	0	5	GTP-binding protein EngA [Methylibium sp. T29]
324718	693605	AFB74629.1	hs464-GCP2	100	100	313	0	0	IntI1, partial [Aeromonas caviae]
324715	693599	ACS73592.1	hs464-GCP2	99	99.6825	314	0	1	IntI1, partial [uncultured bacterium]
324714	693598	ACS73592.1	hs464-GCP2	100	100	315	0	0	IntI1, partial [uncultured bacterium]
324700	693580	ACT09079.1	hs464-GCP2	100	100	313	0	0	IntI1, partial [Vibrio cholerae]
324698	765740	ADO00954.1	hs458-hs459	99	100	99	0	1	QacE delta, partial [uncultured bacterium]
324698	765741	CHQ04724.1	hs458-hs459	100	99.6479	283	0	0	aminoglycoside resistance protein [Salmonella enterica subsp. enterica serovar Typhi]
324693	693572	ACS73592.1	hs464-GCP2	99	99.6825	314	0	1	IntI1, partial [uncultured bacterium]
324681	693554	ADO00938.1	hs458-hs459	100	100	99	0	0	QacE delta, partial [uncultured bacterium]
324681	693555	AJW77604.1	hs458-hs459	95	100	285	0	13	AadA1, partial [Salmonella enterica subsp. enterica serovar Typhi]
324636	693483	ACS73592.1	hs464-GCP2	100	99.6825	314	0	0	IntI1, partial [uncultured bacterium]
324636	693484	WP_000237816.1	hs464-GCP2	100	100	150	0	0	MULTISPECIES: NAD(+)--rifampin ADP-ribosyltransferase Arr-2 [Gammaproteobacteria]
324636	693485	ADO00938.1	hs464-GCP2	100	100	99	0	0	QacE delta, partial [uncultured bacterium]
324627	693469	ACN22644.1	hs464-GCP2	99	100	110	0	1	qacE2 [uncultured bacterium]
324627	693470	CAI38821.1	hs464-GCP2	98	99.0291	102	0	2	quaternary ammonium compound-resistance protein, partial (plasmid) [Salmonella enterica subsp. enterica serovar Mbandaka]
324621	693461	ADO00938.1	hs458-hs459	100	100	99	0	0	QacE delta, partial [uncultured bacterium]
324621	693462	AJW77604.1	hs458-hs459	97	100	285	0	6	AadA1, partial [Salmonella enterica subsp. enterica serovar Typhi]
324616	693455	WP_000237816.1	hs458-hs459	100	98	147	0	0	MULTISPECIES: NAD(+)--rifampin ADP-ribosyltransferase Arr-2 [Gammaproteobacteria]
324616	693456	WP_058646820.1	hs458-hs459	100	100	98	0	0	QacE family quaternary ammonium compound efflux SMR transporter, partial [Enterobacter hormaechei]
324604	693438	WP_058646820.1	hs458-hs459	100	100	98	0	0	QacE family quaternary ammonium compound efflux SMR transporter, partial [Enterobacter hormaechei]
324604	693439	EGU95425.1	hs458-hs459	95	99.6479	283	0	13	streptomycin 3-adenylyltransferase [Escherichia coli MS 79-10]
324602	693435	OGB03034.1	hs464-GCP2	83	63.9344	78	0	13	hypothetical protein A3E52_15475 [Burkholderiales bacterium RIFCSPHIGHO2_12_FULL_63_20]
324602	693436	WP_058842767.1	hs464-GCP2	96	93.808	303	1	10	class 1 integron integrase IntI1, partial [Citrobacter freundii]
324600	693433	ACS73592.1	hs464-GCP2	99	100	315	0	1	IntI1, partial [uncultured bacterium]
324594	693424	AEA49955.1	hs464-GCP2	100	87.4477	209	0	0	integrase, partial [Aeromonas hydrophila]
324594	693425	WP_013263788.1	hs464-GCP2	100	100	152	0	0	MULTISPECIES: aminoglycoside N-acetyltransferase AAC(6)-Il [Enterobacteriaceae]
324584	693411	AJW77604.1	hs458-hs459	98	100	285	0	3	AadA1, partial [Salmonella enterica subsp. enterica serovar Typhi]
324584	693412	ADO00938.1	hs458-hs459	100	100	99	0	0	QacE delta, partial [uncultured bacterium]
324577	693400	ACS73592.1	hs464-GCP2	100	99.6825	314	0	0	IntI1, partial [uncultured bacterium]
324565	693382	ABX34737.1	hs464-GCP2	58	51.0264	174	1	72	Zonular occludens toxin [Delftia acidovorans SPH-1]
324565	693383	WP_058654837.1	hs464-GCP2	99	46.4174	149	0	1	class 1 integron integrase IntI1 [Salmonella enterica]
324565	693383	EMT91539.1	hs464-GCP2	89	95.5	191	0	20	integrase/recombinase [Acinetobacter baumannii ABNIH6]
324558	693374	AJW77604.1	hs464-GCP2	100	100	285	0	0	AadA1, partial [Salmonella enterica subsp. enterica serovar Typhi]
324558	693375	KTG63206.1	hs464-GCP2	98	100	100	0	2	ethidium bromide resistance protein, partial [Klebsiella pneumoniae]
324557	693373	WP_027476828.1	hs458-hs459	78	10.567	41	1	6	transposase [Curvibacter gracilis]
324541	693343	WP_054620180.1	hs464-GCP2	67	30.8824	105	1	30	hypothetical protein [Rhodocyclaceae bacterium Paddy-1]
324541	693344	AFB74629.1	hs464-GCP2	100	100	313	0	0	IntI1, partial [Aeromonas caviae]
324529	693326	WP_003830719.1	hs458-hs459	99	100	110	0	1	MULTISPECIES: quaternary ammonium compound efflux SMR transporter QacG2 [Gammaproteobacteria]
324529	693327	ALJ92865.1	hs458-hs459	100	71.2644	62	0	0	quaternary ammonium compound resistance protein, partial [Salmonella enterica subsp. enterica serovar Typhimurium]
324527	693324	ACS73592.1	hs464-GCP2	100	99.6825	314	0	0	IntI1, partial [uncultured bacterium]
324520	693313	WP_000503573.1	hs458-hs459	100	100	262	0	0	MULTISPECIES: ANT(3)-Ia family aminoglycoside nucleotidyltransferase AadA5 [Gammaproteobacteria]
324520	693314	WP_000503573.1	hs458-hs459	100	100	262	0	0	MULTISPECIES: ANT(3)-Ia family aminoglycoside nucleotidyltransferase AadA5 [Gammaproteobacteria]
324520	693315	ADO00938.1	hs458-hs459	100	100	99	0	0	QacE delta, partial [uncultured bacterium]
324519	693311	ADO00938.1	hs458-hs459	100	100	99	0	0	QacE delta, partial [uncultured bacterium]
324519	693312	EGU95425.1	hs458-hs459	95	100	284	0	12	streptomycin 3-adenylyltransferase [Escherichia coli MS 79-10]
324518	693309	ADO00938.1	hs458-hs459	100	100	99	0	0	QacE delta, partial [uncultured bacterium]
324518	693310	AHZ92132.1	hs458-hs459	98	100	210	0	4	chloramphenicol acetyltransferase [Acinetobacter sp. NF130816103(205)]
324517	693307	CHQ04724.1	hs458-hs459	100	100	284	0	0	aminoglycoside resistance protein [Salmonella enterica subsp. enterica serovar Typhi]
324517	693308	ADO00938.1	hs458-hs459	99	100	99	0	1	QacE delta, partial [uncultured bacterium]
324513	693303	WP_042346535.1	hs464-GCP2	99	99.375	318	0	3	class 1 integron integrase IntI1, partial [Escherichia coli]
324506	693291	ACS73592.1	hs464-GCP2	100	99.6825	314	0	0	IntI1, partial [uncultured bacterium]
324506	693292	WP_035449392.1	hs464-GCP2	74	73.0673	293	0	75	glycosyltransferase WbuB [Aliihoeflea sp. 2WW]
324503	693285	WP_031969115.1	hs458-hs459	100	96.8085	91	0	0	MULTISPECIES: QacE family quaternary ammonium compound efflux SMR transporter, partial [Gammaproteobacteria]
324503	693286	ACS94034.1	hs458-hs459	100	100	175	0	0	ADP-ribosylating transferase, partial (plasmid) [Vibrio fluvialis]
324487	693259	ACS73592.1	hs464-GCP2	100	99.6825	314	0	0	IntI1, partial [uncultured bacterium]
324469	693235	WP_021250920.1	hs464-GCP2	100	29.1878	115	0	0	hypothetical protein [Thauera terpenica]
324469	693236	WP_048707287.1	hs464-GCP2	98	100	282	0	3	integrase [Thauera humireducens]
324467	693231	ADO00938.1	hs458-hs459	100	100	99	0	0	QacE delta, partial [uncultured bacterium]
324467	693232	WP_043876060.1	hs458-hs459	99	100	110	0	1	MULTISPECIES: quaternary ammonium compound efflux SMR transporter QacL [Enterobacteriaceae]
324466	693229	ADO00938.1	hs458-hs459	100	100	99	0	0	QacE delta, partial [uncultured bacterium]
324466	693230	WP_001749986.1	hs458-hs459	100	100	150	0	0	MULTISPECIES: NAD(+)--rifampin ADP-ribosyltransferase Arr-3 [Gammaproteobacteria]
324457	693219	KUJ87810.1	hs464-GCP2	45	51.0903	164	0	89	integron integrase [Halomonas sp. 54_146]
324457	693220	WP_033559668.1	hs464-GCP2	99	97.973	290	0	1	class 1 integron integrase IntI1, partial [Escherichia coli]
324456	693216	WP_066710245.1	mrg284-mrg285	55	26.7157	109	3	39	efflux transporter periplasmic adaptor subunit [Curvibacter delicatus]
324456	693217	KTG63206.1	mrg284-mrg285	99	99	99	0	1	ethidium bromide resistance protein, partial [Klebsiella pneumoniae]
324456	693218	AHZ92132.1	mrg284-mrg285	98	100	210	0	4	chloramphenicol acetyltransferase [Acinetobacter sp. NF130816103(205)]
324450	693205	ADO00938.1	hs458-hs459	99	100	99	0	1	QacE delta, partial [uncultured bacterium]
324450	693206	CHQ04724.1	hs458-hs459	100	100	284	0	0	aminoglycoside resistance protein [Salmonella enterica subsp. enterica serovar Typhi]
324430	693175	ACS73592.1	hs464-GCP2	100	99.6825	314	0	0	IntI1, partial [uncultured bacterium]
324430	693176	AHK10338.1	hs464-GCP2	96	41.4474	63	0	2	aminoglycoside-3-adenylyltransferase, partial [Escherichia coli]
324428	693173	WP_000503573.1	hs464-GCP2	100	100	262	0	0	MULTISPECIES: ANT(3)-Ia family aminoglycoside nucleotidyltransferase AadA5 [Gammaproteobacteria]
324419	693154	WP_042346535.1	hs464-GCP2	99	99.375	318	0	2	class 1 integron integrase IntI1, partial [Escherichia coli]
324419	693155	WP_003830719.1	hs464-GCP2	99	100	110	0	1	MULTISPECIES: quaternary ammonium compound efflux SMR transporter QacG2 [Gammaproteobacteria]
324419	693156	ADO00938.1	hs464-GCP2	100	100	99	0	0	QacE delta, partial [uncultured bacterium]
324415	693147	ALJ92865.1	hs458-hs459	100	78.1609	68	0	0	quaternary ammonium compound resistance protein, partial [Salmonella enterica subsp. enterica serovar Typhimurium]
324415	693148	WP_023179980.1	hs458-hs459	100	100	180	0	0	rifampin ADP-ribosyl transferase [Klebsiella pneumoniae]
324403	693129	AAU93764.1	hs464-GCP2	77	30.897	93	0	21	AadA [Integration vector pJK202]
324403	693130	ACS73592.1	hs464-GCP2	99	99.6825	314	0	1	IntI1, partial [uncultured bacterium]
324396	693116	AMP55891.1	hs464-GCP2	100	99.6479	283	0	0	ANT3 [uncultured bacterium]
324396	693117	WP_035987939.1	hs464-GCP2	43	37.3874	83	1	46	hypothetical protein [Leptolyngbya sp. KIOST-1]
324396	693118	KKX50289.1	hs464-GCP2	52	43.4783	70	0	33	ABC transporter permease [Sphingobacterium sp. IITKGP-BTPF85]
324389	693102	ADO00938.1	mrg284-mrg285	100	100	99	0	0	QacE delta, partial [uncultured bacterium]
324389	693103	WP_043876060.1	mrg284-mrg285	99	100	110	0	1	MULTISPECIES: quaternary ammonium compound efflux SMR transporter QacL [Enterobacteriaceae]
324389	693104	WP_007417198.1	mrg284-mrg285	71	26.5517	231	2	64	hypothetical protein [Pedosphaera parvula]
324389	693105	OGU64359.1	mrg284-mrg285	55	22.0758	134	0	60	hypothetical protein A3C56_09715, partial [Ignavibacteria bacterium RIFCSPHIGHO2_02_FULL_56_12]
324363	693066	WP_023179980.1	hs458-hs459	100	100	180	0	0	rifampin ADP-ribosyl transferase [Klebsiella pneumoniae]
324363	693067	WP_058646820.1	hs458-hs459	99	100	98	0	1	QacE family quaternary ammonium compound efflux SMR transporter, partial [Enterobacter hormaechei]
324360	693061	ADO00938.1	mrg284-mrg285	100	100	99	0	0	QacE delta, partial [uncultured bacterium]
324360	693062	WP_000503573.1	mrg284-mrg285	100	100	262	0	0	MULTISPECIES: ANT(3)-Ia family aminoglycoside nucleotidyltransferase AadA5 [Gammaproteobacteria]
324355	693053	ADO00954.1	hs458-hs459	100	100	99	0	0	QacE delta, partial [uncultured bacterium]
324353	693050	ACT09079.1	hs464-GCP2	99	100	313	0	1	IntI1, partial [Vibrio cholerae]
324350	693047	ACS73592.1	hs464-GCP2	99	99.6825	314	0	1	IntI1, partial [uncultured bacterium]
324345	693042	WP_063860501.1	mrg284-mrg285	99	100	287	0	1	class A beta-lactamase GES-13 [Pseudomonas aeruginosa]
324344	693040	WP_000503573.1	mrg284-mrg285	100	100	262	0	0	MULTISPECIES: ANT(3)-Ia family aminoglycoside nucleotidyltransferase AadA5 [Gammaproteobacteria]
324344	693041	ADO00938.1	mrg284-mrg285	99	100	99	0	1	QacE delta, partial [uncultured bacterium]
324342	693034	EWS55238.1	hs464-GCP2	91	36.129	56	0	5	GTP-binding protein EngA [Methylibium sp. T29]
324342	693035	WP_019429046.1	hs464-GCP2	59	25.9947	98	0	40	outer membrane protein assembly factor BamB [Limnohabitans sp. Rim47]
324342	693036	ACS73592.1	hs464-GCP2	100	99.3651	313	0	0	IntI1, partial [uncultured bacterium]
324330	693014	ADO00938.1	hs458-hs459	100	100	99	0	0	QacE delta, partial [uncultured bacterium]
324325	693006	ACS73592.1	hs464-GCP2	99	99.6825	314	0	1	IntI1, partial [uncultured bacterium]
324311	765691	ADO00938.1	hs464-GCP2	100	100	99	0	0	QacE delta, partial [uncultured bacterium]
324311	765692	WP_057064934.1	hs464-GCP2	92	83.5821	112	1	7	rifampin ADP-ribosylating transferase ARR-2, partial [Citrobacter freundii]
324311	765693	ACS73592.1	hs464-GCP2	100	99.3651	313	0	0	IntI1, partial [uncultured bacterium]
324296	692960	ACS73592.1	hs464-GCP2	99	99.6825	314	0	1	IntI1, partial [uncultured bacterium]
324289	692948	ACS73592.1	hs464-GCP2	99	99.6825	314	0	1	IntI1, partial [uncultured bacterium]
324284	692941	ACS73592.1	hs464-GCP2	99	99.6825	314	0	1	IntI1, partial [uncultured bacterium]
324284	692942	XP_004345083.1	hs464-GCP2	41	5.30483	67	0	39	hypothetical protein CAOG_06334 [Capsaspora owczarzaki ATCC 30864]
324283	692940	ACS73592.1	hs464-GCP2	99	99.6825	314	0	1	IntI1, partial [uncultured bacterium]
324277	765679	WP_063844477.1	hs464-GCP2	100	100	78	0	0	trimethoprim-resistant dihydrofolate reductase DfrB2 [Pseudomonas aeruginosa]
324277	765680	AEQ39417.1	hs464-GCP2	100	99.6774	309	0	0	integrase IntI1, partial [Aeromonas media]
324276	765675	WP_025305976.1	hs464-GCP2	63	17.4419	60	0	22	glycosyl transferase family 9 [Thermocrinis ruber]
324276	765676	WP_058088208.1	hs464-GCP2	80	22.5694	130	0	25	lipid A export permease/ATP-binding protein MsbA [Aquabacterium parvum]
324276	765677	OGB68296.1	hs464-GCP2	73	12.4138	72	0	19	lipid A export permease/ATP-binding protein MsbA [Burkholderiales bacterium RIFOXYC12_FULL_65_23]
324276	765678	ALJ92865.1	hs464-GCP2	98	88.5057	77	0	1	quaternary ammonium compound resistance protein, partial [Salmonella enterica subsp. enterica serovar Typhimurium]
324274	692924	WP_039336476.1	hs464-GCP2	74	35.7692	279	1	70	TonB-dependent receptor [Novosphingobium subterraneum]
324274	692925	AEX92271.1	hs464-GCP2	99	97.2477	318	0	3	IntI1 integrase (plasmid) [uncultured bacterium]
324271	692915	ADO00937.1	hs458-hs459	100	99	99	0	0	QacE delta, partial [uncultured bacterium]
324271	692916	WP_003830719.1	hs458-hs459	99	100	110	0	1	MULTISPECIES: quaternary ammonium compound efflux SMR transporter QacG2 [Gammaproteobacteria]
324271	692917	WP_000777554.1	hs458-hs459	100	99.3631	156	0	0	MULTISPECIES: trimethoprim-resistant dihydrofolate reductase DfrA1 [Bacteria]
324271	692918	WP_000706306.1	hs458-hs459	100	99.3711	158	0	0	MULTISPECIES: hypothetical protein [Gammaproteobacteria]
324271	692919	ADO00938.1	hs458-hs459	100	98.9899	98	0	0	QacE delta, partial [uncultured bacterium]
324269	692912	WP_063860501.1	hs458-hs459	100	100	287	0	0	class A beta-lactamase GES-13 [Pseudomonas aeruginosa]
324269	692913	ADO00938.1	hs458-hs459	100	100	99	0	0	QacE delta, partial [uncultured bacterium]
324261	692896	ACT09079.1	hs464-GCP2	100	100	313	0	0	IntI1, partial [Vibrio cholerae]
324257	692890	WP_043876060.1	hs458-hs459	99	100	110	0	1	MULTISPECIES: quaternary ammonium compound efflux SMR transporter QacL [Enterobacteriaceae]
324257	692891	WP_000679424.1	hs458-hs459	100	100	97	0	0	QacE family quaternary ammonium compound efflux SMR transporter, partial [Escherichia coli]
324247	692876	ADO00938.1	hs458-hs459	100	100	99	0	0	QacE delta, partial [uncultured bacterium]
324247	692877	BAE66663.1	hs458-hs459	95	99.6479	283	0	12	aadA2 [Vibrio cholerae non-O1/non-O139]
324244	692871	ADO00938.1	hs464-GCP2	100	100	99	0	0	QacE delta, partial [uncultured bacterium]
324244	692872	EHY79442.1	hs464-GCP2	87	92.691	279	0	34	transposase IS116/IS110/IS902 family protein, partial [Pseudomonas stutzeri ATCC 14405 = CCUG 16156]
324243	692869	ANS53063.1	hs458-hs459	96	97.9381	285	0	11	aminoglycoside adenyltransferase, partial [Escherichia coli]
324243	692870	ADO00938.1	hs458-hs459	100	100	99	0	0	QacE delta, partial [uncultured bacterium]
324241	692865	ENV14377.1	hs458-hs459	83	57.1429	68	0	11	hypothetical protein F965_00621 [Acinetobacter schindleri NIPH 900]
324241	692866	WP_070154644.1	hs458-hs459	94	65	156	0	9	UDP-2,3-diacylglucosamine diphosphatase [Acinetobacter towneri]
324241	692867	ADO00938.1	hs458-hs459	100	100	99	0	0	QacE delta, partial [uncultured bacterium]
324240	692863	WP_000503573.1	mrg284-mrg285	99	100	262	0	2	MULTISPECIES: ANT(3)-Ia family aminoglycoside nucleotidyltransferase AadA5 [Gammaproteobacteria]
324240	692864	WP_000503573.1	mrg284-mrg285	100	100	262	0	0	MULTISPECIES: ANT(3)-Ia family aminoglycoside nucleotidyltransferase AadA5 [Gammaproteobacteria]
324237	692860	WP_063080257.1	hs464-GCP2	99	99.6825	314	0	1	integrase, partial [Escherichia coli]
324227	692845	WP_000503573.1	hs464-GCP2	100	100	262	0	0	MULTISPECIES: ANT(3)-Ia family aminoglycoside nucleotidyltransferase AadA5 [Gammaproteobacteria]
324223	692838	WP_032490448.1	hs458-hs459	100	100	276	0	0	OXA-1 family class D beta-lactamase OXA-392 [Pseudomonas aeruginosa]
324222	692837	WP_063840325.1	hs464-GCP2	100	100	152	0	0	aminoglycoside N-acetyltransferase AAC(6)-Il [Proteus mirabilis]
324217	692829	ACS73592.1	hs464-GCP2	100	99.6825	314	0	0	IntI1, partial [uncultured bacterium]
324213	692823	ACS73592.1	hs464-GCP2	99	99.6825	314	0	1	IntI1, partial [uncultured bacterium]
324183	692775	WP_013250881.1	hs464-GCP2	100	100	287	0	0	MULTISPECIES: class A extended-spectrum beta-lactamase GES-1 [Enterobacteriaceae]
324180	692771	ACS73592.1	hs464-GCP2	99	99.6825	314	0	2	IntI1, partial [uncultured bacterium]
324174	692762	ACS73592.1	hs464-GCP2	100	99.6825	314	0	0	IntI1, partial [uncultured bacterium]
324171	692758	ADO00938.1	hs458-hs459	100	100	99	0	0	QacE delta, partial [uncultured bacterium]
324171	692759	ANS53063.1	hs458-hs459	96	97.9381	285	0	11	aminoglycoside adenyltransferase, partial [Escherichia coli]
324166	692749	OGB60205.1	mrg284-mrg285	68	42.1488	153	0	49	ABC transporter ATP-binding protein [Burkholderiales bacterium RIFOXYD12_FULL_59_19]
324162	765652	WP_042119735.1	hs464-GCP2	93	24.7475	98	0	6	hypothetical protein, partial [Acinetobacter indicus]
324162	765653	ACS73592.1	hs464-GCP2	99	99.6825	314	0	1	IntI1, partial [uncultured bacterium]
324157	692727	WP_000503573.1	hs458-hs459	100	100	262	0	0	MULTISPECIES: ANT(3)-Ia family aminoglycoside nucleotidyltransferase AadA5 [Gammaproteobacteria]
324157	692728	ADO00938.1	hs458-hs459	100	100	99	0	0	QacE delta, partial [uncultured bacterium]
324155	692723	WP_023179980.1	hs464-GCP2	100	100	180	0	0	rifampin ADP-ribosyl transferase [Klebsiella pneumoniae]
324155	692724	WP_042935301.1	hs464-GCP2	95	96.3636	106	0	5	MULTISPECIES: QacE family quaternary ammonium compound efflux SMR transporter, partial [Enterobacteriaceae]
324145	692708	ADO00938.1	hs458-hs459	100	100	99	0	0	QacE delta, partial [uncultured bacterium]
324144	692705	WP_013263788.1	mrg284-mrg285	100	100	152	0	0	MULTISPECIES: aminoglycoside N-acetyltransferase AAC(6)-Il [Enterobacteriaceae]
324144	692706	WP_032490683.1	mrg284-mrg285	100	100	287	0	0	class A beta-lactamase GES-7 [Pseudomonas aeruginosa]
324142	692702	WP_001749986.1	hs458-hs459	100	100	150	0	0	MULTISPECIES: NAD(+)--rifampin ADP-ribosyltransferase Arr-3 [Gammaproteobacteria]
324142	692703	ADO00938.1	hs458-hs459	98	100	99	0	2	QacE delta, partial [uncultured bacterium]
324122	765639	WP_061772313.1	hs464-GCP2	86	79.8387	198	0	27	IS30 family transposase [Enterobacter cloacae]
324120	692671	ADO00938.1	hs458-hs459	100	100	99	0	0	QacE delta, partial [uncultured bacterium]
324120	692672	AHZ92132.1	hs458-hs459	98	100	210	0	4	chloramphenicol acetyltransferase [Acinetobacter sp. NF130816103(205)]
324109	692652	AJW77604.1	hs464-GCP2	99	100	285	0	1	AadA1, partial [Salmonella enterica subsp. enterica serovar Typhi]
324103	692641	ADO00938.1	hs458-hs459	100	100	99	0	0	QacE delta, partial [uncultured bacterium]
324103	692642	WP_015056580.1	hs458-hs459	99	99.6479	283	0	1	ANT(3) family aminoglycoside nucleotidyltransferase [Salmonella enterica]
324102	692640	WP_000503573.1	mrg284-mrg285	99	100	262	0	1	MULTISPECIES: ANT(3)-Ia family aminoglycoside nucleotidyltransferase AadA5 [Gammaproteobacteria]
324097	765630	WP_000679423.1	hs458-hs459	100	98.9247	92	0	0	QacE family quaternary ammonium compound efflux SMR transporter, partial [Acinetobacter baumannii]
324097	765631	WP_003830719.1	hs458-hs459	98	100	110	0	2	MULTISPECIES: quaternary ammonium compound efflux SMR transporter QacG2 [Gammaproteobacteria]
324089	692624	WP_058646820.1	hs458-hs459	100	100	98	0	0	QacE family quaternary ammonium compound efflux SMR transporter, partial [Enterobacter hormaechei]
324089	692625	WP_000237816.1	hs458-hs459	100	100	150	0	0	MULTISPECIES: NAD(+)--rifampin ADP-ribosyltransferase Arr-2 [Gammaproteobacteria]
324077	692606	ACS73592.1	hs464-GCP2	100	99.6825	314	0	0	IntI1, partial [uncultured bacterium]
324073	692600	WP_000237816.1	hs458-hs459	100	100	150	0	0	MULTISPECIES: NAD(+)--rifampin ADP-ribosyltransferase Arr-2 [Gammaproteobacteria]
324073	692601	ADO00938.1	hs458-hs459	100	100	99	0	0	QacE delta, partial [uncultured bacterium]
324064	692587	ACS73592.1	hs464-GCP2	99	99.6825	314	0	1	IntI1, partial [uncultured bacterium]
324061	692583	ADO00938.1	hs458-hs459	100	100	99	0	0	QacE delta, partial [uncultured bacterium]
324061	692584	OGB03034.1	hs458-hs459	83	63.9344	78	0	13	hypothetical protein A3E52_15475 [Burkholderiales bacterium RIFCSPHIGHO2_12_FULL_63_20]
324058	692577	ADO00938.1	hs458-hs459	99	100	99	0	1	QacE delta, partial [uncultured bacterium]
324058	692578	AHZ92132.1	hs458-hs459	98	100	210	0	4	chloramphenicol acetyltransferase [Acinetobacter sp. NF130816103(205)]
324034	692537	WP_035987939.1	hs464-GCP2	43	35.5856	79	1	44	hypothetical protein [Leptolyngbya sp. KIOST-1]
324034	692538	KKX50289.1	hs464-GCP2	54	38.5093	62	0	28	ABC transporter permease [Sphingobacterium sp. IITKGP-BTPF85]
324034	692539	ACS73592.1	hs464-GCP2	99	99.6825	314	0	1	IntI1, partial [uncultured bacterium]
324033	692535	KTG63206.1	hs458-hs459	99	99	99	0	1	ethidium bromide resistance protein, partial [Klebsiella pneumoniae]
324033	692536	AJW77604.1	hs458-hs459	98	100	285	0	3	AadA1, partial [Salmonella enterica subsp. enterica serovar Typhi]
324006	692494	WP_003830719.1	hs458-hs459	99	100	110	0	1	MULTISPECIES: quaternary ammonium compound efflux SMR transporter QacG2 [Gammaproteobacteria]
324006	692495	ADO00938.1	hs458-hs459	99	100	99	0	1	QacE delta, partial [uncultured bacterium]
324004	692492	WP_012658785.1	hs464-GCP2	100	100	287	0	0	MULTISPECIES: carbapenem-hydrolyzing class A beta-lactamase GES-5 [Enterobacteriaceae]
324003	765605	WP_000503573.1	mrg284-mrg285	100	100	262	0	0	MULTISPECIES: ANT(3)-Ia family aminoglycoside nucleotidyltransferase AadA5 [Gammaproteobacteria]
323993	765603	WP_001206316.1	hs458-hs459	100	98.4791	259	0	0	MULTISPECIES: ANT(3)-Ia family aminoglycoside nucleotidyltransferase AadA [Bacteria]
323993	765604	ADO00938.1	hs458-hs459	100	100	99	0	0	QacE delta, partial [uncultured bacterium]
323983	765597	OGF25292.1	mrg284-mrg285	46	43.3186	295	4	155	hypothetical protein A2227_07900 [Candidatus Falkowbacteria bacterium RIFOXYA2_FULL_47_19]
323979	692455	AFB74629.1	hs464-GCP2	99	98.0831	307	0	2	IntI1, partial [Aeromonas caviae]
323973	692449	ADO00938.1	mrg284-mrg285	100	100	99	0	0	QacE delta, partial [uncultured bacterium]
323960	692431	WP_043746490.1	hs464-GCP2	64	33.0435	114	2	39	branched-chain amino acid ABC transporter permease [Thauera sp. SWB20]
323960	692432	ADO00938.1	hs464-GCP2	100	100	99	0	0	QacE delta, partial [uncultured bacterium]
323952	765595	ADO00954.1	hs458-hs459	100	98.9899	98	0	0	QacE delta, partial [uncultured bacterium]
323952	765596	EDZ02614.1	hs458-hs459	100	96.7742	60	0	0	hypothetical protein SeV_B1122 [Salmonella enterica subsp. enterica serovar Virchow str. SL491]
323947	692410	WP_008903555.1	hs458-hs459	82	79.7153	224	0	40	hypothetical protein, partial [Acidovorax sp. NO-1]
323947	692411	BAE66663.1	hs458-hs459	100	100	284	0	0	aadA2 [Vibrio cholerae non-O1/non-O139]
323947	692412	ADO00938.1	hs458-hs459	100	100	99	0	0	QacE delta, partial [uncultured bacterium]
323939	692397	WP_063844482.1	mrg284-mrg285	100	100	78	0	0	trimethoprim-resistant dihydrofolate reductase DfrIIe [Pseudomonas aeruginosa]
323939	692398	WP_013250881.1	mrg284-mrg285	100	100	287	0	0	MULTISPECIES: class A extended-spectrum beta-lactamase GES-1 [Enterobacteriaceae]
323935	692390	WP_003830719.1	hs464-GCP2	99	100	110	0	1	MULTISPECIES: quaternary ammonium compound efflux SMR transporter QacG2 [Gammaproteobacteria]
323935	692391	CAI38821.1	hs464-GCP2	98	99.0291	102	0	2	quaternary ammonium compound-resistance protein, partial (plasmid) [Salmonella enterica subsp. enterica serovar Mbandaka]
323935	692392	BAV32699.1	hs464-GCP2	49	64.539	91	1	44	hypothetical protein SCL_0377 [Sulfuricaulis limicola]
323932	692386	WP_023179980.1	hs464-GCP2	100	100	180	0	0	rifampin ADP-ribosyl transferase [Klebsiella pneumoniae]
323932	692387	ADO00938.1	hs464-GCP2	100	100	99	0	0	QacE delta, partial [uncultured bacterium]
323927	692379	ACS73592.1	hs464-GCP2	100	100	315	0	0	IntI1, partial [uncultured bacterium]
323927	692380	AHK10338.1	hs464-GCP2	98	40.7895	62	0	1	aminoglycoside-3-adenylyltransferase, partial [Escherichia coli]
323926	765593	ACS73592.1	hs464-GCP2	99	99.6825	314	0	1	IntI1, partial [uncultured bacterium]
323922	692372	WP_033559668.1	hs464-GCP2	100	98.3108	291	0	0	class 1 integron integrase IntI1, partial [Escherichia coli]
323922	692373	WP_005400967.1	hs464-GCP2	98	70.7572	271	0	4	membrane protein [Acinetobacter johnsonii]
323907	692342	EWE35319.1	hs458-hs459	97	100	271	0	8	streptomycin 3-adenylyltransferase [Klebsiella pneumoniae BIDMC 35]
323907	692343	ADO00938.1	hs458-hs459	100	100	99	0	0	QacE delta, partial [uncultured bacterium]
323904	692339	ACS73592.1	hs464-GCP2	99	99.6825	314	0	1	IntI1, partial [uncultured bacterium]
323895	692326	WP_000237816.1	hs458-hs459	99	100	150	0	1	MULTISPECIES: NAD(+)--rifampin ADP-ribosyltransferase Arr-2 [Gammaproteobacteria]
323895	692327	ADO00938.1	hs458-hs459	100	100	99	0	0	QacE delta, partial [uncultured bacterium]
323887	692314	ACT09079.1	hs464-GCP2	99	100	313	0	1	IntI1, partial [Vibrio cholerae]
323869	692283	ENC39403.1	hs464-GCP2	100	90.9091	90	0	0	phage integrase, N-terminal SAM-like domain protein, partial [Escherichia coli P02997067.6]
323869	692284	WP_013250881.1	hs464-GCP2	100	100	287	0	0	MULTISPECIES: class A extended-spectrum beta-lactamase GES-1 [Enterobacteriaceae]
323852	692255	ADO00938.1	hs458-hs459	100	100	99	0	0	QacE delta, partial [uncultured bacterium]
323852	692256	AEG64741.1	hs458-hs459	100	100	285	0	0	aminoglycoside adenyltransferase, partial [Escherichia coli]
323848	692248	ADO00938.1	hs464-GCP2	100	100	99	0	0	QacE delta, partial [uncultured bacterium]
323845	765573	WP_023179980.1	hs464-GCP2	100	100	180	0	0	rifampin ADP-ribosyl transferase [Klebsiella pneumoniae]
323845	765574	AAB60178.1	hs464-GCP2	98	78.1609	68	0	1	unknown, partial (plasmid) [Escherichia coli]
323842	692237	ADO00938.1	mrg284-mrg285	100	100	99	0	0	QacE delta, partial [uncultured bacterium]
323842	692238	WP_049871348.1	mrg284-mrg285	77	32.3129	95	0	21	transporter [Ramlibacter tataouinensis]
323842	692239	ODS69226.1	mrg284-mrg285	71	70.2875	220	1	58	alanine racemase, partial [Acidovorax sp. SCN 65-28]
323838	692232	ACS73592.1	hs464-GCP2	99	99.6825	314	0	1	IntI1, partial [uncultured bacterium]
323834	765570	KOF06186.1	mrg284-mrg285	57	28.7671	105	0	45	membrane protein [Limnohabitans planktonicus II-D5]
323834	765571	EWS55238.1	mrg284-mrg285	92	34.8387	54	0	4	GTP-binding protein EngA [Methylibium sp. T29]
323834	765572	WP_015056580.1	mrg284-mrg285	99	99.6479	283	0	1	ANT(3) family aminoglycoside nucleotidyltransferase [Salmonella enterica]
323829	692217	WP_025790333.1	hs464-GCP2	97	98.494	327	0	9	class 1 integron integrase IntI1, partial [Shigella flexneri]
323829	692218	EWS55238.1	hs464-GCP2	91	36.129	56	0	5	GTP-binding protein EngA [Methylibium sp. T29]
323829	692219	KOF06186.1	hs464-GCP2	57	28.7671	105	0	45	membrane protein [Limnohabitans planktonicus II-D5]
323814	692197	ACS73592.1	hs464-GCP2	99	99.6825	314	0	1	IntI1, partial [uncultured bacterium]
323812	692193	WP_000679424.1	hs458-hs459	100	98.9691	96	0	0	QacE family quaternary ammonium compound efflux SMR transporter, partial [Escherichia coli]
323812	692194	WP_003830719.1	hs458-hs459	99	100	110	0	1	MULTISPECIES: quaternary ammonium compound efflux SMR transporter QacG2 [Gammaproteobacteria]
323810	692191	WP_032418012.1	hs464-GCP2	99	99.3464	304	0	2	class 1 integron integrase IntI1, partial [Klebsiella pneumoniae]
323803	692179	WP_058646820.1	hs458-hs459	100	100	98	0	0	QacE family quaternary ammonium compound efflux SMR transporter, partial [Enterobacter hormaechei]
323803	692180	WP_000186237.1	hs458-hs459	99	100	210	0	2	MULTISPECIES: chloramphenicol O-acetyltransferase CatB [Proteobacteria]
323800	692175	AHZ92257.1	mrg284-mrg285	100	100	406	0	0	erythromycin esterase type 1 [Comamonas sp. M-X1C]
323796	765565	WP_058646820.1	hs458-hs459	100	100	98	0	0	QacE family quaternary ammonium compound efflux SMR transporter, partial [Enterobacter hormaechei]
323796	765566	WP_001749986.1	hs458-hs459	100	100	150	0	0	MULTISPECIES: NAD(+)--rifampin ADP-ribosyltransferase Arr-3 [Gammaproteobacteria]
323784	692153	AFB74629.1	hs464-GCP2	99	99.6805	312	0	3	IntI1, partial [Aeromonas caviae]
323763	692124	ACS73592.1	hs464-GCP2	98	99.6825	314	0	4	IntI1, partial [uncultured bacterium]
323758	692118	AFB74629.1	hs464-GCP2	99	100	313	0	1	IntI1, partial [Aeromonas caviae]
323750	692105	ADO00938.1	hs458-hs459	100	100	99	0	0	QacE delta, partial [uncultured bacterium]
323742	692091	ACS73592.1	hs464-GCP2	100	100	315	0	0	IntI1, partial [uncultured bacterium]
323740	692089	BAT62906.1	hs464-GCP2	99	66.6667	202	0	2	integron [Pseudomonas aeruginosa]
323736	692084	ADO00938.1	hs458-hs459	100	100	99	0	0	QacE delta, partial [uncultured bacterium]
323736	692085	AJW77604.1	hs458-hs459	98	100	285	0	5	AadA1, partial [Salmonella enterica subsp. enterica serovar Typhi]
323732	692079	ACS73592.1	hs464-GCP2	100	99.6825	314	0	0	IntI1, partial [uncultured bacterium]
323731	692077	OGB82559.1	hs464-GCP2	75	90.2256	360	1	86	serine peptidase [Burkholderiales bacterium RIFCSPLOWO2_12_FULL_67_210]
323731	692078	ABD62693.1	hs464-GCP2	69	83.4356	136	0	42	integrase, partial [uncultured bacterium]
323713	692051	ACS73592.1	hs464-GCP2	99	99.6825	314	0	2	IntI1, partial [uncultured bacterium]
323712	692049	ADO00938.1	mrg284-mrg285	100	100	99	0	0	QacE delta, partial [uncultured bacterium]
323712	692050	OGF25292.1	mrg284-mrg285	46	42.1439	287	4	151	hypothetical protein A2227_07900 [Candidatus Falkowbacteria bacterium RIFOXYA2_FULL_47_19]
323705	692039	WP_012658785.1	mrg284-mrg285	100	100	287	0	0	MULTISPECIES: carbapenem-hydrolyzing class A beta-lactamase GES-5 [Enterobacteriaceae]
323693	692019	WP_021475327.1	hs464-GCP2	41	58.1197	68	1	39	hypothetical protein [Pseudogulbenkiania ferrooxidans]
323693	692020	WP_009205579.1	hs464-GCP2	59	41.0765	145	2	54	flagellar hook-length control protein FliK [Sulfuricella denitrificans]
323693	692021	WP_003830719.1	hs464-GCP2	98	100	110	0	2	MULTISPECIES: quaternary ammonium compound efflux SMR transporter QacG2 [Gammaproteobacteria]
323693	692022	WP_000679424.1	hs464-GCP2	100	98.9691	96	0	0	QacE family quaternary ammonium compound efflux SMR transporter, partial [Escherichia coli]
323684	692003	AHZ92257.1	mrg284-mrg285	100	100	406	0	0	erythromycin esterase type 1 [Comamonas sp. M-X1C]
323673	691983	WP_003830719.1	hs458-hs459	99	100	110	0	1	MULTISPECIES: quaternary ammonium compound efflux SMR transporter QacG2 [Gammaproteobacteria]
323673	691984	KTG63206.1	hs458-hs459	99	99	99	0	1	ethidium bromide resistance protein, partial [Klebsiella pneumoniae]
323655	691951	AEG64741.1	hs458-hs459	97	100	285	0	7	aminoglycoside adenyltransferase, partial [Escherichia coli]
323655	691952	ADO00938.1	hs458-hs459	100	100	99	0	0	QacE delta, partial [uncultured bacterium]
323646	691937	WP_058646820.1	hs458-hs459	100	100	98	0	0	QacE family quaternary ammonium compound efflux SMR transporter, partial [Enterobacter hormaechei]
323646	691938	ADO00938.1	hs458-hs459	100	97.9798	97	0	0	QacE delta, partial [uncultured bacterium]
323642	691931	AHZ92132.1	hs464-GCP2	97	100	210	0	6	chloramphenicol acetyltransferase [Acinetobacter sp. NF130816103(205)]
323642	691932	ADO00938.1	hs464-GCP2	99	100	99	0	1	QacE delta, partial [uncultured bacterium]
323641	691929	WP_032490973.1	hs464-GCP2	100	100	287	0	0	carbapenem-hydrolyzing class A beta-lactamase GES-6 [Klebsiella pneumoniae]
323637	691922	ACS73592.1	hs464-GCP2	100	99.6825	314	0	0	IntI1, partial [uncultured bacterium]
323637	691923	AHK10338.1	hs464-GCP2	98	40.7895	62	0	1	aminoglycoside-3-adenylyltransferase, partial [Escherichia coli]
323613	691890	ACS73592.1	hs464-GCP2	99	99.6825	314	0	2	IntI1, partial [uncultured bacterium]
323606	691880	AMP47871.1	hs464-GCP2	99	100	236	0	2	integrase_gron: integron integrase, partial [uncultured bacterium]
323600	691871	AHK10338.1	hs464-GCP2	96	41.4474	63	0	2	aminoglycoside-3-adenylyltransferase, partial [Escherichia coli]
323600	691872	ABL95930.1	hs464-GCP2	99	95.2381	120	0	1	integrase, partial [Salmonella enterica subsp. enterica serovar Typhimurium]
323581	691838	ACS73592.1	hs464-GCP2	100	99.6825	314	0	0	IntI1, partial [uncultured bacterium]
323581	691839	ODU84837.1	hs464-GCP2	79	13.0152	120	0	25	phosphoenolpyruvate carboxylase [Novosphingobium sp. SCN 63-17]
323571	691825	WP_039076743.1	hs464-GCP2	99	94.6429	265	0	1	class 1 integron integrase IntI1, partial [Shigella boydii]
323570	691824	ACS73592.1	hs464-GCP2	99	99.6825	314	0	3	IntI1, partial [uncultured bacterium]
323566	691819	WP_063840325.1	mrg284-mrg285	100	100	152	0	0	aminoglycoside N-acetyltransferase AAC(6)-Il [Proteus mirabilis]
323566	691820	WP_032490683.1	mrg284-mrg285	100	100	287	0	0	class A beta-lactamase GES-7 [Pseudomonas aeruginosa]
323562	765527	KDF02511.1	hs458-hs459	100	96.9697	64	0	0	quaternary ammonium compound-resistance protein qacE, partial [Citrobacter sp. MGH 55]
323562	765528	BAE66663.1		100	100	284	0	0	aadA2 [Vibrio cholerae non-O1/non-O139]
323562	765529	WP_028994947.1		81	23.5294	48	0	9	transglycosylase [Azonexus hydrophilus]
323560	765526	WP_064756725.1	hs464-GCP2	100	99.6283	268	0	0	integrase, partial [Klebsiella pneumoniae]
323551	691793	ACS73592.1	hs464-GCP2	99	100	315	0	1	IntI1, partial [uncultured bacterium]
323551	691794	WP_063080257.1	hs464-GCP2	99	100	315	0	1	integrase, partial [Escherichia coli]
323542	691782	AHC55315.1	hs464-GCP2	99	99.6429	279	0	2	aminoglycoside adenyltransferase, partial [Staphylococcus aureus]
323541	691780	WP_058646820.1	hs458-hs459	99	100	98	0	1	QacE family quaternary ammonium compound efflux SMR transporter, partial [Enterobacter hormaechei]
323541	691781	AEG64741.1	hs458-hs459	100	100	285	0	0	aminoglycoside adenyltransferase, partial [Escherichia coli]
323540	691778	WP_019613165.1	hs464-GCP2	51	62.5806	97	2	35	prepilin-type N-terminal cleavage/methylation domain-containing protein [Psychromonas ossibalaenae]
323540	691779	ADO00938.1	hs464-GCP2	100	100	99	0	0	QacE delta, partial [uncultured bacterium]
323531	691765	WP_063860501.1	mrg284-mrg285	100	100	287	0	0	class A beta-lactamase GES-13 [Pseudomonas aeruginosa]
323529	691759	AJW77604.1	hs458-hs459	99	100	285	0	2	AadA1, partial [Salmonella enterica subsp. enterica serovar Typhi]
323529	691760	WP_031971041.1	hs458-hs459	100	97.7778	88	0	0	QacE family quaternary ammonium compound efflux SMR transporter, partial [Acinetobacter baumannii]
323525	691755	ACS73592.1	hs464-GCP2	99	99.6825	314	0	2	IntI1, partial [uncultured bacterium]
323521	691749	WP_012312003.1	hs464-GCP2	100	91.7526	89	0	0	class 1 integron integrase IntI1, partial [Salmonella enterica]
323521	691750	WP_011287701.1	hs464-GCP2	91	70.8571	124	0	11	Fe-S protein assembly co-chaperone HscB [Dechloromonas aromatica]
323521	691751	WP_066879599.1	hs464-GCP2	93	11.8211	74	0	5	molecular chaperone HscA [Dechloromonas denitrificans]
323494	691706	WP_032490683.1	mrg284-mrg285	99	100	287	0	3	class A beta-lactamase GES-7 [Pseudomonas aeruginosa]
323489	691700	WP_012658785.1	mrg284-mrg285	100	100	287	0	0	MULTISPECIES: carbapenem-hydrolyzing class A beta-lactamase GES-5 [Enterobacteriaceae]
323487	691698	WP_063860505.1	mrg284-mrg285	100	100	287	0	0	class A beta-lactamase GES-17 [Escherichia coli]
323485	691694	ADO00938.1	hs458-hs459	99	100	99	0	1	QacE delta, partial [uncultured bacterium]
323485	691695	WP_001749986.1	hs458-hs459	100	100	150	0	0	MULTISPECIES: NAD(+)--rifampin ADP-ribosyltransferase Arr-3 [Gammaproteobacteria]
323470	691668	WP_023179980.1	hs458-hs459	100	100	180	0	0	rifampin ADP-ribosyl transferase [Klebsiella pneumoniae]
323470	691669	KTG63206.1	hs458-hs459	99	99	99	0	1	ethidium bromide resistance protein, partial [Klebsiella pneumoniae]
323469	691666	ADO00938.1	hs458-hs459	100	100	99	0	0	QacE delta, partial [uncultured bacterium]
323469	691667	AHZ92132.1	hs458-hs459	98	100	210	0	4	chloramphenicol acetyltransferase [Acinetobacter sp. NF130816103(205)]
323454	691646	WP_000679424.1	hs458-hs459	99	100	97	0	1	QacE family quaternary ammonium compound efflux SMR transporter, partial [Escherichia coli]
323454	691647	WP_052773548.1	hs458-hs459	100	92.549	236	0	0	ANT(3) family aminoglycoside nucleotidyltransferase [Acinetobacter baumannii]
323444	691628	AHK10338.1	hs464-GCP2	96	41.4474	63	0	2	aminoglycoside-3-adenylyltransferase, partial [Escherichia coli]
323444	691629	ACS73592.1	hs464-GCP2	99	99.6825	314	0	1	IntI1, partial [uncultured bacterium]
323438	691619	ACS73592.1	hs464-GCP2	100	99.6825	314	0	0	IntI1, partial [uncultured bacterium]
323438	691620	CAI38821.1	hs464-GCP2	98	99.0291	102	0	2	quaternary ammonium compound-resistance protein, partial (plasmid) [Salmonella enterica subsp. enterica serovar Mbandaka]
323435	691613	WP_023179980.1	hs458-hs459	100	100	180	0	0	rifampin ADP-ribosyl transferase [Klebsiella pneumoniae]
323435	691614	ADO00938.1	hs458-hs459	100	100	99	0	0	QacE delta, partial [uncultured bacterium]
323435	691615	ADO00938.1	hs458-hs459	100	100	99	0	0	QacE delta, partial [uncultured bacterium]
323414	691582	WP_000503573.1	hs464-GCP2	100	100	262	0	0	MULTISPECIES: ANT(3)-Ia family aminoglycoside nucleotidyltransferase AadA5 [Gammaproteobacteria]
323409	691574	ACS73592.1	hs464-GCP2	100	99.6825	314	0	0	IntI1, partial [uncultured bacterium]
323405	691569	ACT09079.1	hs464-GCP2	99	100	313	0	1	IntI1, partial [Vibrio cholerae]
323398	691558	ACS73592.1	hs464-GCP2	99	99.6825	314	0	3	IntI1, partial [uncultured bacterium]
323392	691550	ACS73592.1	hs464-GCP2	99	99.6825	314	0	1	IntI1, partial [uncultured bacterium]
323384	691538	WP_023179980.1	hs464-GCP2	100	100	180	0	0	rifampin ADP-ribosyl transferase [Klebsiella pneumoniae]
323384	691539	ADO00938.1	hs464-GCP2	100	100	99	0	0	QacE delta, partial [uncultured bacterium]
323382	765500	WP_047715654.1	hs464-GCP2	100	100	210	0	0	MULTISPECIES: AAC(6)-Ib family aminoglycoside 6-N-acetyltransferase [Proteobacteria]
323378	691528	ADO00938.1	hs464-GCP2	100	100	99	0	0	QacE delta, partial [uncultured bacterium]
323378	691529	AEQ39418.1	hs464-GCP2	100	97.7492	304	0	0	integrase IntI1, partial [Aeromonas allosaccharophila]
323343	691478	ADO00938.1	hs458-hs459	99	100	99	0	1	QacE delta, partial [uncultured bacterium]
323343	691479	WP_053507074.1	hs458-hs459	100	95.6693	243	0	0	ANT(3) family aminoglycoside nucleotidyltransferase, partial [Acinetobacter baumannii]
323336	691470	WP_000503573.1	hs464-GCP2	100	100	262	0	0	MULTISPECIES: ANT(3)-Ia family aminoglycoside nucleotidyltransferase AadA5 [Gammaproteobacteria]
323336	691471	ACS73592.1	hs464-GCP2	99	99.6825	314	0	1	IntI1, partial [uncultured bacterium]
323328	691460	AHZ92257.1	mrg284-mrg285	100	100	406	0	0	erythromycin esterase type 1 [Comamonas sp. M-X1C]
323327	691459	WP_000503573.1	mrg284-mrg285	100	100	262	0	0	MULTISPECIES: ANT(3)-Ia family aminoglycoside nucleotidyltransferase AadA5 [Gammaproteobacteria]
323323	765489	WP_028995476.1	mrg284-mrg285	94	23.3073	179	0	10	transcription accessory protein [Azonexus hydrophilus]
323315	691441	ADO00938.1	hs458-hs459	100	100	99	0	0	QacE delta, partial [uncultured bacterium]
323315	691442	AEG64741.1	hs458-hs459	99	66.6667	190	0	1	aminoglycoside adenyltransferase, partial [Escherichia coli]
323315	691442	BAE66663.1	hs458-hs459	100	33.8028	96	0	0	aadA2 [Vibrio cholerae non-O1/non-O139]
323313	691438	WP_013250881.1	hs464-GCP2	100	100	287	0	0	MULTISPECIES: class A extended-spectrum beta-lactamase GES-1 [Enterobacteriaceae]
323313	691439	ACS73592.1	hs464-GCP2	100	100	315	0	0	IntI1, partial [uncultured bacterium]
323309	691432	AJW77604.1	hs458-hs459	95	100	285	0	12	AadA1, partial [Salmonella enterica subsp. enterica serovar Typhi]
323309	691433	ADO00938.1	hs458-hs459	100	100	99	0	0	QacE delta, partial [uncultured bacterium]
323306	691424	ANS53063.1	hs464-GCP2	96	97.9381	285	0	11	aminoglycoside adenyltransferase, partial [Escherichia coli]
323294	691410	ACS73592.1	hs464-GCP2	100	99.6825	314	0	0	IntI1, partial [uncultured bacterium]
323284	691394	AHK10338.1	hs464-GCP2	98	40.7895	62	0	1	aminoglycoside-3-adenylyltransferase, partial [Escherichia coli]
323284	691395	ACS73592.1	hs464-GCP2	100	99.6825	314	0	0	IntI1, partial [uncultured bacterium]
323270	765470	AHZ92132.1	hs458-hs459	97	100	211	1	4	chloramphenicol acetyltransferase [Acinetobacter sp. NF130816103(205)]
323270	765471	ADO00938.1	hs458-hs459	100	100	99	0	0	QacE delta, partial [uncultured bacterium]
323265	691362	ACS73592.1	hs464-GCP2	100	99.6825	314	0	0	IntI1, partial [uncultured bacterium]
323262	691357	ACS73592.1	hs464-GCP2	99	100	315	0	1	IntI1, partial [uncultured bacterium]
323246	691335	ACS73592.1	hs464-GCP2	100	100	315	0	0	IntI1, partial [uncultured bacterium]
323244	691332	WP_026223519.1	hs464-GCP2	78	92.0973	303	0	65	integron integrase [Methylosarcina fibrata]
323235	691313	WP_065203204.1	hs464-GCP2	97	98.7805	324	0	8	integrase, partial [Escherichia coli]
323235	691314	EWS55238.1	hs464-GCP2	91	36.129	56	0	5	GTP-binding protein EngA [Methylibium sp. T29]
323235	691314	KOF06186.1	hs464-GCP2	57	25.4795	93	0	40	membrane protein [Limnohabitans planktonicus II-D5]
323234	691312	ACS73592.1	hs464-GCP2	100	99.6825	314	0	0	IntI1, partial [uncultured bacterium]
323214	691282	AFC16435.1	hs464-GCP2	100	99.3651	313	0	0	integrase, partial [Pseudomonas sp. 1SL5]
323209	691271	ACS73592.1	hs464-GCP2	100	99.6825	314	0	0	IntI1, partial [uncultured bacterium]
323209	691272	ADO00938.1	hs464-GCP2	99	100	99	0	1	QacE delta, partial [uncultured bacterium]
323207	691268	AAN60213.1	hs464-GCP2	100	93.9891	172	0	0	integrase, partial [Salmonella enterica subsp. enterica serovar Albany]
323207	691269	WP_063840325.1	hs464-GCP2	100	100	152	0	0	aminoglycoside N-acetyltransferase AAC(6)-Il [Proteus mirabilis]
323205	691265	WP_000503573.1	mrg284-mrg285	99	92.7481	243	0	1	MULTISPECIES: ANT(3)-Ia family aminoglycoside nucleotidyltransferase AadA5 [Gammaproteobacteria]
323204	765459	ADO00938.1	hs458-hs459	100	98.9899	98	0	0	QacE delta, partial [uncultured bacterium]
323204	765460	WP_054065443.1	hs458-hs459	100	100	192	0	0	MULTISPECIES: AAC(6)-Ib family aminoglycoside 6-N-acetyltransferase, partial [Proteobacteria]
323193	691244	WP_012312003.1	hs464-GCP2	100	72.1649	70	0	0	class 1 integron integrase IntI1, partial [Salmonella enterica]
323186	691231	WP_000503573.1	mrg284-mrg285	100	100	262	0	0	MULTISPECIES: ANT(3)-Ia family aminoglycoside nucleotidyltransferase AadA5 [Gammaproteobacteria]
323186	691232	SEH64621.1	mrg284-mrg285	75	42.8571	102	0	25	RNAse PH [Phaeospirillum fulvum]
323186	691233	WP_045775088.1	mrg284-mrg285	51	70.5882	132	3	52	nucleotide exchange factor GrpE [Elstera litoralis]
323184	691228	AEQ39418.1	hs464-GCP2	99	99.3569	309	0	1	integrase IntI1, partial [Aeromonas allosaccharophila]
323179	691221	WP_013250881.1	mrg284-mrg285	100	100	287	0	0	MULTISPECIES: class A extended-spectrum beta-lactamase GES-1 [Enterobacteriaceae]
323179	691222	WP_063840325.1	mrg284-mrg285	100	100	152	0	0	aminoglycoside N-acetyltransferase AAC(6)-Il [Proteus mirabilis]
323176	691215	WP_042346535.1	hs464-GCP2	99	99.6875	319	0	2	class 1 integron integrase IntI1, partial [Escherichia coli]
323176	691216	WP_067267874.1	hs464-GCP2	70	32.4582	136	0	40	phosphate regulon sensor histidine kinase PhoR [Methylovorus sp. MM1]
323174	691211	WP_045818343.1	hs464-GCP2	75	81.3397	170	0	41	hypothetical protein [Teredinibacter sp. 1162T.S.0a.05]
323174	691212	AIL24694.1	hs464-GCP2	98	73.5849	195	0	3	class 3 Integrase, partial [Nocardia veterana]
323160	691186	WP_003830719.1	hs458-hs459	99	100	110	0	1	MULTISPECIES: quaternary ammonium compound efflux SMR transporter QacG2 [Gammaproteobacteria]
323160	691187	ADO00938.1	hs458-hs459	100	100	99	0	0	QacE delta, partial [uncultured bacterium]
323153	691173	ADO00954.1	hs458-hs459	100	100	99	0	0	QacE delta, partial [uncultured bacterium]
323153	691174	WP_023179980.1	hs458-hs459	100	100	180	0	0	rifampin ADP-ribosyl transferase [Klebsiella pneumoniae]
323149	691168	KME39649.1	hs464-GCP2	100	99.262	269	0	0	streptomycin 3-adenylyltransferase, partial [Klebsiella pneumoniae]
323148	691166	WP_058646820.1	hs464-GCP2	100	100	98	0	0	QacE family quaternary ammonium compound efflux SMR transporter, partial [Enterobacter hormaechei]
323148	691167	EGU95425.1	hs464-GCP2	95	100	284	0	12	streptomycin 3-adenylyltransferase [Escherichia coli MS 79-10]
323144	691160	ACS73664.1	hs464-GCP2	99	99.6825	314	0	1	IntI1, partial [uncultured bacterium]
323130	691140	ACS73592.1	hs464-GCP2	99	99.6825	314	0	1	IntI1, partial [uncultured bacterium]
323125	691131	ADO00938.1	hs458-hs459	100	100	99	0	0	QacE delta, partial [uncultured bacterium]
323125	691132	AJW77604.1	hs458-hs459	100	99.2982	283	0	0	AadA1, partial [Salmonella enterica subsp. enterica serovar Typhi]
323106	691101	WP_000679424.1	hs458-hs459	99	100	97	0	1	QacE family quaternary ammonium compound efflux SMR transporter, partial [Escherichia coli]
323106	691102	AJW77604.1	hs458-hs459	99	100	285	0	2	AadA1, partial [Salmonella enterica subsp. enterica serovar Typhi]
323098	691087	ACS73664.1	hs464-GCP2	99	99.6825	314	0	3	IntI1, partial [uncultured bacterium]
323097	691086	WP_013263788.1	hs464-GCP2	100	100	152	0	0	MULTISPECIES: aminoglycoside N-acetyltransferase AAC(6)-Il [Enterobacteriaceae]
323070	691045	WP_000503573.1	hs458-hs459	100	100	262	0	0	MULTISPECIES: ANT(3)-Ia family aminoglycoside nucleotidyltransferase AadA5 [Gammaproteobacteria]
323070	691046	WP_000237816.1	hs458-hs459	100	100	150	0	0	MULTISPECIES: NAD(+)--rifampin ADP-ribosyltransferase Arr-2 [Gammaproteobacteria]
323070	691047	ADO00938.1	hs458-hs459	100	100	99	0	0	QacE delta, partial [uncultured bacterium]
323066	691040	ACS73592.1	hs464-GCP2	100	99.3651	313	0	0	IntI1, partial [uncultured bacterium]
323061	691032	ACS73592.1	hs464-GCP2	100	99.6825	314	0	0	IntI1, partial [uncultured bacterium]
323058	691027	WP_033559668.1	hs464-GCP2	100	99.3243	294	0	0	class 1 integron integrase IntI1, partial [Escherichia coli]
323054	691018	OGB82559.1	mrg284-mrg285	71	21.3033	85	0	24	serine peptidase [Burkholderiales bacterium RIFCSPLOWO2_12_FULL_67_210]
323054	691019	WP_066705522.1	mrg284-mrg285	79	55.0308	268	1	52	serine peptidase [Curvibacter delicatus]
323054	691020	ADO00938.1	mrg284-mrg285	100	100	99	0	0	QacE delta, partial [uncultured bacterium]
323053	691015	ACS73592.1	hs464-GCP2	100	99.6825	314	0	0	IntI1, partial [uncultured bacterium]
323053	691016	WP_038217003.1	hs464-GCP2	91	9.32983	71	0	6	lysine decarboxylase [Xenophilus azovorans]
323050	691009	WP_049620495.1	hs464-GCP2	98	96.988	322	0	4	class 1 integron integrase IntI1, partial [Actinobaculum suis]
323050	691010	WP_054123802.1	hs464-GCP2	70	10.2564	60	0	18	bifunctional metallophosphatase/5-nucleotidase [Novosphingobium sp. AAP93]
323050	691011	WP_054109378.1	hs464-GCP2	80	8.86956	51	0	10	bifunctional metallophosphatase/5-nucleotidase [Novosphingobium sp. AAP83]
323050	691012	WP_054946673.1	hs464-GCP2	58	21.1368	119	0	50	bifunctional 2,3-cyclic nucleotide 2-phosphodiesterase/3-nucleotidase, partial [Novosphingobium sp. KN65.2]
323044	691000	WP_044501700.1	hs464-GCP2	99	100	308	0	1	class 1 integron integrase IntI1, partial [Pseudomonas sp. 12M76_air]
323034	690986	ACS73592.1	hs464-GCP2	99	99.6825	314	0	3	IntI1, partial [uncultured bacterium]
323025	690974	WP_012658785.1	hs464-GCP2	100	100	287	0	0	MULTISPECIES: carbapenem-hydrolyzing class A beta-lactamase GES-5 [Enterobacteriaceae]
323022	690970	ACR67086.1	hs464-GCP2	68	27.1357	54	0	17	aminoglycoside-3-adenyltransferase, partial [Klebsiella pneumoniae]
323022	690971	AFQ32228.1	hs464-GCP2	100	97.6431	290	0	0	DNA integrase, partial [Klebsiella pneumoniae]
323021	690969	ACS73592.1	hs464-GCP2	99	100	315	0	1	IntI1, partial [uncultured bacterium]
323019	690966	ACS73592.1	hs464-GCP2	100	100	315	0	0	IntI1, partial [uncultured bacterium]
323017	690964	ADO00938.1	hs464-GCP2	100	100	99	0	0	QacE delta, partial [uncultured bacterium]
323014	765423	AEX92271.1	hs464-GCP2	98	96.9419	317	0	4	IntI1 integrase (plasmid) [uncultured bacterium]
322997	690934	ACS73592.1	hs464-GCP2	98	99.6825	314	0	6	IntI1, partial [uncultured bacterium]
322990	690918	ACS73592.1	hs464-GCP2	100	100	315	0	0	IntI1, partial [uncultured bacterium]
322975	690894	WP_001749986.1	hs464-GCP2	100	100	150	0	0	MULTISPECIES: NAD(+)--rifampin ADP-ribosyltransferase Arr-3 [Gammaproteobacteria]
322975	690895	CAI38821.1	hs464-GCP2	98	99.0291	102	0	2	quaternary ammonium compound-resistance protein, partial (plasmid) [Salmonella enterica subsp. enterica serovar Mbandaka]
322942	690841	ACS73592.1	hs464-GCP2	99	99.6825	314	0	1	IntI1, partial [uncultured bacterium]
322922	690809	ACS73592.1	hs464-GCP2	99	99.6825	314	0	2	IntI1, partial [uncultured bacterium]
322920	690806	WP_000846390.1	mrg284-mrg285	100	100	266	0	0	MULTISPECIES: oxacillin-hydrolyzing class D beta-lactamase OXA-10 [Gammaproteobacteria]
322898	690774	AHZ92132.1	hs464-GCP2	98	100	210	0	4	chloramphenicol acetyltransferase [Acinetobacter sp. NF130816103(205)]
322887	765400	KNZ82416.1	hs464-GCP2	100	76.4045	68	0	0	rifampin ADP-ribosylating transferase ARR-2, partial (plasmid) [Morganella morganii]
322887	765401	WP_042935301.1	hs464-GCP2	95	96.3636	106	1	4	MULTISPECIES: QacE family quaternary ammonium compound efflux SMR transporter, partial [Enterobacteriaceae]
322870	690738	WP_001211000.1	mrg284-mrg285	100	100	287	0	0	class A extended-spectrum beta-lactamase GES-11 [Acinetobacter baumannii]
322842	690686	ADO00938.1	hs458-hs459	100	100	99	0	0	QacE delta, partial [uncultured bacterium]
322842	690687	AHZ92132.1	hs458-hs459	98	100	210	0	4	chloramphenicol acetyltransferase [Acinetobacter sp. NF130816103(205)]
322833	690673	AHC55315.1	hs458-hs459	100	99.6429	279	0	0	aminoglycoside adenyltransferase, partial [Staphylococcus aureus]
322833	690674	ADO00938.1	hs458-hs459	100	100	99	0	0	QacE delta, partial [uncultured bacterium]
322821	690651	ACS73592.1	hs464-GCP2	100	99.6825	314	0	0	IntI1, partial [uncultured bacterium]
322817	690645	ACT09079.1	hs464-GCP2	100	100	313	0	0	IntI1, partial [Vibrio cholerae]
322805	765387	WP_000846390.1	hs464-GCP2	100	100	266	0	0	MULTISPECIES: oxacillin-hydrolyzing class D beta-lactamase OXA-10 [Gammaproteobacteria]
322805	765388	WP_036303647.1	hs464-GCP2	97	58.6387	112	0	3	deoxycytidine triphosphate deaminase [Methylotenera sp. L2L1]
322805	765389	WP_035383694.1	hs464-GCP2	71	95.5224	64	0	18	hypothetical protein [Ferriphaselus sp. R-1]
322800	765382	WP_042119735.1	mrg284-mrg285	93	25	99	0	6	hypothetical protein, partial [Acinetobacter indicus]
322800	765383	WP_000503574.1	mrg284-mrg285	100	100	262	0	0	MULTISPECIES: ANT(3)-Ia family aminoglycoside nucleotidyltransferase AadA5 [Gammaproteobacteria]
322796	690610	ACS73592.1	hs464-GCP2	100	99.6825	314	0	0	IntI1, partial [uncultured bacterium]
322792	690603	ACS73592.1	hs464-GCP2	99	99.6825	314	0	1	IntI1, partial [uncultured bacterium]
322791	690602	WP_012658785.1	hs464-GCP2	100	100	287	0	0	MULTISPECIES: carbapenem-hydrolyzing class A beta-lactamase GES-5 [Enterobacteriaceae]
322779	690584	WP_015060228.1	hs464-GCP2	94	100	78	0	4	trimethoprim-resistant dihydrofolate reductase DfrB2 [Escherichia coli]
322779	690585	ACS73592.1	hs464-GCP2	100	99.6825	314	0	0	IntI1, partial [uncultured bacterium]
322778	690582	ADO00954.1	hs458-hs459	98	100	99	0	2	QacE delta, partial [uncultured bacterium]
322778	690583	AEG64741.1	hs458-hs459	100	100	285	0	0	aminoglycoside adenyltransferase, partial [Escherichia coli]
322775	690578	WP_048271789.1	hs464-GCP2	99	98.8281	253	0	2	class 1 integron integrase IntI1, partial [Klebsiella pneumoniae]
322771	690572	WP_063860501.1	mrg284-mrg285	99	100	287	0	1	class A beta-lactamase GES-13 [Pseudomonas aeruginosa]
322770	765373	WP_000679424.1	mrg284-mrg285	100	100	97	0	0	QacE family quaternary ammonium compound efflux SMR transporter, partial [Escherichia coli]
322770	765374	WP_000237816.1	mrg284-mrg285	100	100	150	0	0	MULTISPECIES: NAD(+)--rifampin ADP-ribosyltransferase Arr-2 [Gammaproteobacteria]
322770	765375	WP_067513528.1	mrg284-mrg285	82	25.5944	183	0	32	chromosome segregation protein SMC, partial [Acidovorax sp. CCH12-A4]
322762	690557	ACS73592.1	hs464-GCP2	100	99.6825	314	0	0	IntI1, partial [uncultured bacterium]
322757	690547	ADO00938.1	hs464-GCP2	100	100	99	0	0	QacE delta, partial [uncultured bacterium]
322757	690548	WP_049620495.1	hs464-GCP2	99	95.7831	318	0	2	class 1 integron integrase IntI1, partial [Actinobaculum suis]
322757	690549	AER27553.1	hs464-GCP2	98	80.5195	62	0	1	aminoglycoside adenylyltransferase, partial [Escherichia coli]
322748	690534	WP_006326829.1	hs464-GCP2	100	98.4456	190	0	0	class I integron integrase [Escherichia coli]
322743	690528	ADO00938.1	hs458-hs459	100	100	99	0	0	QacE delta, partial [uncultured bacterium]
322743	690529	WP_001206356.1	hs458-hs459	100	98.4791	259	0	0	MULTISPECIES: ANT(3)-Ia family aminoglycoside nucleotidyltransferase AadA2 [Gammaproteobacteria]
322739	690521	ACV33249.1	hs464-GCP2	100	100	216	0	0	DNA integrase, partial (plasmid) [Klebsiella pneumoniae]
322733	690508	AHK10338.1	hs464-GCP2	96	41.4474	63	0	2	aminoglycoside-3-adenylyltransferase, partial [Escherichia coli]
322733	690509	BAF36554.1	hs464-GCP2	100	80.3279	196	0	0	IntI1 integrase, partial [Pseudomonas aeruginosa]
322724	690496	AIC76548.1	hs458-hs459	87	90.4255	85	0	11	chloramphenicol acetyltransferase, partial [Klebsiella pneumoniae]
322724	690497	AIC76548.1	hs458-hs459	87	90.4255	85	0	11	chloramphenicol acetyltransferase, partial [Klebsiella pneumoniae]
322724	690498	ADO00938.1	hs458-hs459	100	100	99	0	0	QacE delta, partial [uncultured bacterium]
322721	690491	WP_063844482.1	hs464-GCP2	100	100	78	0	0	trimethoprim-resistant dihydrofolate reductase DfrIIe [Pseudomonas aeruginosa]
322721	690492	ACS73592.1	hs464-GCP2	99	99.6825	314	0	1	IntI1, partial [uncultured bacterium]
322711	690478	WP_012585752.1	hs464-GCP2	63	40	138	2	48	branched-chain amino acid ABC transporter permease [Thauera sp. MZ1T]
322711	690479	WP_039076743.1	hs464-GCP2	100	99.2857	278	0	0	class 1 integron integrase IntI1, partial [Shigella boydii]
322702	690462	ACS73592.1	hs464-GCP2	100	99.6825	314	0	0	IntI1, partial [uncultured bacterium]
322654	690394	ACS73592.1	hs464-GCP2	99	99.6825	314	0	1	IntI1, partial [uncultured bacterium]
322651	690388	ADO00938.1	hs464-GCP2	100	100	99	0	0	QacE delta, partial [uncultured bacterium]
322651	690389	WP_003830719.1	hs464-GCP2	99	100	110	0	1	MULTISPECIES: quaternary ammonium compound efflux SMR transporter QacG2 [Gammaproteobacteria]
322651	690390	ACS73592.1	hs464-GCP2	100	99.6825	314	0	0	IntI1, partial [uncultured bacterium]
322650	690386	WP_012312003.1	hs464-GCP2	100	60.8247	59	0	0	class 1 integron integrase IntI1, partial [Salmonella enterica]
322650	690387	ABE73743.1	hs464-GCP2	99	68.8427	232	0	2	class 1 integron integrase [Azoarcus communis]
322647	690381	WP_007417198.1	hs464-GCP2	71	28.3908	247	2	67	hypothetical protein [Pedosphaera parvula]
322647	690382	WP_043774374.1	hs464-GCP2	100	75.5435	139	0	0	class 1 integron integrase IntI1 [Aeromonas salmonicida]
322638	690367	ACS73592.1	hs464-GCP2	100	99.6825	314	0	0	IntI1, partial [uncultured bacterium]
322636	690364	ACN22644.1	hs458-hs459	99	100	110	0	1	qacE2 [uncultured bacterium]
322636	690365	ADO00938.1	hs458-hs459	100	100	99	0	0	QacE delta, partial [uncultured bacterium]
322634	690362	AFB74629.1	hs464-GCP2	99	98.4026	308	0	1	IntI1, partial [Aeromonas caviae]
322626	690348	WP_001749986.1	hs458-hs459	100	100	150	0	0	MULTISPECIES: NAD(+)--rifampin ADP-ribosyltransferase Arr-3 [Gammaproteobacteria]
322626	690349	KTG63206.1	hs458-hs459	99	99	99	0	1	ethidium bromide resistance protein, partial [Klebsiella pneumoniae]
322623	690342	WP_013250881.1	mrg284-mrg285	100	100	287	0	0	MULTISPECIES: class A extended-spectrum beta-lactamase GES-1 [Enterobacteriaceae]
322617	690334	ACS73592.1	hs464-GCP2	99	99.6825	314	0	2	IntI1, partial [uncultured bacterium]
322607	690320	AFB74629.1	hs464-GCP2	100	100	313	0	0	IntI1, partial [Aeromonas caviae]
322605	690317	WP_032495679.1	hs458-hs459	100	100	206	0	0	MULTISPECIES: AacA4 family aminoglycoside N(6)-acetyltransferase [Acinetobacter]
322605	690318	WP_001749986.1	hs458-hs459	100	100	150	0	0	MULTISPECIES: NAD(+)--rifampin ADP-ribosyltransferase Arr-3 [Gammaproteobacteria]
322601	765354	ACS73588.1	hs458-hs459	98	54.1667	52	0	1	QacG, partial [uncultured bacterium]
322601	765355	WP_000679424.1	hs458-hs459	100	98.9691	96	0	0	QacE family quaternary ammonium compound efflux SMR transporter, partial [Escherichia coli]
322580	690281	WP_013263788.1	hs464-GCP2	100	100	152	0	0	MULTISPECIES: aminoglycoside N-acetyltransferase AAC(6)-Il [Enterobacteriaceae]
322580	690282	WP_006326829.1	hs464-GCP2	100	91.7098	177	0	0	class I integron integrase [Escherichia coli]
322578	690278	ACS73592.1	hs464-GCP2	99	99.6825	314	0	1	IntI1, partial [uncultured bacterium]
322578	690279	WP_026686129.1	hs464-GCP2	59	97.5309	79	0	32	hypothetical protein [Azovibrio restrictus]
322571	690268	AHZ92132.1	hs458-hs459	97	100	210	0	5	chloramphenicol acetyltransferase [Acinetobacter sp. NF130816103(205)]
322558	690251	WP_000846390.1	hs464-GCP2	100	100	266	0	0	MULTISPECIES: oxacillin-hydrolyzing class D beta-lactamase OXA-10 [Gammaproteobacteria]
322550	690238	ACS73592.1	hs464-GCP2	99	99.6825	314	0	2	IntI1, partial [uncultured bacterium]
322541	690224	EGU95425.1	hs464-GCP2	95	100	284	0	12	streptomycin 3-adenylyltransferase [Escherichia coli MS 79-10]
322541	690225	WP_035987939.1	hs464-GCP2	43	37.3874	83	1	46	hypothetical protein [Leptolyngbya sp. KIOST-1]
322541	690226	KKX50289.1	hs464-GCP2	52	43.4783	70	0	33	ABC transporter permease [Sphingobacterium sp. IITKGP-BTPF85]
322536	690217	WP_033559668.1	hs464-GCP2	99	99.6622	295	0	1	class 1 integron integrase IntI1, partial [Escherichia coli]
322512	690181	ACS73592.1	hs464-GCP2	99	99.6825	314	0	3	IntI1, partial [uncultured bacterium]
322510	690178	AHC55312.1	hs458-hs459	99	97.9452	286	0	2	aminoglycoside adenyltransferase, partial [Staphylococcus aureus]
322510	690179	ADO00937.1	hs458-hs459	99	100	100	0	1	QacE delta, partial [uncultured bacterium]
322484	690144	ABV25530.1	hs464-GCP2	99	100	300	0	2	IntI1, partial [Klebsiella pneumoniae]
322479	690139	ACT09079.1	hs464-GCP2	99	100	313	0	1	IntI1, partial [Vibrio cholerae]
322474	690130	ENV14377.1	mrg284-mrg285	83	57.1429	68	0	11	hypothetical protein F965_00621 [Acinetobacter schindleri NIPH 900]
322474	690131	WP_070154644.1	mrg284-mrg285	93	77.5	186	1	12	UDP-2,3-diacylglucosamine diphosphatase [Acinetobacter towneri]
322474	690132	ACN29621.1	mrg284-mrg285	100	97.9487	191	0	0	BlaCARB, partial [Burkholderia multivorans]
322474	690133	ADO00938.1	mrg284-mrg285	100	100	99	0	0	QacE delta, partial [uncultured bacterium]
322443	690082	WP_061674497.1	mrg284-mrg285	48	99.1031	221	3	110	hypothetical protein [Bacillus cereus]
322443	690083	ACN22614.1	mrg284-mrg285	88	100	153	0	18	hypothetical protein [uncultured bacterium]
322436	690072	ACS73592.1	hs464-GCP2	100	99.6825	314	0	0	IntI1, partial [uncultured bacterium]
322419	690047	WP_054946673.1	hs458-hs459	55	23.8011	134	1	52	bifunctional 2,3-cyclic nucleotide 2-phosphodiesterase/3-nucleotidase, partial [Novosphingobium sp. KN65.2]
322419	690048	ADO00954.1	hs458-hs459	99	100	99	0	1	QacE delta, partial [uncultured bacterium]
322413	690037	WP_000503573.1	hs464-GCP2	100	100	262	0	0	MULTISPECIES: ANT(3)-Ia family aminoglycoside nucleotidyltransferase AadA5 [Gammaproteobacteria]
322413	690038	OGB24776.1	hs464-GCP2	59	49.642	208	2	74	transposase, partial [Burkholderiales bacterium RIFCSPHIGHO2_12_FULL_65_48]
322411	690032	ADO00938.1	hs464-GCP2	100	100	99	0	0	QacE delta, partial [uncultured bacterium]
322411	690033	WP_000237816.1	hs464-GCP2	100	100	150	0	0	MULTISPECIES: NAD(+)--rifampin ADP-ribosyltransferase Arr-2 [Gammaproteobacteria]
322411	690034	ACS73592.1	hs464-GCP2	100	99.6825	314	0	0	IntI1, partial [uncultured bacterium]
322388	689993	WP_001749986.1	hs458-hs459	99	100	150	0	1	MULTISPECIES: NAD(+)--rifampin ADP-ribosyltransferase Arr-3 [Gammaproteobacteria]
322388	689994	KTG63206.1	hs458-hs459	99	99	99	0	1	ethidium bromide resistance protein, partial [Klebsiella pneumoniae]
322388	689997	WP_032443339.1	hs458-hs459	91	100	114	1	8	MULTISPECIES: QacE family quaternary ammonium compound efflux SMR transporter, partial [Gammaproteobacteria]
322388	689998	WP_001749986.1	hs458-hs459	99	100	150	0	1	MULTISPECIES: NAD(+)--rifampin ADP-ribosyltransferase Arr-3 [Gammaproteobacteria]
322381	689981	WP_004973308.1	mrg284-mrg285	99	61.9247	148	0	1	UDP-2,3-diacylglucosamine diphosphatase [Acinetobacter towneri]
322381	689982	ADO00938.1	mrg284-mrg285	100	100	99	0	0	QacE delta, partial [uncultured bacterium]
322376	689974	ADO00938.1	hs458-hs459	100	100	99	0	0	QacE delta, partial [uncultured bacterium]
322348	689932	ACS73592.1	hs464-GCP2	100	99.6825	314	0	0	IntI1, partial [uncultured bacterium]
322348	689933	OGB03034.1	hs464-GCP2	80	68.0328	83	0	16	hypothetical protein A3E52_15475 [Burkholderiales bacterium RIFCSPHIGHO2_12_FULL_63_20]
322348	689934	WP_024972708.1	hs464-GCP2	71	39.5522	53	0	15	repressor [Ralstonia pickettii]
322343	689924	WP_012585040.1	mrg284-mrg285	98	79.2271	328	0	5	anaerobic sulfatase maturase [Thauera sp. MZ1T]
322342	689923	AMP48561.1	hs464-GCP2	98	100	266	0	4	classD [uncultured bacterium]
322340	765298	AAX22249.1	hs458-hs459	93	92.3323	289	0	18	erythromycin esterase type A2, partial [Pseudomonas sp. HS100]
322340	765299	WP_012585040.1	hs458-hs459	97	79.7101	330	0	9	anaerobic sulfatase maturase [Thauera sp. MZ1T]
322331	765291	WP_003830719.1	hs464-GCP2	99	100	110	0	1	MULTISPECIES: quaternary ammonium compound efflux SMR transporter QacG2 [Gammaproteobacteria]
322331	765292	WP_058646820.1	hs464-GCP2	100	100	98	0	0	QacE family quaternary ammonium compound efflux SMR transporter, partial [Enterobacter hormaechei]
322327	689899	WP_056638516.1	hs458-hs459	65	60.9848	161	0	56	hypothetical protein [Sphingomonas sp. Leaf231]
322327	689900	ADO00954.1	hs458-hs459	100	100	99	0	0	QacE delta, partial [uncultured bacterium]
322326	689896	WP_066879602.1	hs464-GCP2	91	72.5714	127	0	11	Fe-S protein assembly co-chaperone HscB [Dechloromonas denitrificans]
322326	689897	WP_066879599.1	hs464-GCP2	89	13.5783	85	1	8	molecular chaperone HscA [Dechloromonas denitrificans]
322326	689898	ACS73592.1	hs464-GCP2	100	99.6825	314	0	0	IntI1, partial [uncultured bacterium]
322325	689895	WP_063080257.1	hs464-GCP2	99	99.6825	314	0	1	integrase, partial [Escherichia coli]
322324	689893	ADO00938.1	hs458-hs459	100	100	99	0	0	QacE delta, partial [uncultured bacterium]
322324	689894	WP_000503573.1	hs458-hs459	100	100	262	0	0	MULTISPECIES: ANT(3)-Ia family aminoglycoside nucleotidyltransferase AadA5 [Gammaproteobacteria]
322322	689889	ACT09079.1	hs464-GCP2	99	100	313	0	1	IntI1, partial [Vibrio cholerae]
322322	689890	AMP48504.1	hs464-GCP2	100	35	63	0	0	GES, partial [uncultured bacterium]
322321	689887	AFA38011.1	hs464-GCP2	99	86.0082	209	0	1	integrase class 1, partial [Pseudomonas aeruginosa]
322321	689888	WP_026686129.1	hs464-GCP2	59	97.5309	79	0	32	hypothetical protein [Azovibrio restrictus]
322299	765286	WP_058646820.1	hs458-hs459	100	100	98	0	0	QacE family quaternary ammonium compound efflux SMR transporter, partial [Enterobacter hormaechei]
322299	765287	KDH78119.1	hs458-hs459	94	99.1525	117	0	7	hypothetical protein AE63_05177, partial [Klebsiella pneumoniae CHS 07]
322296	689847	WP_021475327.1	hs464-GCP2	41	58.1197	68	1	39	hypothetical protein [Pseudogulbenkiania ferrooxidans]
322296	689848	WP_009205579.1	hs464-GCP2	57	43.3428	153	3	59	flagellar hook-length control protein FliK [Sulfuricella denitrificans]
322296	689849	ADO00938.1	hs464-GCP2	100	100	99	0	0	QacE delta, partial [uncultured bacterium]
322285	689831	ACS73592.1	hs464-GCP2	100	99.6825	314	0	0	IntI1, partial [uncultured bacterium]
322280	689825	ACS73592.1	hs464-GCP2	99	99.6825	314	0	1	IntI1, partial [uncultured bacterium]
322279	689824	CEN54847.1	hs464-GCP2	63	85.8824	219	0	79	IntI protein, partial [uncultured bacterium]
322268	689808	WP_058646820.1	hs458-hs459	99	100	98	0	1	QacE family quaternary ammonium compound efflux SMR transporter, partial [Enterobacter hormaechei]
322268	689809	AEG64741.1	hs458-hs459	100	100	285	0	0	aminoglycoside adenyltransferase, partial [Escherichia coli]
322263	689801	ACN22614.1	mrg284-mrg285	88	98.6928	151	0	18	hypothetical protein [uncultured bacterium]
322263	689802	WP_061674497.1	mrg284-mrg285	48	99.1031	221	3	110	hypothetical protein [Bacillus cereus]
322260	689796	ACR67086.1	hs458-hs459	98	86.9347	173	0	2	aminoglycoside-3-adenyltransferase, partial [Klebsiella pneumoniae]
322260	689797	EMT92211.1	hs458-hs459	100	65.2542	77	0	0	aminoglycoside resistance protein, partial [Acinetobacter baumannii ABNIH6]
322260	689798	ADO00938.1	hs458-hs459	99	100	99	0	1	QacE delta, partial [uncultured bacterium]
322252	689787	ACS73592.1	hs464-GCP2	99	99.6825	314	0	1	IntI1, partial [uncultured bacterium]
322238	689771	ACS73592.1	hs464-GCP2	100	99.6825	314	0	0	IntI1, partial [uncultured bacterium]
322234	689766	AHK10338.1	hs464-GCP2	96	41.4474	63	0	2	aminoglycoside-3-adenylyltransferase, partial [Escherichia coli]
322234	689767	ACS73592.1	hs464-GCP2	99	99.6825	314	0	1	IntI1, partial [uncultured bacterium]
322228	689758	ACT09079.1	hs464-GCP2	100	100	313	0	0	IntI1, partial [Vibrio cholerae]
322227	689756	ADO00938.1	hs458-hs459	100	100	99	0	0	QacE delta, partial [uncultured bacterium]
322227	689757	WP_013263788.1	hs458-hs459	100	100	152	0	0	MULTISPECIES: aminoglycoside N-acetyltransferase AAC(6)-Il [Enterobacteriaceae]
322220	689747	WP_012658785.1	hs464-GCP2	100	100	287	0	0	MULTISPECIES: carbapenem-hydrolyzing class A beta-lactamase GES-5 [Enterobacteriaceae]
322217	689744	ACT09079.1	hs464-GCP2	100	100	313	0	0	IntI1, partial [Vibrio cholerae]
322216	689743	WP_000846390.1	mrg284-mrg285	100	100	266	0	0	MULTISPECIES: oxacillin-hydrolyzing class D beta-lactamase OXA-10 [Gammaproteobacteria]
322203	689721	ACS73592.1	hs464-GCP2	99	99.6825	314	0	1	IntI1, partial [uncultured bacterium]
322203	689722	AHK10338.1	hs464-GCP2	96	41.4474	63	0	2	aminoglycoside-3-adenylyltransferase, partial [Escherichia coli]
322202	689720	ACS73592.1	hs464-GCP2	100	99.6825	314	0	0	IntI1, partial [uncultured bacterium]
322200	689718	WP_000503573.1	hs464-GCP2	100	100	262	0	0	MULTISPECIES: ANT(3)-Ia family aminoglycoside nucleotidyltransferase AadA5 [Gammaproteobacteria]
322175	689685	ADO00938.1	hs458-hs459	100	100	99	0	0	QacE delta, partial [uncultured bacterium]
322175	689686	AJW77604.1	hs458-hs459	99	100	285	0	1	AadA1, partial [Salmonella enterica subsp. enterica serovar Typhi]
322171	689680	ADO00938.1	hs464-GCP2	100	100	99	0	0	QacE delta, partial [uncultured bacterium]
322154	689655	AFB74629.1	hs464-GCP2	100	100	313	0	0	IntI1, partial [Aeromonas caviae]
322154	689656	WP_063844482.1	hs464-GCP2	100	100	78	0	0	trimethoprim-resistant dihydrofolate reductase DfrIIe [Pseudomonas aeruginosa]
322144	689641	CUP47499.1	hs464-GCP2	49	41.7219	126	0	64	ATPase [Bacteroides xylanisolvens]
322144	689642	ACS73592.1	hs464-GCP2	100	99.6825	314	0	0	IntI1, partial [uncultured bacterium]
322143	689640	ACS73592.1	hs464-GCP2	99	99.6825	314	0	2	IntI1, partial [uncultured bacterium]
322137	689632	ACS73592.1	hs464-GCP2	100	99.6825	314	0	0	IntI1, partial [uncultured bacterium]
322135	689628	WP_063844482.1	hs464-GCP2	100	100	78	0	0	trimethoprim-resistant dihydrofolate reductase DfrIIe [Pseudomonas aeruginosa]
322135	689629	ACS73592.1	hs464-GCP2	100	99.6825	314	0	0	IntI1, partial [uncultured bacterium]
322133	689625	WP_006326829.1	hs464-GCP2	99	90.6736	175	0	1	class I integron integrase [Escherichia coli]
322131	689621	KDK85540.1	hs464-GCP2	100	52.0408	51	0	0	integrase/recombinase, partial [Klebsiella pneumoniae CHS 73]
322131	689622	WP_040211455.1	hs464-GCP2	100	100	265	0	0	class 1 integron integrase IntI1, partial [Klebsiella pneumoniae]
322126	689613	WP_032084013.1	hs458-hs459	98	100	157	0	2	MULTISPECIES: trimethoprim-resistant dihydrofolate reductase DfrA32 [Gammaproteobacteria]
322126	689614	ADO00938.1	hs458-hs459	100	100	99	0	0	QacE delta, partial [uncultured bacterium]
322114	689594	ACS73592.1	hs464-GCP2	100	99.6825	314	0	0	IntI1, partial [uncultured bacterium]
322110	689590	ADO00938.1	hs464-GCP2	100	100	99	0	0	QacE delta, partial [uncultured bacterium]
322099	689573	ACS73592.1	hs464-GCP2	100	99.6825	314	0	0	IntI1, partial [uncultured bacterium]
322098	689570	ACS73592.1	hs464-GCP2	100	100	315	0	0	IntI1, partial [uncultured bacterium]
322098	689571	WP_064198128.1	hs464-GCP2	79	32.2751	122	0	25	alcohol dehydrogenase [Emticicia sp. MM]
322076	689540	WP_043774374.1	hs464-GCP2	100	76.6304	141	0	0	class 1 integron integrase IntI1 [Aeromonas salmonicida]
322073	689534	ACS73592.1	hs464-GCP2	100	99.6825	314	0	0	IntI1, partial [uncultured bacterium]
322071	689531	ADO00938.1	hs458-hs459	100	100	99	0	0	QacE delta, partial [uncultured bacterium]
322071	689532	WP_015056580.1	hs458-hs459	99	100	284	0	2	ANT(3) family aminoglycoside nucleotidyltransferase [Salmonella enterica]
322069	689527	ACS73592.1	hs464-GCP2	99	99.6825	314	0	1	IntI1, partial [uncultured bacterium]
322063	689518	AJW77604.1	hs458-hs459	99	100	285	0	1	AadA1, partial [Salmonella enterica subsp. enterica serovar Typhi]
322063	689519	ADO00938.1	hs458-hs459	100	100	99	0	0	QacE delta, partial [uncultured bacterium]
322053	689499	ADO00954.1	hs458-hs459	100	100	99	0	0	QacE delta, partial [uncultured bacterium]
322053	689500	AHZ92132.1	hs458-hs459	98	100	210	0	4	chloramphenicol acetyltransferase [Acinetobacter sp. NF130816103(205)]
322053	689501	EXI86302.1	hs458-hs459	68	7.94702	48	0	15	Excinuclease ABC subunit C [Candidatus Accumulibacter sp. BA-93]
322053	689502	WP_011287785.1	hs458-hs459	62	46.932	283	3	100	excinuclease ABC subunit C [Dechloromonas aromatica]
322053	689503	AHZ92132.1	hs458-hs459	98	100	210	0	4	chloramphenicol acetyltransferase [Acinetobacter sp. NF130816103(205)]
322053	689504	ADO00954.1	hs458-hs459	100	100	99	0	0	QacE delta, partial [uncultured bacterium]
322048	689492	ACS73592.1	hs464-GCP2	99	99.6825	314	0	2	IntI1, partial [uncultured bacterium]
322044	689486	ADO00938.1	hs458-hs459	99	100	99	0	1	QacE delta, partial [uncultured bacterium]
322044	689487	ADC80806.1	hs458-hs459	100	100	210	0	0	aminoglycoside (6)-N-acetyltransferase (plasmid) [Escherichia coli]
322042	689482	WP_013263788.1	hs464-GCP2	100	100	152	0	0	MULTISPECIES: aminoglycoside N-acetyltransferase AAC(6)-Il [Enterobacteriaceae]
322042	689483	WP_032490683.1	hs464-GCP2	100	100	287	0	0	class A beta-lactamase GES-7 [Pseudomonas aeruginosa]
322035	689471	ACT09079.1	hs464-GCP2	100	100	313	0	0	IntI1, partial [Vibrio cholerae]
322035	689472	WP_063844482.1	hs464-GCP2	100	100	78	0	0	trimethoprim-resistant dihydrofolate reductase DfrIIe [Pseudomonas aeruginosa]
322033	689467	ACS73592.1	hs464-GCP2	99	99.6825	314	0	1	IntI1, partial [uncultured bacterium]
322027	689458	ACT09079.1	hs464-GCP2	99	100	313	0	1	IntI1, partial [Vibrio cholerae]
322025	689455	ACS73592.1	hs464-GCP2	99	99.6825	314	0	1	IntI1, partial [uncultured bacterium]
322022	689450	WP_059039569.1	hs464-GCP2	100	98.9247	92	0	0	QacE family quaternary ammonium compound efflux SMR transporter [Escherichia coli]
322022	689451	AHZ92132.1	hs464-GCP2	98	100	210	0	4	chloramphenicol acetyltransferase [Acinetobacter sp. NF130816103(205)]
322018	689442	WP_001749986.1	hs464-GCP2	100	100	150	0	0	MULTISPECIES: NAD(+)--rifampin ADP-ribosyltransferase Arr-3 [Gammaproteobacteria]
322018	689443	WP_069877847.1	hs464-GCP2	80	52.6749	128	0	25	amino acid ABC transporter ATP-binding protein [Bosea sp. BIWAKO-01]
322015	689437	ACS73592.1	hs464-GCP2	99	99.6825	314	0	1	IntI1, partial [uncultured bacterium]
322014	689436	ADO00938.1	hs464-GCP2	100	100	99	0	0	QacE delta, partial [uncultured bacterium]
322013	689433	BAE71359.1	hs458-hs459	100	100	329	0	0	beta-lactamase [Vibrio cholerae non-O1/non-O139]
322013	689434	ADO00938.1	hs458-hs459	100	100	99	0	0	QacE delta, partial [uncultured bacterium]
321990	689398	BAE66662.1	hs458-hs459	95	100	284	0	12	aadA1c [Vibrio cholerae]
321990	689399	ADO00938.1	hs458-hs459	100	100	99	0	0	QacE delta, partial [uncultured bacterium]
321989	689396	ADO00938.1	hs458-hs459	100	100	99	0	0	QacE delta, partial [uncultured bacterium]
321989	689397	AEG64741.1	hs458-hs459	96	100	285	0	10	aminoglycoside adenyltransferase, partial [Escherichia coli]
321980	689378	WP_023179980.1	mrg284-mrg285	100	100	180	0	0	rifampin ADP-ribosyl transferase [Klebsiella pneumoniae]
321980	689379	WP_006982826.1	mrg284-mrg285	58	38.9592	277	3	106	40-residue YVTN family beta-propeller repeat protein [Chthoniobacter flavus]
321980	689380	OGU64359.1	mrg284-mrg285	56	16.145	98	0	43	hypothetical protein A3C56_09715, partial [Ignavibacteria bacterium RIFCSPHIGHO2_02_FULL_56_12]
321979	689376	AKL59878.1	hs458-hs459	100	83.1933	99	0	0	chloramphenicol acetyltransferase (plasmid) [Proteus mirabilis]
321977	689372	ACS73592.1	hs464-GCP2	100	99.6825	314	0	0	IntI1, partial [uncultured bacterium]
321951	689332	WP_013250881.1	hs458-hs459	100	100	287	0	0	MULTISPECIES: class A extended-spectrum beta-lactamase GES-1 [Enterobacteriaceae]
321942	689320	ACS73592.1	hs464-GCP2	100	99.6825	314	0	0	IntI1, partial [uncultured bacterium]
321940	689316	WP_055359549.1	mrg284-mrg285	90	26.5683	72	0	7	2-dehydro-3-deoxyglucarate aldolase [Limnohabitans sp. 103DPR2]
321940	689317	ODS93407.1	mrg284-mrg285	77	97.2112	244	1	54	class II aldolase [Comamonas sp. SCN 65-56]
321940	689318	WP_032490973.1	mrg284-mrg285	100	99.6516	286	0	0	carbapenem-hydrolyzing class A beta-lactamase GES-6 [Klebsiella pneumoniae]
321919	689282	WP_012658785.1	mrg284-mrg285	99	100	287	0	1	MULTISPECIES: carbapenem-hydrolyzing class A beta-lactamase GES-5 [Enterobacteriaceae]
321917	689278	WP_027848191.1	hs458-hs459	78	98.2143	110	0	24	hypothetical protein [Marinospirillum minutulum]
321917	689279	WP_003830719.1	hs458-hs459	99	100	110	0	1	MULTISPECIES: quaternary ammonium compound efflux SMR transporter QacG2 [Gammaproteobacteria]
321917	689280	ADO00938.1	hs458-hs459	100	100	99	0	0	QacE delta, partial [uncultured bacterium]
321914	689274	AHK10338.1	hs464-GCP2	96	41.4474	63	0	2	aminoglycoside-3-adenylyltransferase, partial [Escherichia coli]
321914	689275	ABS49894.1	hs464-GCP2	100	91.9643	103	0	0	integrase, partial [Escherichia coli]
321891	689243	WP_023179980.1	hs458-hs459	99	100	180	0	1	rifampin ADP-ribosyl transferase [Klebsiella pneumoniae]
321891	689244	ADO00938.1	hs458-hs459	100	100	99	0	0	QacE delta, partial [uncultured bacterium]
321863	689198	ACS73592.1	hs464-GCP2	100	99.6825	314	0	0	IntI1, partial [uncultured bacterium]
321859	689192	ACS73592.1	hs464-GCP2	100	99.6825	314	0	0	IntI1, partial [uncultured bacterium]
321850	689180	ADO00938.1	hs458-hs459	99	100	99	0	1	QacE delta, partial [uncultured bacterium]
321850	689181	WP_001749986.1	hs458-hs459	100	100	150	0	0	MULTISPECIES: NAD(+)--rifampin ADP-ribosyltransferase Arr-3 [Gammaproteobacteria]
321847	689175	AJW77604.1	hs458-hs459	98	100	285	0	5	AadA1, partial [Salmonella enterica subsp. enterica serovar Typhi]
321847	689176	WP_000679424.1	hs458-hs459	100	98.9691	96	0	0	QacE family quaternary ammonium compound efflux SMR transporter, partial [Escherichia coli]
321833	689156	WP_000503574.1	hs464-GCP2	100	100	262	0	0	MULTISPECIES: ANT(3)-Ia family aminoglycoside nucleotidyltransferase AadA5 [Gammaproteobacteria]
321818	689130	ADO00938.1	hs458-hs459	99	100	99	0	1	QacE delta, partial [uncultured bacterium]
321818	689131	KTG63206.1	hs458-hs459	100	100	100	0	0	ethidium bromide resistance protein, partial [Klebsiella pneumoniae]
321818	689132	WP_069309478.1	hs458-hs459	96	32.397	173	0	6	DNA helicase [Porphyrobacter sp. LM 6]
321818	689132	WP_011382801.1	hs458-hs459	58	24.283	127	1	52	DNA helicase [Magnetospirillum magneticum]
321818	689133	WP_069309478.1	hs458-hs459	95	61.236	327	0	15	DNA helicase [Porphyrobacter sp. LM 6]
321818	689134	ADO00954.1	hs458-hs459	100	98.9899	98	0	0	QacE delta, partial [uncultured bacterium]
321818	689135	ADO00938.1	hs458-hs459	99	98.9899	98	0	1	QacE delta, partial [uncultured bacterium]
321817	689129	ACS73592.1	hs464-GCP2	99	99.6825	314	0	1	IntI1, partial [uncultured bacterium]
321815	765196	ABV25530.1	hs464-GCP2	99	99.6667	299	0	2	IntI1, partial [Klebsiella pneumoniae]
321815	765197	WP_063844482.1	hs464-GCP2	100	100	78	0	0	trimethoprim-resistant dihydrofolate reductase DfrIIe [Pseudomonas aeruginosa]
321813	689120	WP_003830719.1	hs464-GCP2	99	100	110	0	1	MULTISPECIES: quaternary ammonium compound efflux SMR transporter QacG2 [Gammaproteobacteria]
321813	689121	ESJ26350.1	hs464-GCP2	92	14.2355	81	0	6	ribonuclease E, partial [Cupriavidus sp. HPC(L)]
321812	689119	AFB74629.1	hs464-GCP2	100	100	313	0	0	IntI1, partial [Aeromonas caviae]
321796	689096	KKX50289.1	hs464-GCP2	52	43.4783	70	0	33	ABC transporter permease [Sphingobacterium sp. IITKGP-BTPF85]
321796	689097	WP_032231606.1	hs464-GCP2	92	100	112	1	7	QacE family quaternary ammonium compound efflux SMR transporter, partial [Escherichia coli]
321790	689087	ACS73592.1	hs464-GCP2	99	99.6825	314	0	1	IntI1, partial [uncultured bacterium]
321777	689068	ACS73592.1	hs464-GCP2	99	99.6825	314	0	1	IntI1, partial [uncultured bacterium]
321777	689069	AMP48580.1	hs464-GCP2	68	53.5714	60	0	19	nucleotidyltransferase domain protein, partial [uncultured bacterium]
321767	689050	WP_058646820.1	hs458-hs459	100	100	98	0	0	QacE family quaternary ammonium compound efflux SMR transporter, partial [Enterobacter hormaechei]
321767	689051	AHZ92132.1	hs458-hs459	98	97.1429	204	0	4	chloramphenicol acetyltransferase [Acinetobacter sp. NF130816103(205)]
321756	689034	ACS73592.1	hs464-GCP2	99	99.6825	314	0	1	IntI1, partial [uncultured bacterium]
321752	689028	OGF25292.1	mrg284-mrg285	46	43.3186	295	4	155	hypothetical protein A2227_07900 [Candidatus Falkowbacteria bacterium RIFOXYA2_FULL_47_19]
321752	689029	ADO00938.1	mrg284-mrg285	100	100	99	0	0	QacE delta, partial [uncultured bacterium]
321740	689010	ACS73592.1	hs464-GCP2	100	99.6825	314	0	0	IntI1, partial [uncultured bacterium]
321740	689011	WP_009958888.1	hs464-GCP2	72	15.1648	138	1	37	hypothetical protein [Verrucomicrobium spinosum]
321727	688987	BAE71359.1	hs458-hs459	100	100	329	0	0	beta-lactamase [Vibrio cholerae non-O1/non-O139]
321727	688988	KTG63206.1	hs458-hs459	99	99	99	0	1	ethidium bromide resistance protein, partial [Klebsiella pneumoniae]
321717	688971	ACS73592.1	hs464-GCP2	99	99.6825	314	0	1	IntI1, partial [uncultured bacterium]
321701	688946	WP_000946490.1	mrg284-mrg285	100	100	210	0	0	MULTISPECIES: AAC(6)-Ib family aminoglycoside 6-N-acetyltransferase [Gammaproteobacteria]
321689	765172	AFB74629.1	hs464-GCP2	99	99.6805	312	0	1	IntI1, partial [Aeromonas caviae]
321688	688925	ACS73592.1	hs464-GCP2	100	99.6825	314	0	0	IntI1, partial [uncultured bacterium]
321666	688889	ACS73592.1	hs464-GCP2	99	99.6825	314	0	3	IntI1, partial [uncultured bacterium]
321663	688883	WP_032490973.1	mrg284-mrg285	100	100	287	0	0	carbapenem-hydrolyzing class A beta-lactamase GES-6 [Klebsiella pneumoniae]
321659	688873	WP_000237816.1	hs458-hs459	100	100	150	0	0	MULTISPECIES: NAD(+)--rifampin ADP-ribosyltransferase Arr-2 [Gammaproteobacteria]
321659	688874	ADO00938.1	hs458-hs459	100	100	99	0	0	QacE delta, partial [uncultured bacterium]
321655	688867	ADO00938.1	hs464-GCP2	100	100	99	0	0	QacE delta, partial [uncultured bacterium]
321655	688868	WP_008114396.1	hs464-GCP2	59	18.9956	87	0	35	UDP-glucose 6-dehydrogenase [Herbaspirillum sp. YR522]
321655	688869	WP_053200663.1	hs464-GCP2	78	50.6623	153	0	33	hypothetical protein [Herbaspirillum hiltneri]
321644	688843	ACS73592.1	hs464-GCP2	99	99.6825	314	0	2	IntI1, partial [uncultured bacterium]
321641	688836	OGB82559.1	hs464-GCP2	68	36.0902	144	1	45	serine peptidase [Burkholderiales bacterium RIFCSPLOWO2_12_FULL_67_210]
321641	688837	OGB82559.1	hs464-GCP2	71	21.3033	85	0	24	serine peptidase [Burkholderiales bacterium RIFCSPLOWO2_12_FULL_67_210]
321622	688805	ADO00938.1	hs458-hs459	100	100	99	0	0	QacE delta, partial [uncultured bacterium]
321622	688806	AJW77604.1	hs458-hs459	97	100	285	0	6	AadA1, partial [Salmonella enterica subsp. enterica serovar Typhi]
321621	688804	ACS73592.1	hs464-GCP2	100	99.6825	314	0	0	IntI1, partial [uncultured bacterium]
321610	688787	WP_001211000.1	hs464-GCP2	100	100	287	0	0	class A extended-spectrum beta-lactamase GES-11 [Acinetobacter baumannii]
321607	688783	WP_014386432.1	mrg284-mrg285	100	100	275	0	0	MULTISPECIES: OXA-2 family oxacillin-hydrolyzing class D beta-lactamase OXA-21 [Gammaproteobacteria]
321607	688784	EGB76758.1	mrg284-mrg285	50	34.1615	55	0	27	hypothetical protein HMPREF9532_02767, partial [Escherichia coli MS 57-2]
321587	765146	WP_047715654.1	hs464-GCP2	100	100	210	0	0	MULTISPECIES: AAC(6)-Ib family aminoglycoside 6-N-acetyltransferase [Proteobacteria]
321586	688748	ACS73664.1	hs464-GCP2	99	99.6825	314	0	2	IntI1, partial [uncultured bacterium]
321576	688733	ADO00938.1	hs458-hs459	100	100	99	0	0	QacE delta, partial [uncultured bacterium]
321576	688734	WP_001206356.1	hs458-hs459	100	98.4791	259	0	0	MULTISPECIES: ANT(3)-Ia family aminoglycoside nucleotidyltransferase AadA2 [Gammaproteobacteria]
321571	688727	AFB74629.1	hs464-GCP2	99	99.6805	312	0	1	IntI1, partial [Aeromonas caviae]
321569	688724	WP_003830719.1	hs458-hs459	99	100	110	0	1	MULTISPECIES: quaternary ammonium compound efflux SMR transporter QacG2 [Gammaproteobacteria]
321569	688725	ADO00938.1	hs458-hs459	100	100	99	0	0	QacE delta, partial [uncultured bacterium]
321568	688722	ACS73592.1	hs464-GCP2	100	99.6825	314	0	0	IntI1, partial [uncultured bacterium]
321567	688719	AHZ92132.1	hs458-hs459	100	100	210	0	0	chloramphenicol acetyltransferase [Acinetobacter sp. NF130816103(205)]
321567	688720	ADO00938.1	hs458-hs459	100	100	99	0	0	QacE delta, partial [uncultured bacterium]
321564	688714	WP_063860203.1	mrg284-mrg285	100	97.6096	245	0	0	subclass B1 metallo-beta-lactamase DIM-1 [Pseudomonas stutzeri]
321564	688715	WP_045912044.1	mrg284-mrg285	100	100	287	0	0	class A extended-spectrum beta-lactamase GES-2 [Enterobacter cloacae]
321559	688705	ADO00938.1	mrg284-mrg285	100	100	99	0	0	QacE delta, partial [uncultured bacterium]
321559	688706	WP_000503573.1	mrg284-mrg285	100	100	262	0	0	MULTISPECIES: ANT(3)-Ia family aminoglycoside nucleotidyltransferase AadA5 [Gammaproteobacteria]
321556	688699	WP_058646820.1	hs458-hs459	100	100	98	0	0	QacE family quaternary ammonium compound efflux SMR transporter, partial [Enterobacter hormaechei]
321556	688700	AIG99445.1	hs458-hs459	99	97.8339	271	0	2	AadA1, partial [Salmonella enterica subsp. enterica serovar Schwarzengrund]
321551	688691	AEB52076.1	hs458-hs459	99	94.7761	254	0	2	aminoglycoside adenyltransferase, partial [Salmonella enterica subsp. enterica serovar Oslo]
321551	688692	ADO00938.1	hs458-hs459	100	100	99	0	0	QacE delta, partial [uncultured bacterium]
321548	688687	ADO00938.1	hs464-GCP2	100	100	99	0	0	QacE delta, partial [uncultured bacterium]
321548	688688	WP_067755513.1	hs464-GCP2	56	51.8868	110	1	46	DNA-binding response regulator [Alcaligenaceae bacterium LMG 29303]
321546	688684	WP_023179980.1	hs458-hs459	100	100	180	0	0	rifampin ADP-ribosyl transferase [Klebsiella pneumoniae]
321546	688685	ADO00938.1	hs458-hs459	99	100	99	0	1	QacE delta, partial [uncultured bacterium]
321542	688673	ACS73592.1	hs464-GCP2	99	99.6825	314	0	2	IntI1, partial [uncultured bacterium]
321542	688674	OHC90962.1	hs464-GCP2	42	50.5338	142	0	82	MBL fold metallo-hydrolase, partial [Sphingomonadales bacterium GWF1_63_6]
321542	688675	OHC90962.1	hs464-GCP2	42	50.5338	142	0	82	MBL fold metallo-hydrolase, partial [Sphingomonadales bacterium GWF1_63_6]
321542	688676	WP_057514558.1	hs464-GCP2	100	87.6033	212	0	0	class 1 integron integrase IntI1, partial [Salmonella enterica]
321542	688677	WP_063161340.1	hs464-GCP2	98	19.3252	63	0	1	integrase, partial [Enterobacter cloacae]
321540	688670	AFB74629.1	hs464-GCP2	100	100	313	0	0	IntI1, partial [Aeromonas caviae]
321512	688622	WP_023179980.1	hs464-GCP2	100	100	180	0	0	rifampin ADP-ribosyl transferase [Klebsiella pneumoniae]
321512	688623	ADO00938.1	hs464-GCP2	100	100	99	0	0	QacE delta, partial [uncultured bacterium]
321512	688624	OGT21812.1	hs464-GCP2	45	51.81	229	1	124	channel protein TolC [Gallionellales bacterium RIFOXYB12_FULL_54_9]
321507	688614	WP_065891448.1	hs464-GCP2	100	99.6269	267	0	0	integrase, partial [Klebsiella pneumoniae]
321506	765130	WP_058735093.1	hs464-GCP2	86	69.7368	212	0	28	permease [Novosphingobium barchaimii]
321506	765131	ADO00938.1	hs464-GCP2	100	100	99	0	0	QacE delta, partial [uncultured bacterium]
321499	688599	WP_004977063.1	hs464-GCP2	96	13.125	84	0	3	hypothetical protein, partial [Acinetobacter towneri]
321499	688600	WP_003830719.1	hs464-GCP2	99	100	110	0	1	MULTISPECIES: quaternary ammonium compound efflux SMR transporter QacG2 [Gammaproteobacteria]
321498	688597	WP_043876060.1	hs458-hs459	99	100	110	0	1	MULTISPECIES: quaternary ammonium compound efflux SMR transporter QacL [Enterobacteriaceae]
321498	688598	ADO00938.1	hs458-hs459	100	100	99	0	0	QacE delta, partial [uncultured bacterium]
321497	765122	WP_000503573.1	hs464-GCP2	100	100	262	0	0	MULTISPECIES: ANT(3)-Ia family aminoglycoside nucleotidyltransferase AadA5 [Gammaproteobacteria]
321497	765123	WP_042119735.1	hs464-GCP2	92	25.5051	101	0	8	hypothetical protein, partial [Acinetobacter indicus]
321496	688593	ADO00938.1	hs458-hs459	100	100	99	0	0	QacE delta, partial [uncultured bacterium]
321496	688594	AEG64741.1	hs458-hs459	100	100	285	0	0	aminoglycoside adenyltransferase, partial [Escherichia coli]
321492	688589	ACS73592.1	hs464-GCP2	100	99.6825	314	0	0	IntI1, partial [uncultured bacterium]
321491	688588	WP_023179980.1	hs458-hs459	100	100	180	0	0	rifampin ADP-ribosyl transferase [Klebsiella pneumoniae]
321487	688584	WP_000503573.1	mrg284-mrg285	100	100	262	0	0	MULTISPECIES: ANT(3)-Ia family aminoglycoside nucleotidyltransferase AadA5 [Gammaproteobacteria]
321485	688581	ACS73592.1	hs464-GCP2	100	99.6825	314	0	0	IntI1, partial [uncultured bacterium]
321484	688580	WP_000503573.1	mrg284-mrg285	100	100	262	0	0	MULTISPECIES: ANT(3)-Ia family aminoglycoside nucleotidyltransferase AadA5 [Gammaproteobacteria]
321479	688570	WP_038217003.1	hs464-GCP2	90	9.59264	73	0	7	lysine decarboxylase [Xenophilus azovorans]
321479	688571	ACS73592.1	hs464-GCP2	99	99.3651	313	0	1	IntI1, partial [uncultured bacterium]
321473	688563	WP_000846390.1	hs464-GCP2	99	100	266	0	1	MULTISPECIES: oxacillin-hydrolyzing class D beta-lactamase OXA-10 [Gammaproteobacteria]
321471	688560	WP_000503573.1	hs464-GCP2	100	100	262	0	0	MULTISPECIES: ANT(3)-Ia family aminoglycoside nucleotidyltransferase AadA5 [Gammaproteobacteria]
321471	688561	WP_039336476.1	hs464-GCP2	74	35.7692	279	1	70	TonB-dependent receptor [Novosphingobium subterraneum]
321461	688544	ABD62693.1	hs464-GCP2	69	84.0491	137	0	42	integrase, partial [uncultured bacterium]
321461	688545	WP_058646820.1	hs464-GCP2	100	100	98	0	0	QacE family quaternary ammonium compound efflux SMR transporter, partial [Enterobacter hormaechei]
321461	688546	WP_000237816.1	hs464-GCP2	100	100	150	0	0	MULTISPECIES: NAD(+)--rifampin ADP-ribosyltransferase Arr-2 [Gammaproteobacteria]
321457	688535	AHK10338.1	hs464-GCP2	96	41.4474	63	0	2	aminoglycoside-3-adenylyltransferase, partial [Escherichia coli]
321457	688536	ACS73592.1	hs464-GCP2	99	99.6825	314	0	1	IntI1, partial [uncultured bacterium]
321456	765113	ABD62528.1	hs464-GCP2	98	98.773	161	0	3	integrase, partial [uncultured bacterium]
321450	688527	ADO00938.1	hs458-hs459	99	100	99	0	1	QacE delta, partial [uncultured bacterium]
321450	688528	WP_023179980.1	hs458-hs459	100	100	180	0	0	rifampin ADP-ribosyl transferase [Klebsiella pneumoniae]
321448	688523	WP_000503573.1	mrg284-mrg285	100	100	262	0	0	MULTISPECIES: ANT(3)-Ia family aminoglycoside nucleotidyltransferase AadA5 [Gammaproteobacteria]
321448	688524	WP_000237816.1	mrg284-mrg285	100	100	150	0	0	MULTISPECIES: NAD(+)--rifampin ADP-ribosyltransferase Arr-2 [Gammaproteobacteria]
321448	688525	ADO00938.1	mrg284-mrg285	100	100	99	0	0	QacE delta, partial [uncultured bacterium]
321447	688522	ACI01670.1	hs464-GCP2	100	100	298	0	0	integrase, partial [Escherichia coli]
321445	688518	ACS73592.1	hs464-GCP2	100	99.6825	314	0	0	IntI1, partial [uncultured bacterium]
321445	688519	AHK10338.1	hs464-GCP2	95	29.6053	45	0	2	aminoglycoside-3-adenylyltransferase, partial [Escherichia coli]
321441	688510	WP_032490683.1	mrg284-mrg285	100	100	287	0	0	class A beta-lactamase GES-7 [Pseudomonas aeruginosa]
321434	688499	ACS73592.1	hs464-GCP2	99	99.6825	314	0	1	IntI1, partial [uncultured bacterium]
321426	688487	WP_012585040.1	mrg284-mrg285	98	79.2271	328	0	5	anaerobic sulfatase maturase [Thauera sp. MZ1T]
321424	688484	ACS73614.1	hs464-GCP2	90	100	96	0	9	QacG, partial [uncultured bacterium]
321423	688481	WP_000503573.1	hs464-GCP2	100	100	262	0	0	MULTISPECIES: ANT(3)-Ia family aminoglycoside nucleotidyltransferase AadA5 [Gammaproteobacteria]
321419	688469	WP_023179980.1	hs458-hs459	100	100	180	0	0	rifampin ADP-ribosyl transferase [Klebsiella pneumoniae]
321419	688470	KDO02069.1	hs458-hs459	95	37.8462	246	0	10	cytochrome o ubiquinol oxidase, subunit I [Pseudomonas sp. P482]
321418	688467	AHK10338.1	hs464-GCP2	93	42.1053	64	0	4	aminoglycoside-3-adenylyltransferase, partial [Escherichia coli]
321418	688468	ACS73592.1	hs464-GCP2	100	99.6825	314	0	0	IntI1, partial [uncultured bacterium]
321417	688465	ADO00938.1	hs458-hs459	100	100	99	0	0	QacE delta, partial [uncultured bacterium]
321417	688466	AAK53557.1	hs458-hs459	99	100	110	0	1	quaternary ammonium compound resistance protein [Aeromonas salmonicida subsp. salmonicida]
321415	688462	WP_032490973.1	hs464-GCP2	100	100	287	0	0	carbapenem-hydrolyzing class A beta-lactamase GES-6 [Klebsiella pneumoniae]
321407	688452	ACS73592.1	hs464-GCP2	99	99.3651	313	0	1	IntI1, partial [uncultured bacterium]
321396	688435	ACS73592.1	hs464-GCP2	99	99.6825	314	0	1	IntI1, partial [uncultured bacterium]
321396	688436	SER46886.1	hs464-GCP2	57	35.2201	168	0	71	PAS domain S-box-containing protein [Giesbergeria anulus]
321390	688422	KXK44655.1	mrg284-mrg285	50	51.3889	185	0	92	YjgP/YjgQ family permease [Bacteroidetes bacterium OLB10]
321390	688423	AKM38295.1	mrg284-mrg285	100	91.9075	159	0	0	Aminoglycoside adenyltransferase (plasmid) [Escherichia coli PCN061]
321390	688424	ALU85779.1	mrg284-mrg285	99	90	135	0	1	aminoglycoside-3-adenyltransferase, partial [Salmonella enterica subsp. enterica serovar Typhimurium]
321386	688417	KIN91888.1	hs464-GCP2	96	16.1812	50	0	2	phage integrase family protein [Thauera sp. SWB20]
321386	688417	OGA08472.1	hs464-GCP2	64	83.9416	345	0	121	hypothetical protein A2W68_10400 [Betaproteobacteria bacterium RIFCSPLOWO2_02_64_14]
321357	688376	AEU08941.1	hs458-hs459	99	100	152	0	1	dihydrofolate reductase (plasmid) [Pseudomonas putida]
321357	688377	WP_042027156.1	hs458-hs459	100	89.3162	209	0	0	aminoglycoside nucleotidyltransferase, partial [Escherichia coli]
321354	688372	WP_059039569.1	hs458-hs459	100	90.3226	84	0	0	QacE family quaternary ammonium compound efflux SMR transporter [Escherichia coli]
321354	688373	AEG64741.1	hs458-hs459	100	100	285	0	0	aminoglycoside adenyltransferase, partial [Escherichia coli]
321345	688359	WP_063860501.1	mrg284-mrg285	100	100	287	0	0	class A beta-lactamase GES-13 [Pseudomonas aeruginosa]
321344	765100	WP_058646820.1	hs458-hs459	100	100	98	0	0	QacE family quaternary ammonium compound efflux SMR transporter, partial [Enterobacter hormaechei]
321344	765101	WP_063860937.1	hs458-hs459	98	100	266	0	3	OXA-10 family class D beta-lactamase OXA-101 [Citrobacter freundii]
321330	688332	WP_001749986.1	hs458-hs459	100	100	150	0	0	MULTISPECIES: NAD(+)--rifampin ADP-ribosyltransferase Arr-3 [Gammaproteobacteria]
321330	688333	WP_048256772.1	hs458-hs459	94	86.7925	138	0	7	AacA4 family aminoglycoside N(6)-acetyltransferase, partial [Klebsiella pneumoniae]
321328	688328	AER27553.1	hs464-GCP2	95	83.1169	64	0	3	aminoglycoside adenylyltransferase, partial [Escherichia coli]
321328	688329	WP_032418012.1	hs464-GCP2	100	100	306	0	0	class 1 integron integrase IntI1, partial [Klebsiella pneumoniae]
321327	688326	EWS55238.1	hs464-GCP2	91	36.129	56	0	5	GTP-binding protein EngA [Methylibium sp. T29]
321327	688327	AAP37601.1	hs464-GCP2	71	86.3354	139	1	37	IntI, partial [uncultured bacterium]
321326	688325	WP_003830719.1	hs464-GCP2	99	100	110	0	1	MULTISPECIES: quaternary ammonium compound efflux SMR transporter QacG2 [Gammaproteobacteria]
321321	688320	ACS73592.1	hs464-GCP2	100	99.6825	314	0	0	IntI1, partial [uncultured bacterium]
321314	688308	ACS73592.1	hs464-GCP2	100	99.6825	314	0	0	IntI1, partial [uncultured bacterium]
321310	688302	WP_035513637.1	mrg284-mrg285	44	47.6132	389	3	210	permease [Pseudohaliea rubra]
321310	688303	WP_058646820.1	mrg284-mrg285	100	100	98	0	0	QacE family quaternary ammonium compound efflux SMR transporter, partial [Enterobacter hormaechei]
321308	688299	WP_000237816.1	hs458-hs459	100	100	150	0	0	MULTISPECIES: NAD(+)--rifampin ADP-ribosyltransferase Arr-2 [Gammaproteobacteria]
321308	688300	ADO00938.1	hs458-hs459	100	100	99	0	0	QacE delta, partial [uncultured bacterium]
321306	688296	ADO00954.1	hs458-hs459	99	100	99	0	1	QacE delta, partial [uncultured bacterium]
321306	688297	CCM86124.1	hs458-hs459	95	76.5957	72	0	3	Streptomycin 3-O-adenylyltransferase [Klebsiella pneumoniae subsp. pneumoniae ST258-K28BO]
321305	688294	AER27553.1	hs464-GCP2	95	83.1169	64	0	3	aminoglycoside adenylyltransferase, partial [Escherichia coli]
321305	688295	ACT09079.1	hs464-GCP2	100	100	313	0	0	IntI1, partial [Vibrio cholerae]
321301	688288	ADO00938.1	hs458-hs459	100	100	99	0	0	QacE delta, partial [uncultured bacterium]
321301	688289	AIL81899.1	hs458-hs459	100	100	287	0	0	aminoglycoside adenyltransferase, partial (plasmid) [Escherichia coli]
321293	688277	ACT09079.1	hs464-GCP2	100	100	313	0	0	IntI1, partial [Vibrio cholerae]
321289	688269	ADO00938.1	hs458-hs459	100	100	99	0	0	QacE delta, partial [uncultured bacterium]
321289	688270	CHQ04724.1	hs458-hs459	99	100	284	0	2	aminoglycoside resistance protein [Salmonella enterica subsp. enterica serovar Typhi]
321285	688264	OGB03034.1	hs464-GCP2	83	63.9344	78	0	13	hypothetical protein A3E52_15475 [Burkholderiales bacterium RIFCSPHIGHO2_12_FULL_63_20]
321285	688265	ACS73592.1	hs464-GCP2	100	99.6825	314	0	0	IntI1, partial [uncultured bacterium]
321284	688263	ACS73592.1	hs464-GCP2	99	99.6825	314	0	3	IntI1, partial [uncultured bacterium]
321272	688242	ACT09079.1	hs464-GCP2	100	100	313	0	0	IntI1, partial [Vibrio cholerae]
321271	688241	ACS73592.1	hs464-GCP2	100	99.6825	314	0	0	IntI1, partial [uncultured bacterium]
321270	688240	ACS73592.1	hs464-GCP2	100	99.6825	314	0	0	IntI1, partial [uncultured bacterium]
321247	688204	WP_023179980.1	hs458-hs459	99	100	180	0	1	rifampin ADP-ribosyl transferase [Klebsiella pneumoniae]
321247	688205	ADO00938.1	hs458-hs459	100	100	99	0	0	QacE delta, partial [uncultured bacterium]
321230	688173	ADO00938.1	hs458-hs459	100	100	99	0	0	QacE delta, partial [uncultured bacterium]
321230	688174	ABM92284.1	hs458-hs459	100	100	299	0	0	betalactamase [Salmonella enterica subsp. enterica serovar Typhimurium]
321226	688167	ADO00938.1	hs458-hs459	99	100	99	0	1	QacE delta, partial [uncultured bacterium]
321226	688168	WP_003830719.1	hs458-hs459	99	100	110	0	1	MULTISPECIES: quaternary ammonium compound efflux SMR transporter QacG2 [Gammaproteobacteria]
321225	688166	AHC55312.1	mrg284-mrg285	99	91.7808	268	0	1	aminoglycoside adenyltransferase, partial [Staphylococcus aureus]
321220	688157	KTG63206.1	hs458-hs459	98	100	100	0	2	ethidium bromide resistance protein, partial [Klebsiella pneumoniae]
321220	688158	AEG64741.1	hs458-hs459	100	100	285	0	0	aminoglycoside adenyltransferase, partial [Escherichia coli]
321216	688151	WP_001749986.1	hs458-hs459	100	100	150	0	0	MULTISPECIES: NAD(+)--rifampin ADP-ribosyltransferase Arr-3 [Gammaproteobacteria]
321216	688152	ADO00938.1	hs458-hs459	100	100	99	0	0	QacE delta, partial [uncultured bacterium]
321205	765080	WP_063080257.1	hs464-GCP2	99	93.6508	295	0	1	integrase, partial [Escherichia coli]
321205	765081	WP_063844482.1	hs464-GCP2	100	100	78	0	0	trimethoprim-resistant dihydrofolate reductase DfrIIe [Pseudomonas aeruginosa]
321193	688116	AEA49955.1	hs464-GCP2	100	87.4477	209	0	0	integrase, partial [Aeromonas hydrophila]
321193	688117	WP_028453937.1	hs464-GCP2	66	92.5926	75	0	25	hypothetical protein [Chitinilyticum litopenaei]
321189	688110	WP_000237816.1	hs458-hs459	100	90	135	0	0	MULTISPECIES: NAD(+)--rifampin ADP-ribosyltransferase Arr-2 [Gammaproteobacteria]
321189	688111	WP_058646820.1	hs458-hs459	100	100	98	0	0	QacE family quaternary ammonium compound efflux SMR transporter, partial [Enterobacter hormaechei]
321186	765073	WP_023179980.1	hs458-hs459	100	100	180	0	0	rifampin ADP-ribosyl transferase [Klebsiella pneumoniae]
321186	765074	WP_000679424.1	hs458-hs459	100	98.9691	96	0	0	QacE family quaternary ammonium compound efflux SMR transporter, partial [Escherichia coli]
321185	688103	ADO00938.1	hs458-hs459	99	100	99	0	1	QacE delta, partial [uncultured bacterium]
321185	688104	CHQ04724.1	hs458-hs459	100	100	284	0	0	aminoglycoside resistance protein [Salmonella enterica subsp. enterica serovar Typhi]
321183	688101	WP_000503573.1	hs464-GCP2	100	100	262	0	0	MULTISPECIES: ANT(3)-Ia family aminoglycoside nucleotidyltransferase AadA5 [Gammaproteobacteria]
321179	688093	WP_000679424.1	hs458-hs459	100	100	97	0	0	QacE family quaternary ammonium compound efflux SMR transporter, partial [Escherichia coli]
321179	688094	AJW77604.1	hs458-hs459	97	100	285	0	8	AadA1, partial [Salmonella enterica subsp. enterica serovar Typhi]
321178	688090	WP_049620495.1	hs464-GCP2	98	97.8916	325	0	6	class 1 integron integrase IntI1, partial [Actinobaculum suis]
321178	688091	WP_056747394.1	hs464-GCP2	93	15.0852	62	0	4	peptidase M20 [Acidovorax sp. Root568]
321178	688092	WP_027476176.1	hs464-GCP2	47	25.5	102	2	49	MexX family efflux pump subunit [Curvibacter gracilis]
321174	688082	ADO00938.1	hs458-hs459	100	100	99	0	0	QacE delta, partial [uncultured bacterium]
321174	688083	WP_048269931.1	hs458-hs459	99	100	110	0	1	quaternary ammonium compound efflux SMR transporter QacG2 [Klebsiella pneumoniae]
321172	688079	ACS73592.1	hs464-GCP2	99	99.6825	314	0	1	IntI1, partial [uncultured bacterium]
321168	688072	WP_012585040.1	mrg284-mrg285	98	79.2271	328	0	5	anaerobic sulfatase maturase [Thauera sp. MZ1T]
321168	688073	ADO00938.1	mrg284-mrg285	100	100	99	0	0	QacE delta, partial [uncultured bacterium]
321163	688066	WP_032490683.1	mrg284-mrg285	100	100	287	0	0	class A beta-lactamase GES-7 [Pseudomonas aeruginosa]
321154	688053	WP_023179980.1	hs458-hs459	99	100	180	0	1	rifampin ADP-ribosyl transferase [Klebsiella pneumoniae]
321154	688054	WP_058646820.1	hs458-hs459	100	100	98	0	0	QacE family quaternary ammonium compound efflux SMR transporter, partial [Enterobacter hormaechei]
321144	688038	WP_003830719.1	hs458-hs459	99	100	110	0	1	MULTISPECIES: quaternary ammonium compound efflux SMR transporter QacG2 [Gammaproteobacteria]
321144	688039	ADO00946.1	hs458-hs459	100	100	95	0	0	QacE delta, partial [uncultured bacterium]
321140	688031	WP_000503573.1	mrg284-mrg285	100	100	262	0	0	MULTISPECIES: ANT(3)-Ia family aminoglycoside nucleotidyltransferase AadA5 [Gammaproteobacteria]
321140	688032	KPF91271.1	mrg284-mrg285	69	20.1681	96	0	29	phospholipase [Novosphingobium sp. AAP83]
321140	688033	WP_043608150.1	mrg284-mrg285	67	28.7149	143	2	45	phospholipase D [Novosphingobium sp. B-7]
321139	688029	AEG64741.1	hs458-hs459	96	100	285	0	10	aminoglycoside adenyltransferase, partial [Escherichia coli]
321139	688030	ALJ92865.1	hs458-hs459	98	78.1609	68	0	1	quaternary ammonium compound resistance protein, partial [Salmonella enterica subsp. enterica serovar Typhimurium]
321139	688030	EMG61166.1	hs458-hs459	100	33.8583	43	0	0	multidrug efflux protein, partial [Salmonella enterica subsp. enterica serovar Newport str. Henan_3]
321136	688025	ADO00954.1	hs458-hs459	100	100	99	0	0	QacE delta, partial [uncultured bacterium]
321136	688026	WP_003830719.1	hs458-hs459	99	100	110	0	1	MULTISPECIES: quaternary ammonium compound efflux SMR transporter QacG2 [Gammaproteobacteria]
321134	688022	ACS73592.1	hs464-GCP2	99	99.6825	314	0	1	IntI1, partial [uncultured bacterium]
321125	688007	WP_019613165.1	hs464-GCP2	51	62.5806	97	2	35	prepilin-type N-terminal cleavage/methylation domain-containing protein [Psychromonas ossibalaenae]
321125	688008	ACS73592.1	hs464-GCP2	100	100	315	0	0	IntI1, partial [uncultured bacterium]
321119	687994	WP_009205579.1	hs464-GCP2	59	41.0765	145	2	54	flagellar hook-length control protein FliK [Sulfuricella denitrificans]
321119	687995	WP_021475327.1	hs464-GCP2	41	58.1197	68	1	39	hypothetical protein [Pseudogulbenkiania ferrooxidans]
321119	687996	ACS73592.1	hs464-GCP2	100	99.6825	314	0	0	IntI1, partial [uncultured bacterium]
321117	687992	ACT09079.1	hs464-GCP2	100	100	313	0	0	IntI1, partial [Vibrio cholerae]
321116	687990	ACS73592.1	hs464-GCP2	99	99.6825	314	0	1	IntI1, partial [uncultured bacterium]
321105	687974	WP_000679424.1	hs458-hs459	100	100	97	0	0	QacE family quaternary ammonium compound efflux SMR transporter, partial [Escherichia coli]
321105	687975	AAY43208.1	hs458-hs459	100	47.5504	165	0	0	TnpA [Pseudomonas aeruginosa]
321072	687923	ADO00938.1	mrg284-mrg285	100	100	99	0	0	QacE delta, partial [uncultured bacterium]
321059	687903	ACS73592.1	hs464-GCP2	100	100	315	0	0	IntI1, partial [uncultured bacterium]
321056	687896	CUE71365.1	hs464-GCP2	56	9.87159	123	0	53	transmembrane protein, putative [Bodo saltans]
321056	687897	ACS73592.1	hs464-GCP2	100	99.6825	314	0	0	IntI1, partial [uncultured bacterium]
321048	687881	ADO00938.1	hs458-hs459	100	100	99	0	0	QacE delta, partial [uncultured bacterium]
321048	687882	AHZ92132.1	hs458-hs459	98	100	210	0	4	chloramphenicol acetyltransferase [Acinetobacter sp. NF130816103(205)]
321047	687879	BAV32699.1	hs464-GCP2	49	64.539	91	1	44	hypothetical protein SCL_0377 [Sulfuricaulis limicola]
321047	687880	ACS73592.1	hs464-GCP2	100	100	315	0	0	IntI1, partial [uncultured bacterium]
321039	687865	WP_023179980.1	hs464-GCP2	100	100	180	0	0	rifampin ADP-ribosyl transferase [Klebsiella pneumoniae]
321039	687866	WP_063844482.1	hs464-GCP2	100	100	78	0	0	trimethoprim-resistant dihydrofolate reductase DfrIIe [Pseudomonas aeruginosa]
321027	687847	ADO00954.1	hs458-hs459	100	100	99	0	0	QacE delta, partial [uncultured bacterium]
321027	687848	WP_001206316.1	hs458-hs459	100	98.4791	259	0	0	MULTISPECIES: ANT(3)-Ia family aminoglycoside nucleotidyltransferase AadA [Bacteria]
321018	687835	ACV33249.1	hs464-GCP2	99	94.4444	204	0	1	DNA integrase, partial (plasmid) [Klebsiella pneumoniae]
321001	687810	ADO00938.1	hs458-hs459	100	100	99	0	0	QacE delta, partial [uncultured bacterium]
321001	687811	KTG63206.1	hs458-hs459	100	100	100	0	0	ethidium bromide resistance protein, partial [Klebsiella pneumoniae]
321001	687812	WP_023179980.1	hs458-hs459	100	100	180	0	0	rifampin ADP-ribosyl transferase [Klebsiella pneumoniae]
320997	687802	KNZ82416.1	hs458-hs459	100	76.4045	68	0	0	rifampin ADP-ribosylating transferase ARR-2, partial (plasmid) [Morganella morganii]
320997	687803	WP_032495679.1	hs458-hs459	100	100	206	0	0	MULTISPECIES: AacA4 family aminoglycoside N(6)-acetyltransferase [Acinetobacter]
320992	687796	ACS73592.1	hs464-GCP2	99	99.6825	314	0	1	IntI1, partial [uncultured bacterium]
320982	687778	CHQ04724.1	hs458-hs459	99	100	284	0	1	aminoglycoside resistance protein [Salmonella enterica subsp. enterica serovar Typhi]
320982	687779	ADO00938.1	hs458-hs459	100	100	99	0	0	QacE delta, partial [uncultured bacterium]
320965	687752	ACT09079.1	hs464-GCP2	99	100	313	0	1	IntI1, partial [Vibrio cholerae]
320963	687745	BAE66663.1	hs464-GCP2	100	100	284	0	0	aadA2 [Vibrio cholerae non-O1/non-O139]
320963	687746	WP_052306275.1	hs464-GCP2	42	53.3742	174	1	97	hypothetical protein [Paraburkholderia phymatum]
320963	687747	WP_060213594.1	hs464-GCP2	46	70.5584	139	1	72	hypothetical protein [Burkholderia ubonensis]
320963	687748	WP_052306275.1	hs464-GCP2	44	90.7975	296	2	161	hypothetical protein [Paraburkholderia phymatum]
320963	687749	BAE66663.1	hs464-GCP2	100	100	284	0	0	aadA2 [Vibrio cholerae non-O1/non-O139]
320962	687743	ACS73592.1	hs464-GCP2	100	99.6825	314	0	0	IntI1, partial [uncultured bacterium]
320962	687744	WP_054620180.1	hs464-GCP2	72	35	119	1	29	hypothetical protein [Rhodocyclaceae bacterium Paddy-1]
320947	687719	AJW77604.1	hs458-hs459	99	100	285	0	1	AadA1, partial [Salmonella enterica subsp. enterica serovar Typhi]
320947	687720	WP_058646820.1	hs458-hs459	100	100	98	0	0	QacE family quaternary ammonium compound efflux SMR transporter, partial [Enterobacter hormaechei]
320946	687717	ADO00938.1	hs458-hs459	100	100	99	0	0	QacE delta, partial [uncultured bacterium]
320946	687718	AEG64741.1	hs458-hs459	99	100	285	0	2	aminoglycoside adenyltransferase, partial [Escherichia coli]
320942	687711	ACS73592.1	hs464-GCP2	99	99.6825	314	0	1	IntI1, partial [uncultured bacterium]
320934	687697	ADO00938.1	hs458-hs459	99	100	99	0	1	QacE delta, partial [uncultured bacterium]
320934	687698	WP_023179980.1	hs458-hs459	100	100	180	0	0	rifampin ADP-ribosyl transferase [Klebsiella pneumoniae]
320929	687691	ACS73592.1	hs464-GCP2	100	99.6825	314	0	0	IntI1, partial [uncultured bacterium]
320905	687644	AJW77604.1	hs458-hs459	96	100	285	0	9	AadA1, partial [Salmonella enterica subsp. enterica serovar Typhi]
320905	687645	ADO00938.1	hs458-hs459	100	100	99	0	0	QacE delta, partial [uncultured bacterium]
320897	687631	WP_023179980.1	hs458-hs459	100	100	180	0	0	rifampin ADP-ribosyl transferase [Klebsiella pneumoniae]
320897	687632	KTG63206.1	hs458-hs459	99	99	99	0	1	ethidium bromide resistance protein, partial [Klebsiella pneumoniae]
320888	687619	WP_058646820.1	hs464-GCP2	100	100	98	0	0	QacE family quaternary ammonium compound efflux SMR transporter, partial [Enterobacter hormaechei]
320888	687620	WP_023179980.1	hs464-GCP2	100	100	180	0	0	rifampin ADP-ribosyl transferase [Klebsiella pneumoniae]
320873	687593	ADO00938.1	hs458-hs459	100	100	99	0	0	QacE delta, partial [uncultured bacterium]
320873	687594	BAE66662.1	hs458-hs459	94	100	284	0	17	aadA1c [Vibrio cholerae]
320872	687592	WP_032418012.1	hs464-GCP2	100	99.6732	305	0	0	class 1 integron integrase IntI1, partial [Klebsiella pneumoniae]
320864	687574	WP_065808025.1	hs464-GCP2	99	98.1538	319	0	2	integrase, partial [Klebsiella pneumoniae]
320864	687575	OGA49380.1	hs464-GCP2	60	42.6471	58	0	23	hypothetical protein A3F74_06765 [Betaproteobacteria bacterium RIFCSPLOWO2_12_FULL_62_58]
320864	687576	WP_058137596.1	hs464-GCP2	65	99.3377	150	0	52	tRNA delta(2)-isopentenylpyrophosphate transferase [Pseudomonas aeruginosa]
320864	687577	WP_058137596.1	hs464-GCP2	65	99.3377	150	0	52	tRNA delta(2)-isopentenylpyrophosphate transferase [Pseudomonas aeruginosa]
320864	687578	OGA49380.1	hs464-GCP2	60	42.6471	58	0	23	hypothetical protein A3F74_06765 [Betaproteobacteria bacterium RIFCSPLOWO2_12_FULL_62_58]
320864	687579	WP_042346535.1	hs464-GCP2	98	99.6875	319	0	4	class 1 integron integrase IntI1, partial [Escherichia coli]
320863	687572	WP_011285986.1	hs464-GCP2	92	11.3342	175	0	13	glutamate synthase [Dechloromonas aromatica]
320863	687573	WP_012658785.1	hs464-GCP2	100	100	287	0	0	MULTISPECIES: carbapenem-hydrolyzing class A beta-lactamase GES-5 [Enterobacteriaceae]
320857	687561	ACS73592.1	hs464-GCP2	100	99.6825	314	0	0	IntI1, partial [uncultured bacterium]
320857	687562	SDD06025.1	hs464-GCP2	50	69.2308	81	2	37	hypothetical protein SAMN04487779_100473 [Belnapia rosea]
320855	687557	ADO00938.1	hs464-GCP2	100	100	99	0	0	QacE delta, partial [uncultured bacterium]
320855	687558	WP_040479752.1	hs464-GCP2	46	41.7582	152	2	73	serine hydrolase [Mariniradius saccharolyticus]
320849	687551	ACS73592.1	hs464-GCP2	99	99.6825	314	0	1	IntI1, partial [uncultured bacterium]
320847	687547	ADO00938.1	hs458-hs459	100	100	99	0	0	QacE delta, partial [uncultured bacterium]
320847	687548	WP_019702631.1	hs458-hs459	79	60.2273	212	0	43	histidinol dehydrogenase, partial [Acidovorax avenae]
320846	687545	WP_000503573.1	hs458-hs459	100	100	262	0	0	MULTISPECIES: ANT(3)-Ia family aminoglycoside nucleotidyltransferase AadA5 [Gammaproteobacteria]
320846	687546	ADO00938.1	hs458-hs459	100	100	99	0	0	QacE delta, partial [uncultured bacterium]
320841	687535	AHZ92132.1	hs458-hs459	98	100	210	0	4	chloramphenicol acetyltransferase [Acinetobacter sp. NF130816103(205)]
320841	687536	ADO00938.1	hs458-hs459	100	100	99	0	0	QacE delta, partial [uncultured bacterium]
320837	687529	ACS73592.1	hs464-GCP2	100	99.6825	314	0	0	IntI1, partial [uncultured bacterium]
320837	687530	CBI63202.1	hs464-GCP2	100	31.401	65	0	0	aminoglycoside 6-N-acetyltransferase, partial [Pseudomonas aeruginosa]
320831	687518	WP_012584415.1	hs464-GCP2	100	95.1338	391	0	0	integrase [Thauera sp. MZ1T]
320818	687497	ACS73592.1	hs464-GCP2	99	99.6825	314	0	2	IntI1, partial [uncultured bacterium]
320808	687479	ACS73614.1	hs464-GCP2	89	100	96	0	10	QacG, partial [uncultured bacterium]
320808	687480	KKX50289.1	hs464-GCP2	50	44.0994	71	0	35	ABC transporter permease [Sphingobacterium sp. IITKGP-BTPF85]
320808	687481	WP_035987939.1	hs464-GCP2	43	37.3874	83	1	46	hypothetical protein [Leptolyngbya sp. KIOST-1]
320771	765008	ADO00938.1	hs458-hs459	100	98.9899	98	0	0	QacE delta, partial [uncultured bacterium]
320771	765009	WP_000237816.1	hs458-hs459	100	100	150	0	0	MULTISPECIES: NAD(+)--rifampin ADP-ribosyltransferase Arr-2 [Gammaproteobacteria]
320763	687416	ACS73592.1	hs464-GCP2	99	99.6825	314	0	1	IntI1, partial [uncultured bacterium]
320762	687414	ADO00938.1	hs458-hs459	99	100	99	0	1	QacE delta, partial [uncultured bacterium]
320762	687415	AHZ92132.1	hs458-hs459	98	100	210	0	4	chloramphenicol acetyltransferase [Acinetobacter sp. NF130816103(205)]
320756	687404	BAE66663.1	hs458-hs459	99	100	284	0	1	aadA2 [Vibrio cholerae non-O1/non-O139]
320756	687405	ADO00938.1	hs458-hs459	100	100	99	0	0	QacE delta, partial [uncultured bacterium]
320746	687387	AJW77604.1	hs458-hs459	100	100	285	0	0	AadA1, partial [Salmonella enterica subsp. enterica serovar Typhi]
320746	687388	WP_058646820.1	hs458-hs459	100	100	98	0	0	QacE family quaternary ammonium compound efflux SMR transporter, partial [Enterobacter hormaechei]
320736	687369	ACS73592.1	hs464-GCP2	99	99.6825	314	0	1	IntI1, partial [uncultured bacterium]
320732	687362	WP_023179980.1	hs458-hs459	99	100	180	0	1	rifampin ADP-ribosyl transferase [Klebsiella pneumoniae]
320732	687363	WP_058646820.1	hs458-hs459	100	100	98	0	0	QacE family quaternary ammonium compound efflux SMR transporter, partial [Enterobacter hormaechei]
320730	687360	WP_006326829.1	hs464-GCP2	100	98.9637	191	0	0	class I integron integrase [Escherichia coli]
320717	687340	ACI01670.1	hs464-GCP2	99	100	298	0	1	integrase, partial [Escherichia coli]
320708	687328	ACS73592.1	hs464-GCP2	100	99.6825	314	0	0	IntI1, partial [uncultured bacterium]
320707	687327	ACS73592.1	hs464-GCP2	99	99.6825	314	0	1	IntI1, partial [uncultured bacterium]
320696	687305	CEN54817.1	hs464-GCP2	76	92.9412	237	1	55	IntI protein, partial [uncultured bacterium]
320692	687296	WP_063860501.1	hs464-GCP2	100	100	287	0	0	class A beta-lactamase GES-13 [Pseudomonas aeruginosa]
320692	687297	EOY79977.1	hs464-GCP2	100	95.4545	42	0	0	SAM-like phage integrase N-terminal domain protein, partial [Klebsiella pneumoniae UHKPC81]
320677	687273	WP_023179980.1	hs458-hs459	100	100	180	0	0	rifampin ADP-ribosyl transferase [Klebsiella pneumoniae]
320677	687274	ADO00938.1	hs458-hs459	99	100	99	0	1	QacE delta, partial [uncultured bacterium]
320674	687270	ACS73592.1	hs464-GCP2	99	99.6825	314	0	1	IntI1, partial [uncultured bacterium]
320655	687240	ADO00938.1	hs458-hs459	100	100	99	0	0	QacE delta, partial [uncultured bacterium]
320655	687241	WP_000237816.1	hs458-hs459	100	100	150	0	0	MULTISPECIES: NAD(+)--rifampin ADP-ribosyltransferase Arr-2 [Gammaproteobacteria]
320655	687242	OGB03034.1	hs458-hs459	83	63.9344	78	0	13	hypothetical protein A3E52_15475 [Burkholderiales bacterium RIFCSPHIGHO2_12_FULL_63_20]
320650	687233	WP_000503573.1	mrg284-mrg285	100	100	262	0	0	MULTISPECIES: ANT(3)-Ia family aminoglycoside nucleotidyltransferase AadA5 [Gammaproteobacteria]
320650	687234	WP_053764311.1	mrg284-mrg285	99	99.3671	157	0	1	trimethoprim-resistant dihydrofolate reductase DfrA [Citrobacter freundii]
320645	687227	AFC16435.1	hs464-GCP2	99	99.6825	314	0	1	integrase, partial [Pseudomonas sp. 1SL5]
320636	687212	ACT09079.1	hs464-GCP2	100	100	313	0	0	IntI1, partial [Vibrio cholerae]
320629	687201	WP_042027156.1		100	82.906	194	0	0	aminoglycoside nucleotidyltransferase, partial [Escherichia coli]
320624	687195	ACS73592.1	hs464-GCP2	99	99.6825	314	0	1	IntI1, partial [uncultured bacterium]
320621	687190	ADO00954.1	hs458-hs459	100	100	99	0	0	QacE delta, partial [uncultured bacterium]
320621	687191	AEG64741.1	hs458-hs459	95	100	285	0	13	aminoglycoside adenyltransferase, partial [Escherichia coli]
320619	687187	ACS73592.1	hs464-GCP2	99	99.6825	314	0	1	IntI1, partial [uncultured bacterium]
320616	687181	WP_057064934.1	hs458-hs459	99	72.3881	97	0	1	rifampin ADP-ribosylating transferase ARR-2, partial [Citrobacter freundii]
320616	687182	WP_059039569.1	hs458-hs459	98	90.3226	84	0	1	QacE family quaternary ammonium compound efflux SMR transporter [Escherichia coli]
320615	687180	ACS73592.1	hs464-GCP2	100	99.6825	314	0	0	IntI1, partial [uncultured bacterium]
320613	687176	ADO00954.1	hs458-hs459	100	100	99	0	0	QacE delta, partial [uncultured bacterium]
320613	687177	WP_000237816.1	hs458-hs459	100	100	150	0	0	MULTISPECIES: NAD(+)--rifampin ADP-ribosyltransferase Arr-2 [Gammaproteobacteria]
320613	687178	KTG63206.1	hs458-hs459	100	100	100	0	0	ethidium bromide resistance protein, partial [Klebsiella pneumoniae]
320606	687164	WP_000503573.1	mrg284-mrg285	100	100	262	0	0	MULTISPECIES: ANT(3)-Ia family aminoglycoside nucleotidyltransferase AadA5 [Gammaproteobacteria]
320606	687165	WP_046712472.1	mrg284-mrg285	61	98.2206	276	0	106	fatty acid desaturase [Myxococcus fulvus]
320599	687154	AJW77604.1	hs458-hs459	100	100	285	0	0	AadA1, partial [Salmonella enterica subsp. enterica serovar Typhi]
320599	687155	ADO00938.1	hs458-hs459	99	100	99	0	1	QacE delta, partial [uncultured bacterium]
320595	687149	ACS73592.1	hs464-GCP2	100	99.6825	314	0	0	IntI1, partial [uncultured bacterium]
320585	687135	EHT97622.1		99	78.022	213	0	2	chloramphenicol resistance protein [Pantoea stewartii subsp. stewartii DC283]
320568	687112	WP_013263788.1	mrg284-mrg285	100	100	152	0	0	MULTISPECIES: aminoglycoside N-acetyltransferase AAC(6)-Il [Enterobacteriaceae]
320567	687110	WP_032491311.1	hs458-hs459	99	100	276	0	2	oxacillin-hydrolyzing class D beta-lactamase OXA-4 [Escherichia coli]
320567	687111	ALJ92865.1	hs458-hs459	100	78.1609	68	0	0	quaternary ammonium compound resistance protein, partial [Salmonella enterica subsp. enterica serovar Typhimurium]
320565	687107	WP_048705397.1	hs464-GCP2	82	21.2838	63	0	11	transposase [Thauera humireducens]
320565	687108	WP_012585040.1	hs464-GCP2	98	79.9517	331	0	5	anaerobic sulfatase maturase [Thauera sp. MZ1T]
320564	687105	ACS73592.1	hs464-GCP2	99	98.4127	310	0	1	IntI1, partial [uncultured bacterium]
320564	687106	AHK10338.1	hs464-GCP2	98	40.1316	61	0	1	aminoglycoside-3-adenylyltransferase, partial [Escherichia coli]
320558	687096	WP_033559668.1	hs464-GCP2	99	97.6351	289	0	2	class 1 integron integrase IntI1, partial [Escherichia coli]
320547	687081	WP_063860501.1	mrg284-mrg285	99	100	287	0	1	class A beta-lactamase GES-13 [Pseudomonas aeruginosa]
320541	687071	AHZ92132.1	hs458-hs459	98	100	210	0	4	chloramphenicol acetyltransferase [Acinetobacter sp. NF130816103(205)]
320541	687072	ADO00938.1	hs458-hs459	99	100	99	0	1	QacE delta, partial [uncultured bacterium]
320536	687060	WP_058646820.1	hs458-hs459	99	100	98	0	1	QacE family quaternary ammonium compound efflux SMR transporter, partial [Enterobacter hormaechei]
320536	687061	AHZ92132.1	hs458-hs459	97	100	210	0	5	chloramphenicol acetyltransferase [Acinetobacter sp. NF130816103(205)]
320535	687058	KTG63206.1	hs464-GCP2	98	100	100	0	2	ethidium bromide resistance protein, partial [Klebsiella pneumoniae]
320535	687059	WP_043876060.1	hs464-GCP2	99	100	110	0	1	MULTISPECIES: quaternary ammonium compound efflux SMR transporter QacL [Enterobacteriaceae]
320526	687040	ACS73592.1	hs464-GCP2	100	99.6825	314	0	0	IntI1, partial [uncultured bacterium]
320526	687041	WP_018970444.1	hs464-GCP2	47	6.99357	87	1	45	hypothetical protein [Rubritalea marina]
320526	687043	WP_044134170.1	hs464-GCP2	74	17.6119	59	1	11	4-hydroxythreonine-4-phosphate dehydrogenase PdxA [Verrucomicrobium spinosum]
320522	687035	WP_063080257.1	hs464-GCP2	99	99.3651	313	0	1	integrase, partial [Escherichia coli]
320516	687021	WP_023179980.1	mrg284-mrg285	100	100	180	0	0	rifampin ADP-ribosyl transferase [Klebsiella pneumoniae]
320516	687022	WP_042935301.1	mrg284-mrg285	93	97.2727	107	0	7	MULTISPECIES: QacE family quaternary ammonium compound efflux SMR transporter, partial [Enterobacteriaceae]
320516	687023	EWS55238.1	mrg284-mrg285	91	36.129	56	0	5	GTP-binding protein EngA [Methylibium sp. T29]
320516	687023	KOF06186.1	mrg284-mrg285	57	25.4795	93	0	40	membrane protein [Limnohabitans planktonicus II-D5]
320513	687016	ACS73592.1	hs464-GCP2	100	99.6825	314	0	0	IntI1, partial [uncultured bacterium]
320507	687004	BAE66663.1	hs458-hs459	98	99.6479	283	0	4	aadA2 [Vibrio cholerae non-O1/non-O139]
320507	687005	ADO00938.1	hs458-hs459	100	100	99	0	0	QacE delta, partial [uncultured bacterium]
320487	686972	WP_063844482.1	hs464-GCP2	100	100	78	0	0	trimethoprim-resistant dihydrofolate reductase DfrIIe [Pseudomonas aeruginosa]
320487	686973	ACT09079.1	hs464-GCP2	99	100	313	0	2	IntI1, partial [Vibrio cholerae]
320476	686958	AFB74629.1	hs464-GCP2	100	99.0415	310	0	0	IntI1, partial [Aeromonas caviae]
320464	764965	WP_054621009.1	hs464-GCP2	51	73.3333	242	0	118	aminodeoxychorismate lyase [Rhodocyclaceae bacterium Paddy-1]
320454	686912	WP_012312003.1	hs464-GCP2	100	96.9072	94	0	0	class 1 integron integrase IntI1, partial [Salmonella enterica]
320450	686907	WP_023622803.1	hs458-hs459	100	100	184	0	0	MULTISPECIES: AAC(6)-II family aminoglycoside 6-N-acetyltransferase [Proteobacteria]
320450	686908	ADO00938.1	hs458-hs459	100	100	99	0	0	QacE delta, partial [uncultured bacterium]
320446	686902	ACS73592.1	hs464-GCP2	100	99.6825	314	0	0	IntI1, partial [uncultured bacterium]
320439	764957	OGB45618.1	hs464-GCP2	86	52.1739	144	0	20	integrase [Burkholderiales bacterium RIFCSPLOWO2_12_FULL_65_40]
320439	764958	WP_021026041.1	hs464-GCP2	85	9.09962	95	0	14	ATP-dependent RNA helicase HrpA, partial [Comamonas sp. B-9]
320439	764959	WP_050858851.1	hs464-GCP2	57	13.0841	140	2	33	ATP-dependent RNA helicase HrpA, partial [Acidovorax avenae]
320439	764960	OGB45618.1	hs464-GCP2	85	51.4493	142	0	20	integrase [Burkholderiales bacterium RIFCSPLOWO2_12_FULL_65_40]
320436	686885	WP_023179980.1	hs458-hs459	100	100	180	0	0	rifampin ADP-ribosyl transferase [Klebsiella pneumoniae]
320436	686886	WP_058646820.1	hs458-hs459	99	100	98	0	1	QacE family quaternary ammonium compound efflux SMR transporter, partial [Enterobacter hormaechei]
320423	686864	ACS73592.1	hs464-GCP2	99	99.6825	314	0	2	IntI1, partial [uncultured bacterium]
320421	686862	WP_032490973.1	mrg284-mrg285	100	100	287	0	0	carbapenem-hydrolyzing class A beta-lactamase GES-6 [Klebsiella pneumoniae]
320420	686860	AFB74629.1	hs464-GCP2	100	100	313	0	0	IntI1, partial [Aeromonas caviae]
320420	686861	WP_063844482.1	hs464-GCP2	100	100	78	0	0	trimethoprim-resistant dihydrofolate reductase DfrIIe [Pseudomonas aeruginosa]
320410	686847	ADO00938.1	hs458-hs459	100	100	99	0	0	QacE delta, partial [uncultured bacterium]
320410	686848	WP_000237816.1	hs458-hs459	100	100	150	0	0	MULTISPECIES: NAD(+)--rifampin ADP-ribosyltransferase Arr-2 [Gammaproteobacteria]
320399	686827	KOF06186.1	mrg284-mrg285	57	28.7671	105	0	45	membrane protein [Limnohabitans planktonicus II-D5]
320399	686828	EWS55238.1	mrg284-mrg285	91	36.129	56	0	5	GTP-binding protein EngA [Methylibium sp. T29]
320399	686829	AGF29492.1	mrg284-mrg285	100	90.2913	93	0	0	QacF protein, partial [Acinetobacter baumannii]
320398	686826	WP_010635894.1	hs458-hs459	98	74.7619	157	0	3	MULTISPECIES: type B chloramphenicol O-acetyltransferase [Gammaproteobacteria]
320393	686818	WP_025790333.1	hs464-GCP2	97	98.494	327	0	7	class 1 integron integrase IntI1, partial [Shigella flexneri]
320393	686819	WP_012585040.1	hs464-GCP2	97	80.1932	332	0	8	anaerobic sulfatase maturase [Thauera sp. MZ1T]
320390	686812	AHK10338.1	hs464-GCP2	96	41.4474	63	0	2	aminoglycoside-3-adenylyltransferase, partial [Escherichia coli]
320390	686813	ACS73592.1	hs464-GCP2	99	99.6825	314	0	2	IntI1, partial [uncultured bacterium]
320373	686784	WP_023179980.1	hs458-hs459	99	100	180	0	1	rifampin ADP-ribosyl transferase [Klebsiella pneumoniae]
320373	686785	ADO00938.1	hs458-hs459	100	100	99	0	0	QacE delta, partial [uncultured bacterium]
[truncated: 41,862 more rows]
