# Supplementary material for: Sewage effluent from an Indian hospital harbors novel carbapenemases and integron-borne antibiotic resistance genes
Source: Microbiome. 2019 Jun 27;7:97. doi: 10.1186/s40168-019-0710-x (PMC6598227; doi:10.1186/s40168-019-0710-x)
Supplement: Supplementary file 5 — Table S5. List of known and putative novel ARGs detected in class 1 integron gene cassettes. (XLSX 57 kb) [file 40168_2019_710_MOESM5_ESM.xlsx]

## Sheet: KnownARGs
NCBI accession	Coverage interval	Amplicon copy	Description
ADO00938.1	97.0-100.0	3159	QacE delta, partial [uncultured bacterium]
WP_058646820.1	95.9-100.0	617	QacE family quaternary ammonium compound efflux SMR transporter, partial [Enterobacter hormaechei]
WP_003830719.1	96.4-100.0	362	MULTISPECIES: quaternary ammonium compound efflux SMR transporter QacG2 [Gammaproteobacteria]
KTG63206.1	87.0-100.0	360	ethidium bromide resistance protein, partial [Klebsiella pneumoniae]
ADO00954.1	98.0-100.0	314	QacE delta, partial [uncultured bacterium]
WP_043876060.1	98.2-100.0	250	MULTISPECIES: quaternary ammonium compound efflux SMR transporter QacL [Enterobacteriaceae]
WP_000679424.1	97.9-100.0	143	QacE family quaternary ammonium compound efflux SMR transporter, partial [Escherichia coli]
WP_042346535.1	95.9-99.7	138	class 1 integron integrase IntI1, partial [Escherichia coli]
CAI38821.1	95.1-100.0	110	quaternary ammonium compound-resistance protein, partial (plasmid) [Salmonella enterica subsp. enterica serovar Mbandaka]
WP_048269931.1	99.1-100.0	71	quaternary ammonium compound efflux SMR transporter QacG2 [Klebsiella pneumoniae]
ALJ92865.1	81.6-95.4	49	quaternary ammonium compound resistance protein, partial [Salmonella enterica subsp. enterica serovar Typhimurium]
EKG66001.1	81.5-100.0	43	small Multidrug Resistance family protein, partial [Vibrio cholerae HC-56A1]
KDF02511.1	81.8-100.0	43	quaternary ammonium compound-resistance protein qacE, partial [Citrobacter sp. MGH 55]
WP_031969115.1	94.7-100.0	41	MULTISPECIES: QacE family quaternary ammonium compound efflux SMR transporter, partial [Gammaproteobacteria]
WP_031969042.1	94.3-100.0	36	ethidium bromide resistance protein, partial [Acinetobacter baumannii]
ADO00937.1	99.0-100.0	33	QacE delta, partial [uncultured bacterium]
WP_059039569.1	89.2-100.0	29	QacE family quaternary ammonium compound efflux SMR transporter [Escherichia coli]
WP_057692073.1	94.3-100.0	27	MULTISPECIES: QacE family quaternary ammonium compound efflux SMR transporter, partial [Gammaproteobacteria]
WP_053002717.1	93.8-100.0	25	ethidium bromide resistance protein, partial [Shigella sonnei]
WP_031971041.1	95.6-100.0	23	QacE family quaternary ammonium compound efflux SMR transporter, partial [Acinetobacter baumannii]
WP_000679423.1	88.2-100.0	21	QacE family quaternary ammonium compound efflux SMR transporter, partial [Acinetobacter baumannii]
WP_042935301.1	95.5-98.2	20	MULTISPECIES: QacE family quaternary ammonium compound efflux SMR transporter, partial [Enterobacteriaceae]
WP_000679426.1	96.0-100.0	19	MULTISPECIES: QacE family quaternary ammonium compound efflux SMR transporter, partial [Gammaproteobacteria]
WP_015243636.1	99.1-100.0	19	MULTISPECIES: quaternary ammonium compound efflux SMR transporter QacL [Gammaproteobacteria]
KPR45988.1	95.9-100.0	18	ethidium bromide resistance protein, partial [Citrobacter freundii]
AAK53557.1	100.0-100.0	13	quaternary ammonium compound resistance protein [Aeromonas salmonicida subsp. salmonicida]
ACN22644.1	88.2-100.0	13	qacE2 [uncultured bacterium]
EKG45413.1	94.1-100.0	11	small Multidrug Resistance family protein, partial [Vibrio cholerae HC-50A1]
ADO00946.1	96.8-100.0	9	QacE delta, partial [uncultured bacterium]
EKL19615.1	97.1-100.0	9	small Multidrug Resistance family protein, partial [Vibrio cholerae HC-59A1]
KRR30581.1	95.7-100.0	7	ethidium bromide resistance protein, partial (plasmid) [Klebsiella pneumoniae]
ADE58460.1	93.4-96.7	7	QacEdelta1, partial [Enterobacter cloacae]
AHN09979.1	91.4-100.0	7	quaternary ammonium compound-resistance protein [Vibrio vulnificus]
BAG81011.1	97.4-98.7	6	quaternary ammonium compound-resistance protein, partial (plasmid) [Klebsiella oxytoca]
WP_001700144.1	100.0-100.0	4	multidrug SMR transporter [Enterobacter cloacae]
ACS73588.1	100.0-100.0	4	QacG, partial [uncultured bacterium]
AFR43946.1	99.1-100.0	4	quaternary ammonium compound (plasmid) [uncultured bacterium]
ADU56655.1	100.0-100.0	3	quaternary ammonium resistance protein, partial [Acinetobacter baumannii]
AAW21257.1	98.8-100.0	3	QacEdelta1, partial [uncultured bacterium]
ACS73586.1	93.9-100.0	3	QacH, partial [uncultured bacterium]
KTK66851.1	84.8-100.0	2	hypothetical protein AL500_29040 [Escherichia coli]
WP_010890145.1	100.0-100.0	2	quaternary ammonium compound efflux SMR transporter QacE [Enterobacter aerogenes]
WP_032231606.1	88.4-100.0	2	QacE family quaternary ammonium compound efflux SMR transporter, partial [Escherichia coli]
WP_000800531.1	100.0-100.0	2	MULTISPECIES: quaternary ammonium compound efflux SMR transporter QacL [Gammaproteobacteria]
ADO00933.1	95.3-96.5	2	QacE delta, partial [uncultured bacterium]
ADO00935.1	100.0-100.0	2	QacE delta, partial [uncultured bacterium]
ACN22616.1	100.0-100.0	2	qacH [uncultured bacterium]
WP_000679422.1	100.0-100.0	1	hypothetical protein, partial [Escherichia coli]
AFR43758.1	100.0-100.0	1	quaternary ammonium compound resistance (plasmid) [uncultured bacterium]
AGF29492.1	90.3-90.3	1	QacF protein, partial [Acinetobacter baumannii]
ALJ92877.1	98.8-98.8	1	quaternary ammonium compound resistance protein [Salmonella enterica subsp. enterica serovar Agona]
WP_064754521.1	100.0-100.0	1	hypothetical protein, partial [Klebsiella pneumoniae]
AIU96766.1	100.0-100.0	1	QacF efflux protein (plasmid) [Serratia marcescens]
CSB38325.1	83.3-83.3	1	XerC/CodV family integrase/recombinase [Vibrio cholerae]
CQA77906.1	81.2-81.2	1	integrase [Salmonella enterica subsp. enterica serovar Typhimurium str. DT104]
WP_064757991.1	97.6-97.6	1	hypothetical protein, partial [Klebsiella pneumoniae]
AAX07487.1	100.0-100.0	1	quaternary ammonium compound-resistance protein [Pseudomonas putida]
WP_013263788.1	86.2-100.0	1457	MULTISPECIES: aminoglycoside N-acetyltransferase AAC(6)-Il [Enterobacteriaceae]
WP_063840325.1	84.9-100.0	876	aminoglycoside N-acetyltransferase AAC(6)-Il [Proteus mirabilis]
ALV74709.1	93.8-100.0	769	aminoglycoside adenylyltransferase (plasmid) [Acinetobacter johnsonii XBB1]
WP_032495679.1	81.6-100.0	650	MULTISPECIES: AacA4 family aminoglycoside N(6)-acetyltransferase [Acinetobacter]
WP_000503573.1	92.7-100.0	634	MULTISPECIES: ANT(3)-Ia family aminoglycoside nucleotidyltransferase AadA5 [Gammaproteobacteria]
AEG64741.1	82.5-100.0	205	aminoglycoside adenyltransferase, partial [Escherichia coli]
AJW77604.1	89.8-100.0	161	AadA1, partial [Salmonella enterica subsp. enterica serovar Typhi]
EWE35319.1	90.0-100.0	138	streptomycin 3-adenylyltransferase [Klebsiella pneumoniae BIDMC 35]
CHQ04724.1	93.3-100.0	133	aminoglycoside resistance protein [Salmonella enterica subsp. enterica serovar Typhi]
AAU93764.1	99.7-100.0	104	AadA [Integration vector pJK202]
BAE66663.1	86.6-100.0	92	aadA2 [Vibrio cholerae non-O1/non-O139]
AER27553.1	80.5-98.7	71	aminoglycoside adenylyltransferase, partial [Escherichia coli]
WP_001206316.1	98.5-100.0	56	MULTISPECIES: ANT(3)-Ia family aminoglycoside nucleotidyltransferase AadA [Bacteria]
EGU95425.1	96.5-100.0	52	streptomycin 3-adenylyltransferase [Escherichia coli MS 79-10]
WP_001209508.1	98.5-100.0	49	MULTISPECIES: ANT(3)-Ia family aminoglycoside nucleotidyltransferase AadA1 [Bacteria]
WP_000964760.1	99.5-100.0	45	aminoglycoside nucleotidyltransferase ANT(2)-Ia [Salmonella enterica]
WP_001206356.1	97.7-100.0	44	MULTISPECIES: ANT(3)-Ia family aminoglycoside nucleotidyltransferase AadA2 [Gammaproteobacteria]
WP_054065443.1	100.0-100.0	43	MULTISPECIES: AAC(6)-Ib family aminoglycoside 6-N-acetyltransferase, partial [Proteobacteria]
WP_022675713.1	97.2-100.0	41	MULTISPECIES: ANT(3)-Ia family aminoglycoside nucleotidyltransferase AadA6 [Proteobacteria]
WP_047715654.1	99.5-100.0	35	MULTISPECIES: AAC(6)-Ib family aminoglycoside 6-N-acetyltransferase [Proteobacteria]
EDR32758.1	89.7-100.0	34	streptomycin 3-adenylyltransferase [Yersinia pestis biovar Orientalis str. IP275]
ABV54454.1	84.6-100.0	32	aminoglycoside acetyltransferase-6 type Ib, partial [Pseudomonas aeruginosa]
WP_015056580.1	99.6-100.0	31	ANT(3) family aminoglycoside nucleotidyltransferase [Salmonella enterica]
WP_042027156.1	82.1-100.0	24	aminoglycoside nucleotidyltransferase, partial [Escherichia coli]
SAT62391.1	100.0-100.0	22	putative aminoglycoside N(6)-acetyltransferase (Amikacin resistance protein) (AAC(6)) [Klebsiella pneumoniae]
WP_000946488.1	100.0-100.0	22	MULTISPECIES: AAC(3)-I family aminoglycoside 3-N-acetyltransferase [Proteobacteria]
ANS53063.1	97.9-100.0	17	aminoglycoside adenyltransferase, partial [Escherichia coli]
WP_065772301.1	84.8-98.2	16	AacA4 family aminoglycoside N(6)-acetyltransferase, partial [Klebsiella pneumoniae]
WP_011205806.1	97.1-100.0	14	MULTISPECIES: ANT(3)-Ia family aminoglycoside nucleotidyltransferase AadA [Proteobacteria]
AHC55315.1	99.6-100.0	14	aminoglycoside adenyltransferase, partial [Staphylococcus aureus]
ABQ59227.1	80.4-99.4	14	aminoglycoside-modifying enzyme, partial [Acinetobacter baumannii]
WP_002089484.1	89.6-100.0	13	MULTISPECIES: AAC(3)-I family aminoglycoside 3-N-acetyltransferase [Gammaproteobacteria]
WP_000946490.1	100.0-100.0	13	MULTISPECIES: AAC(6)-Ib family aminoglycoside 6-N-acetyltransferase [Gammaproteobacteria]
AHC55312.1	91.8-99.7	13	aminoglycoside adenyltransferase, partial [Staphylococcus aureus]
ADC80806.1	100.0-100.0	12	aminoglycoside (6)-N-acetyltransferase (plasmid) [Escherichia coli]
WP_001261740.1	98.5-100.0	11	MULTISPECIES: ANT(3) family aminoglycoside nucleotidyltransferase [Proteobacteria]
WP_023622803.1	100.0-100.0	9	MULTISPECIES: AAC(6)-II family aminoglycoside 6-N-acetyltransferase [Proteobacteria]
WP_000503574.1	100.0-100.0	9	MULTISPECIES: ANT(3)-Ia family aminoglycoside nucleotidyltransferase AadA5 [Gammaproteobacteria]
WP_060588403.1	94.5-99.6	8	ANT(3) family aminoglycoside nucleotidyltransferase, partial [Klebsiella pneumoniae]
CAX16465.1	84.1-99.1	8	aminoglycoside 3-adenyltransferase [uncultured bacterium]
BAE66662.1	100.0-100.0	8	aadA1c [Vibrio cholerae]
WP_000381802.1	100.0-100.0	7	MULTISPECIES: aminoglycoside nucleotidyltransferase ANT(2)-Ia [Proteobacteria]
WP_052773548.1	91.4-92.5	7	ANT(3) family aminoglycoside nucleotidyltransferase [Acinetobacter baumannii]
AHC55313.1	100.0-100.0	7	aminoglycoside adenyltransferase, partial [Staphylococcus aureus]
AHN60086.1	88.0-100.0	7	aminoglycoside 6-N-acetyltransferase [Stenotrophomonas maltophilia]
WP_000151233.1	91.9-100.0	7	MULTISPECIES: ANT(3)-Ia family aminoglycoside nucleotidyltransferase AadA2 [Bacteria]
WP_003159191.1	94.0-98.9	6	MULTISPECIES: AAC(6)-Ib family aminoglycoside 6-N-acetyltransferase [Gammaproteobacteria]
WP_061092198.1	89.0-98.8	6	adenylyltransferase, partial [Escherichia coli]
AIG99445.1	97.8-100.0	6	AadA1, partial [Salmonella enterica subsp. enterica serovar Schwarzengrund]
AHK10338.1	80.9-96.7	6	aminoglycoside-3-adenylyltransferase, partial [Escherichia coli]
AEB52076.1	81.7-94.8	6	aminoglycoside adenyltransferase, partial [Salmonella enterica subsp. enterica serovar Oslo]
WP_024125996.1	95.8-100.0	6	AacA4 family aminoglycoside N(6)-acetyltransferase [Pseudomonas putida]
KDK40558.1	98.0-100.0	6	hypothetical protein AF19_05317, partial [Klebsiella pneumoniae CHS 63]
WP_064735205.1	92.6-99.6	5	ANT(3) family aminoglycoside nucleotidyltransferase [Escherichia coli]
WP_017901051.1	98.5-100.0	5	MULTISPECIES: ANT(3) family aminoglycoside nucleotidyltransferase [Gammaproteobacteria]
WP_001354010.1	98.9-99.6	5	ANT(3) family aminoglycoside nucleotidyltransferase [Escherichia coli]
WP_048256772.1	87.4-96.9	5	AacA4 family aminoglycoside N(6)-acetyltransferase, partial [Klebsiella pneumoniae]
ACA48663.1	100.0-100.0	5	aminoglycoside adenyltransferase [Morganella morganii]
WP_015059406.1	100.0-100.0	5	ANT(3) family aminoglycoside nucleotidyltransferase [Salmonella enterica]
WP_013362814.1	100.0-100.0	5	MULTISPECIES: AacA4 family aminoglycoside N(6)-acetyltransferase [Enterobacteriaceae]
WP_001205725.1	100.0-100.0	5	ANT(3) family aminoglycoside nucleotidyltransferase [Acinetobacter baumannii]
WP_019407932.1	86.7-100.0	5	MULTISPECIES: aminoglycoside O-phosphotransferase APH(3)-XV [Proteobacteria]
ALU85779.1	89.3-95.3	4	aminoglycoside-3-adenyltransferase, partial [Salmonella enterica subsp. enterica serovar Typhimurium]
ABB52514.1	98.1-98.5	4	AAD [Plastid transformation vector pPRV110L]
ABU88963.1	89.3-100.0	4	aminoglycoside-3-adenyltransferase [Vibrio cholerae]
WP_060578284.1	93.0-95.3	4	ANT(3) family aminoglycoside nucleotidyltransferase [Escherichia coli]
WP_059338917.1	93.7-95.2	4	adenylyltransferase, partial [Escherichia coli]
KME39649.1	98.5-100.0	4	streptomycin 3-adenylyltransferase, partial [Klebsiella pneumoniae]
WP_032448547.1	98.5-100.0	4	ANT(3) family aminoglycoside nucleotidyltransferase [Klebsiella pneumoniae]
WP_003155734.1	100.0-100.0	4	AAC(3)-I family aminoglycoside 3-N-acetyltransferase [Pseudomonas aeruginosa]
KDG43563.1	85.6-99.1	4	hypothetical protein AF24_05054 [Escherichia coli CHS 68]
ACI43574.1	100.0-100.0	4	AadA1, partial (plasmid) [Escherichia coli]
WP_052156785.1	99.3-100.0	4	aminoglycoside 3-phosphotransferase [Pseudomonas aeruginosa]
WP_001360292.1	99.6-99.6	3	MULTISPECIES: ANT(3) family aminoglycoside nucleotidyltransferase [Enterobacteriaceae]
KIQ38387.1	99.6-100.0	3	adenylyltransferase, partial [Escherichia coli]
CAJ20142.1	98.5-98.5	3	aminoglycoside 3-adenylyltransferase [Salmonella enterica]
EMU06961.1	84.5-99.3	3	aminoglycoside resistance protein, partial [Acinetobacter baumannii ABNIH10]
AIL81899.1	100.0-100.0	3	aminoglycoside adenyltransferase, partial (plasmid) [Escherichia coli]
WP_021529708.1	95.3-95.7	3	ANT(3)-Ia family aminoglycoside nucleotidyltransferase AadA [Escherichia coli]
WP_053507074.1	95.7-98.8	3	ANT(3) family aminoglycoside nucleotidyltransferase, partial [Acinetobacter baumannii]
OAA00043.1	81.9-82.4	3	Streptomycin 3-adenylyltransferase [Klebsiella pneumoniae]
WP_063840440.1	100.0-100.0	3	ANT(3)-Ia family aminoglycoside nucleotidyltransferase AadA24 [Salmonella enterica]
WP_059329251.1	97.5-100.0	3	adenylyltransferase, partial [Escherichia coli]
WP_032637164.1	97.4-99.5	3	MULTISPECIES: AacA4 family aminoglycoside N(6)-acetyltransferase [Gammaproteobacteria]
CAJ77048.1	99.6-100.0	3	Aminoglycoside adenylyltransferase [Acinetobacter baumannii]
WP_059572920.1	83.8-97.2	3	ANT(3) family aminoglycoside nucleotidyltransferase, partial [Enterobacter cloacae]
SAH24306.1	90.3-100.0	3	Streptomycin 3-O-adenylyltransferase @ Spectinomycin 9-O-adenylyltransferase [Enterobacter cloacae]
AGY30819.1	89.7-100.0	3	putative aminoglycoside 3-adenylyltransferase [uncultured bacterium]
WP_053276428.1	88.4-99.5	3	adenylyltransferase, partial [Escherichia coli]
WP_058127929.1	99.0-99.5	3	AAC(6)-Ib family aminoglycoside 6-N-acetyltransferase [Pseudomonas aeruginosa]
WP_018716282.1	100.0-100.0	2	MULTISPECIES: ANT(3) family aminoglycoside nucleotidyltransferase [Proteobacteria]
ACR67086.1	86.9-93.0	2	aminoglycoside-3-adenyltransferase, partial [Klebsiella pneumoniae]
AGO64130.1	100.0-100.0	2	AadB, partial [Staphylococcus aureus]
KFF32677.1	97.2-97.2	2	gentamicin 3-acetyltransferase, partial [Pseudomonas aeruginosa VRFPA01]
ALL53117.1	96.9-97.3	2	aminoglycoside adenyltransferase, partial [Escherichia coli]
WP_052829536.1	82.8-88.2	2	AacA4 family aminoglycoside N(6)-acetyltransferase, partial [Acinetobacter baumannii]
WP_061602526.1	98.5-100.0	2	ANT(3) family aminoglycoside nucleotidyltransferase [Salmonella enterica]
WP_032201551.1	97.2-97.6	2	ANT(3) family aminoglycoside nucleotidyltransferase, partial [Escherichia coli]
WP_032424459.1	87.1-87.1	2	aminoglycoside adenylyltransferase, partial [Klebsiella pneumoniae]
WP_015058213.1	100.0-100.0	2	MULTISPECIES: AacA4 family aminoglycoside N(6)-acetyltransferase [Enterobacteriaceae]
WP_025672409.1	98.5-100.0	2	ANT(3)-Ia family aminoglycoside nucleotidyltransferase AadA15 [Escherichia coli]
EHC71393.1	100.0-100.0	2	Streptomycin 3-O-adenylyltransferase [Salmonella enterica subsp. enterica serovar Montevideo str. S5-403]
WP_063305632.1	99.5-99.5	2	AAC(6)-Ib family aminoglycoside 6-N-acetyltransferase [Pseudomonas aeruginosa]
WP_000518768.1	94.7-95.6	2	aminoglycoside nucleotidyltransferase, partial [Acinetobacter baumannii]
AMP47912.1	90.9-91.3	2	ANT3, partial [uncultured bacterium]
AMP55891.1	99.6-100.0	2	ANT3 [uncultured bacterium]
EMR15514.1	100.0-100.0	2	aminoglycoside resistance protein, partial [Klebsiella pneumoniae ATCC BAA-2146]
ACB41754.1	99.5-99.5	2	aminoglycoside-3-adenylyltransferase, partial [Kluyvera intermedia]
EJK23107.1	87.9-87.9	2	aminoglycoside N (6)-acetyltransferase, partial [Klebsiella pneumoniae subsp. pneumoniae KPNIH21]
WP_024651181.1	93.9-94.4	2	aminoglycoside nucleotidyltransferase, partial [Pseudomonas syringae]
SAY15286.1	90.0-96.5	2	aminoglycoside 3-adenyltransferase [Klebsiella pneumoniae]
ACI23388.1	80.5-94.9	2	aminoglycoside adenylyltransferase type A1, partial [Escherichia coli]
KDI73668.1	81.1-100.0	2	hypothetical protein AE84_03441 [Klebsiella pneumoniae CHS 28]
WP_063840324.1	81.6-83.6	2	aminoglycoside N-acetyltransferase AAC(6)-Il [Pseudomonas aeruginosa]
WP_003124523.1	99.5-99.5	1	ANT(3) family aminoglycoside nucleotidyltransferase, partial [Acinetobacter baumannii]
WP_031615585.1	100.0-100.0	1	ANT(3) family aminoglycoside nucleotidyltransferase [Salmonella enterica]
WP_013250882.1	97.8-97.8	1	AAC(6)-Ib family aminoglycoside 6-N-acetyltransferase [Escherichia coli]
AIA09174.1	98.8-98.8	1	aminoglycoside adenyltransferase [Pseudomonas putida]
KFB62256.1	100.0-100.0	1	adenylyltransferase, partial [Acinetobacter baumannii]
WP_058647086.1	100.0-100.0	1	MULTISPECIES: AAC(6)-Ib family aminoglycoside 6-N-acetyltransferase, partial [Enterobacter cloacae complex]
ADU64772.1	100.0-100.0	1	adenylyltransferase [Desulfurispirillum indicum S5]
WP_003226746.1	97.2-97.2	1	aminoglycoside nucleotidyltransferase, partial [Acinetobacter baumannii]
WP_033558628.1	98.6-98.6	1	aminoglycoside nucleotidyltransferase, partial [Escherichia coli]
EJE82297.1	100.0-100.0	1	aminoglycoside adenylyltransferase, partial [Escherichia coli O111:H11 str. CVM9455]
WP_063840438.1	100.0-100.0	1	ANT(3)-Ia family aminoglycoside nucleotidyltransferase AadA23 [Salmonella enterica]
EKA73751.1	100.0-100.0	1	acetyltransferase, GNAT family [Acinetobacter baumannii IS-58]
KDI64271.1	100.0-100.0	1	hypothetical protein AE85_04860, partial [Klebsiella pneumoniae CHS 29]
WP_019408968.1	100.0-100.0	1	MULTISPECIES: aminoglycoside nucleotidyltransferase ANT(2)-Ia, partial [Gammaproteobacteria]
WP_025465774.1	96.2-96.2	1	aminoglycoside nucleotidyltransferase ANT(2)-Ia, partial [Acinetobacter baumannii]
AEY84949.1	98.5-98.5	1	aminoglycoside adenylyltransferase [Enterobacter cloacae]
WP_049302147.1	93.7-93.7	1	aminoglycoside nucleotidyltransferase, partial [Staphylococcus aureus]
WP_000313270.1	100.0-100.0	1	AacA4 family aminoglycoside N(6)-acetyltransferase, partial [Acinetobacter baumannii]
WP_033992906.1	99.0-99.0	1	MULTISPECIES: AacA4 family aminoglycoside N(6)-acetyltransferase, partial [Gammaproteobacteria]
WP_052285801.1	86.3-86.3	1	AacA34 family aminoglycoside 6-N-acetyltransferase [Klebsiella pneumoniae]
AIG99446.1	100.0-100.0	1	AadA1, partial [Salmonella enterica subsp. enterica serovar Heidelberg]
KDK40553.1	100.0-100.0	1	hypothetical protein AF17_00001, partial [Klebsiella pneumoniae CHS 61]
ACT09077.1	100.0-100.0	1	AadA1 [Vibrio cholerae]
WP_050336803.1	94.3-94.3	1	adenylyltransferase, partial [Klebsiella pneumoniae]
WP_001297038.1	100.0-100.0	1	ANT(3) family aminoglycoside nucleotidyltransferase [Escherichia coli]
CAQ53847.1	98.5-98.5	1	aminoglycoside adenyltransferase [bacterium AK-MB39]
WP_070342366.1	100.0-100.0	1	ANT(3)-Ia family aminoglycoside nucleotidyltransferase AadA15 [Proteus sp. VIITMP5]
WP_004571199.1	96.6-96.6	1	MULTISPECIES: aminoglycoside nucleotidyltransferase, partial [Gammaproteobacteria]
WP_014325834.1	98.5-98.5	1	ANT(3)-Ia family aminoglycoside nucleotidyltransferase AadA [Pasteurella multocida]
CAI83764.1	81.5-81.5	1	aminoglycoside 6-N-acetyl transferase [Providencia sp. TR 58]
WP_000321701.1	93.5-93.5	1	ANT(3) family aminoglycoside nucleotidyltransferase, partial [Streptococcus sanguinis]
AAM52493.1	100.0-100.0	1	aminoglycoside 6-N-acetyl transferase [Vibrio cholerae]
WP_054914208.1	91.4-91.4	1	ANT(3) family aminoglycoside nucleotidyltransferase, partial [Pseudomonas sp. NBRC 111127]
WP_061604178.1	99.5-99.5	1	AAC(6)-Ib family aminoglycoside 6-N-acetyltransferase [Salmonella enterica]
WP_024434961.1	98.3-98.3	1	ANT(3) family aminoglycoside nucleotidyltransferase, partial [Acinetobacter baumannii]
WP_028624758.1	96.8-96.8	1	aminoglycoside nucleotidyltransferase, partial [Pseudomonas sp. Ant30-3]
WP_040234298.1	100.0-100.0	1	ANT(3) family aminoglycoside nucleotidyltransferase [Klebsiella pneumoniae]
WP_063946474.1	90.1-90.1	1	ANT(3) family aminoglycoside nucleotidyltransferase, partial [Enterobacter cloacae]
AAN16905.1	95.4-95.4	1	aminoglycoside adenyltransferase, partial [Salmonella enterica]
ABI81487.1	98.8-98.8	1	aminoglycoside acetyltransferase (6) type I [Acinetobacter baumannii]
EXD70625.1	88.3-88.3	1	acetyltransferase family protein [Acinetobacter baumannii 929679-2095]
WP_024131607.1	100.0-100.0	1	MULTISPECIES: ANT(3) family aminoglycoside nucleotidyltransferase [Enterobacteriaceae]
KMA42337.1	90.7-90.7	1	streptomycin 3-adenylyltransferase [Klebsiella pneumoniae]
WP_004356282.1	100.0-100.0	1	MULTISPECIES: ANT(3) family aminoglycoside nucleotidyltransferase [Gammaproteobacteria]
WP_063313126.1	96.4-96.4	1	ANT(3) family aminoglycoside nucleotidyltransferase, partial [Pseudomonas aeruginosa]
AKM38295.1	91.9-91.9	1	Aminoglycoside adenyltransferase (plasmid) [Escherichia coli PCN061]
WP_070342369.1	100.0-100.0	1	ANT(3)-Ia family aminoglycoside nucleotidyltransferase AadA5 [Riemerella anatipestifer]
ADB92923.1	83.8-83.8	1	aminoglycoside-(3)(9)-adenylyltransferase [Klebsiella pneumoniae]
WP_024250748.1	86.5-86.5	1	ANT(3) family aminoglycoside nucleotidyltransferase [Escherichia coli]
CAI57692.1	100.0-100.0	1	aminoglycoside adenyltransferase [Escherichia coli]
EJJ84986.1	81.1-81.1	1	aminoglycoside resistance protein, partial [Klebsiella pneumoniae subsp. pneumoniae KPNIH14]
AIC76552.1	96.3-96.3	1	AadA2 aminoglycoside (3)(9) adenylytransferase; confers resistance to streptomycin and spectinomycin, partial [Klebsiella pneumoniae]
CAF04348.1	95.7-95.7	1	aminoglycoside adenylyltransferase [Pseudomonas aeruginosa]
ADZ05790.1	100.0-100.0	1	aminoglycoside (3)-acetyltransferase AAC-(3)-Ia, partial [Acinetobacter baumannii]
AAN16910.1	85.4-85.4	1	aminoglycoside adenyltransferase, partial [Salmonella enterica]
CCM86124.1	92.6-92.6	1	Streptomycin 3-O-adenylyltransferase [Klebsiella pneumoniae subsp. pneumoniae ST258-K28BO]
EJG20304.1	80.9-80.9	1	streptomycin 3-adenylyltransferase domain protein, partial [Acinetobacter baumannii OIFC189]
CDK60793.1	100.0-100.0	1	Streptomycin 3-O-adenylyltransferase @ Spectinomycin 9-O-adenylyltransferase [Klebsiella pneumoniae IS10]
AGH30448.1	91.4-91.4	1	AacA7 [Klebsiella pneumoniae]
WP_012658785.1	86.8-100.0	1239	MULTISPECIES: carbapenem-hydrolyzing class A beta-lactamase GES-5 [Enterobacteriaceae]
WP_013250881.1	80.1-100.0	1165	MULTISPECIES: class A extended-spectrum beta-lactamase GES-1 [Enterobacteriaceae]
WP_032490683.1	80.8-100.0	1009	class A beta-lactamase GES-7 [Pseudomonas aeruginosa]
WP_063860501.1	80.8-100.0	868	class A beta-lactamase GES-13 [Pseudomonas aeruginosa]
WP_045912044.1	80.8-100.0	643	class A extended-spectrum beta-lactamase GES-2 [Enterobacter cloacae]
WP_032490973.1	80.8-100.0	553	carbapenem-hydrolyzing class A beta-lactamase GES-6 [Klebsiella pneumoniae]
WP_000846390.1	93.6-100.0	300	MULTISPECIES: oxacillin-hydrolyzing class D beta-lactamase OXA-10 [Gammaproteobacteria]
WP_032490448.1	98.9-100.0	115	OXA-1 family class D beta-lactamase OXA-392 [Pseudomonas aeruginosa]
WP_014386432.1	91.6-100.0	77	MULTISPECIES: OXA-2 family oxacillin-hydrolyzing class D beta-lactamase OXA-21 [Gammaproteobacteria]
WP_063860520.1	92.3-100.0	73	class A beta-lactamase GES-9 [Pseudomonas aeruginosa]
WP_001007673.1	95.3-100.0	69	MULTISPECIES: oxacillin-hydrolyzing class D beta-lactamase OXA-2 [Proteobacteria]
WP_001211000.1	99.7-100.0	67	class A extended-spectrum beta-lactamase GES-11 [Acinetobacter baumannii]
KXJ03518.1	81.5-99.6	66	class A beta-lactamase, partial [Serratia marcescens]
BAE71359.1	100.0-100.0	59	beta-lactamase [Vibrio cholerae non-O1/non-O139]
ABM92284.1	92.3-100.0	47	betalactamase [Salmonella enterica subsp. enterica serovar Typhimurium]
AMP47887.1	80.5-100.0	40	GES, partial [uncultured bacterium]
AMP48504.1	80.6-100.0	39	GES, partial [uncultured bacterium]
AMP48606.1	90.1-100.0	34	GES, partial [uncultured bacterium]
WP_063860502.1	100.0-100.0	29	carbapenem-hydrolyzing class A beta-lactamase GES-14 [Acinetobacter baumannii]
AEH57063.1	100.0-100.0	23	broad-spectrum beta-lactamase OXA-1 [Proteus sp. VIITMP5]
WP_063860505.1	100.0-100.0	18	class A beta-lactamase GES-17 [Escherichia coli]
ELX29404.1	83.2-100.0	15	beta-lactamase, partial [Salmonella enterica subsp. enterica serovar 4,[5],12:i:- str. 08-1739]
WP_003159548.1	100.0-100.0	14	MULTISPECIES: subclass B1 metallo-beta-lactamase IMP-1 [Acinetobacter]
WP_063860516.1	80.8-88.2	13	class A beta-lactamase GES-30 [Pseudomonas aeruginosa]
WP_032488483.1	97.4-100.0	12	oxacillin-hydrolyzing class D beta-lactamase OXA-5 [Pseudomonas aeruginosa]
WP_032491311.1	100.0-100.0	12	oxacillin-hydrolyzing class D beta-lactamase OXA-4 [Escherichia coli]
AFR43948.1	100.0-100.0	12	beta lactamase (plasmid) [uncultured bacterium]
AKT33671.1	81.0-91.4	11	beta-lactamase, partial [synthetic construct]
WP_063860937.1	100.0-100.0	10	OXA-10 family class D beta-lactamase OXA-101 [Citrobacter freundii]
AMP48561.1	100.0-100.0	9	classD [uncultured bacterium]
WP_001334766.1	100.0-100.0	9	MULTISPECIES: oxacillin-hydrolyzing class D beta-lactamase OXA-1 [Enterobacteriaceae]
AMP47162.1	100.0-100.0	7	classD [uncultured bacterium]
WP_003108247.1	100.0-100.0	7	MULTISPECIES: subclass B1 metallo-beta-lactamase VIM-2 [Pseudomonas]
WP_063860575.1	91.5-100.0	7	subclass B1 metallo-beta-lactamase IMP-15 [Pseudomonas aeruginosa]
WP_029364662.1	81.5-100.0	7	CARB/PSE/RTG family carbenicillin-hydrolyzing class A beta-lactamase, partial [Escherichia coli]
WP_059385191.1	100.0-100.0	7	carbapenem-hydrolyzing class A beta-lactamase GES-24 [Enterobacter cloacae]
WP_001931474.1	99.7-100.0	7	MULTISPECIES: PSE family carbenicillin-hydrolyzing class A beta-lactamase [Gammaproteobacteria]
WP_032492122.1	100.0-100.0	6	MULTISPECIES: class D beta-lactamase OXA-129 [Enterobacter cloacae complex]
WP_063860203.1	82.9-100.0	6	subclass B1 metallo-beta-lactamase DIM-1 [Pseudomonas stutzeri]
ACN29621.1	97.9-97.9	6	BlaCARB, partial [Burkholderia multivorans]
WP_046267535.1	99.7-100.0	5	carb family carbenicillin-hydrolyzing class A beta-lactamase [Acinetobacter baumannii]
WP_063860504.1	99.7-100.0	4	carbapenem-hydrolyzing class A beta-lactamase GES-16 [Serratia marcescens]
AKR81289.1	85.8-93.8	4	extended spectrum beta-lactamase GES-1, partial [Pseudomonas aeruginosa]
WP_063862720.1	100.0-100.0	4	OXA-10 family oxacillin-hydrolyzing class D extended-spectrum beta-lactamase OXA-35 [Pseudomonas aeruginosa]
AAC15074.1	85.2-89.9	4	OXA-17 beta-lactamase, partial [Pseudomonas aeruginosa]
WP_015059046.1	90.2-100.0	4	carbapenem-hydrolyzing class A beta-lactamase GES-20 [Escherichia coli]
AIU96886.1	86.3-100.0	4	putative beta-lactamase (plasmid) [Klebsiella pneumoniae]
WP_063860508.1	100.0-100.0	4	class A beta-lactamase GES-22 [Acinetobacter baumannii]
WP_050396906.1	96.2-96.2	3	VIM family subclass B1 metallo-beta-lactamase, partial [Pseudomonas aeruginosa]
ABX64417.1	84.7-96.7	3	beta-lactamase CARB, partial [Pseudomonas putida]
AHB11189.1	84.5-91.7	3	beta-lactamase GES, partial [Pseudomonas aeruginosa]
WP_058662443.1	82.3-86.5	3	OXA-10 family class D beta-lactamase [Enterobacter hormaechei]
CRK62768.1	99.0-100.0	2	Beta-lactamase OXA-1 precursor (plasmid) [Escherichia coli]
WP_014454104.1	100.0-100.0	2	class D beta-lactamase OXA-256 [Enterobacter cloacae]
ABC54715.1	96.2-100.0	2	GES-1 extended-spectrum beta-lactamase, partial [Pseudomonas aeruginosa]
WP_050595004.1	93.9-99.1	2	class D beta-lactamase, partial [Escherichia coli]
WP_063860511.1	100.0-100.0	2	class A beta-lactamase GES-26 [Pseudomonas aeruginosa]
ACZ72744.1	100.0-100.0	2	beta-lactamase [Burkholderia multivorans]
AMP56819.1	94.9-94.9	2	transpeptidase, partial [uncultured bacterium]
AFY12006.1	100.0-100.0	2	OXA-2 like protein [Pseudomonas aeruginosa]
WP_064759894.1	82.3-94.3	2	class D beta-lactamase, partial [Escherichia coli]
AKR81288.1	89.3-100.0	2	extended spectrum beta-lactamase GES-11, partial [Pseudomonas aeruginosa]
XP_015657672.1	80.8-80.8	1	hypothetical protein ABB37_05715 [Leptomonas pyrrhocoris]
WP_045912051.1	99.0-99.0	1	class D beta-lactamase, partial [Enterobacter cloacae]
WP_063860518.1	100.0-100.0	1	carbapenem-hydrolyzing class A beta-lactamase GES-4 [Klebsiella pneumoniae]
AMP48072.1	93.7-93.7	1	transpeptidase, partial [uncultured bacterium]
KYM21774.1	97.7-97.7	1	beta-lactamase [Klebsiella pneumoniae]
EOY66460.1	92.8-92.8	1	beta-lactamase OXA-2 [Klebsiella pneumoniae KP-7]
WP_000881655.1	100.0-100.0	1	MULTISPECIES: OXA-1 family class D beta-lactamase [Enterobacteriaceae]
WP_063860515.1	100.0-100.0	1	class A extended-spectrum beta-lactamase GES-3 [Klebsiella pneumoniae]
AMP47902.1	100.0-100.0	1	GES [uncultured bacterium]
ABC40714.1	90.1-90.1	1	CARB-3 beta-lactamase, partial [Pseudomonas aeruginosa]
AAA25979.1	82.9-82.9	1	carbenicillinase [Pseudomonas aeruginosa]
ALN22014.1	87.5-87.5	1	beta-lactamase GES16-like protein, partial [Aeromonas caviae]
ABM92960.1	100.0-100.0	1	blaGES-5-like extended-spectrum beta-lactamase [Pseudomonas aeruginosa]
WP_065764088.1	94.4-94.4	1	class D beta-lactamase, partial [Klebsiella pneumoniae]
WP_063860513.1	100.0-100.0	1	class A beta-lactamase GES-28 [Pseudomonas aeruginosa]
WP_044424444.1	91.6-91.6	1	class D beta-lactamase [Pseudomonas aeruginosa]
AHY39275.1	93.3-93.3	1	metallo-beta-lactamase VIM-2, partial [Pseudomonas aeruginosa]
WP_061403409.1	97.2-97.2	1	class D beta-lactamase, partial [Klebsiella pneumoniae]
AMP56828.1	100.0-100.0	1	CARB-PSE, partial [uncultured bacterium]
WP_032492096.1	83.7-83.7	1	MULTISPECIES: subclass B1 metallo-beta-lactamase IMP-6 [Gammaproteobacteria]
WP_064159477.1	98.8-98.8	1	OXA-1 family class D beta-lactamase, partial [Klebsiella pneumoniae]
WP_063860510.1	89.5-89.5	1	class A beta-lactamase GES-25 [Citrobacter freundii]
CCE14945.1	88.3-88.3	1	metallobetalactamase [Pseudomonas aeruginosa]
AMP57038.1	93.7-93.7	1	classD, partial [uncultured bacterium]
WP_063844482.1	82.1-100.0	506	trimethoprim-resistant dihydrofolate reductase DfrIIe [Pseudomonas aeruginosa]
WP_063844477.1	93.6-100.0	81	trimethoprim-resistant dihydrofolate reductase DfrB2 [Pseudomonas aeruginosa]
WP_000225778.1	100.0-100.0	71	trimethoprim-resistant dihydrofolate reductase DfrA1 [Edwardsiella ictaluri]
AOW43001.1	99.5-100.0	46	dihydrofolate reductase [Klebsiella pneumoniae]
WP_053764311.1	99.4-99.4	45	trimethoprim-resistant dihydrofolate reductase DfrA [Citrobacter freundii]
AAT37842.1	100.0-100.0	23	dihydrofolate reductase, partial [Vibrio cholerae]
AEU08941.1	100.0-100.0	12	dihydrofolate reductase (plasmid) [Pseudomonas putida]
WP_001083725.1	100.0-100.0	10	MULTISPECIES: trimethoprim-resistant dihydrofolate reductase DfrA12 [Gammaproteobacteria]
ACB41758.1	100.0-100.0	8	dihydrofolate reductase, partial [Klebsiella oxytoca]
WP_032084013.1	98.1-100.0	6	MULTISPECIES: trimethoprim-resistant dihydrofolate reductase DfrA32 [Gammaproteobacteria]
WP_000964757.1	100.0-100.0	4	trimethoprim-resistant dihydrofolate reductase DfrA17 [Escherichia coli]
CEQ91511.1	100.0-100.0	4	dihydrofolate reductase [Salmonella enterica subsp. enterica serovar Typhi]
WP_032413588.1	100.0-100.0	4	dihydrofolate reductase [Klebsiella pneumoniae]
WP_000777554.1	99.4-99.4	3	MULTISPECIES: trimethoprim-resistant dihydrofolate reductase DfrA1 [Bacteria]
BAE66664.1	100.0-100.0	3	dfrA15 [Vibrio cholerae non-O1/non-O139]
ACB41762.1	100.0-100.0	2	dihydrofolate reductase, partial [Klebsiella pneumoniae]
BAT62904.1	89.7-98.1	2	dihydrofolate reductase [Pseudomonas aeruginosa]
WP_000719074.1	100.0-100.0	2	MULTISPECIES: trimethoprim-resistant dihydrofolate reductase DfrA5 [Enterobacteriaceae]
WP_040061676.1	100.0-100.0	2	trimethoprim-resistant dihydrofolate reductase DfrA, partial [Shigella dysenteriae]
AFU81216.1	100.0-100.0	1	dihydrofolate reductase, partial [Escherichia coli]
WP_050336778.1	95.9-95.9	1	dihydrofolate reductase, partial [Klebsiella pneumoniae]
KDH34511.1	100.0-100.0	1	dihydrofolate reductase type A13, partial [Klebsiella pneumoniae BWH 45]
WP_044786450.1	92.7-92.7	1	trimethoprim-resistant dihydrofolate reductase DfrA, partial [Escherichia coli]
AIX48189.1	87.2-87.2	1	dihydrofolate reductase [Pseudomonas oryzihabitans]
WP_010890144.1	80.8-80.8	1	MULTISPECIES: trimethoprim-resistant dihydrofolate reductase DfrB3 [Enterobacter]
AAA72656.1	91.2-91.2	1	dihydrofolate reductase [synthetic construct]
AFD61572.1	91.7-91.7	1	dihydrofolate reductase, partial [Shigella dysenteriae 1]
WP_001749986.1	96.0-100.0	1328	MULTISPECIES: NAD(+)--rifampin ADP-ribosyltransferase Arr-3 [Gammaproteobacteria]
WP_000237816.1	90.0-100.0	381	MULTISPECIES: NAD(+)--rifampin ADP-ribosyltransferase Arr-2 [Gammaproteobacteria]
WP_023179980.1	100.0-100.0	344	rifampin ADP-ribosyl transferase [Klebsiella pneumoniae]
WP_057064934.1	80.6-100.0	54	rifampin ADP-ribosylating transferase ARR-2, partial [Citrobacter freundii]
KNZ82416.1	82.0-92.1	14	rifampin ADP-ribosylating transferase ARR-2, partial (plasmid) [Morganella morganii]
WP_057065017.1	85.2-100.0	11	rifampin ADP-ribosylating transferase ARR-2, partial [Citrobacter freundii]
KHE29183.1	97.9-100.0	8	rifampin ADP-ribosylating transferase ARR-2 [Klebsiella pneumoniae]
WP_050515773.1	99.3-100.0	8	rifampin ADP-ribosylating transferase ARR-2 [Klebsiella pneumoniae]
ADK38648.1	98.6-100.0	7	ADP-ribosylating transferase, partial [Vibrio fluvialis]
ACS94034.1	100.0-100.0	5	ADP-ribosylating transferase, partial (plasmid) [Vibrio fluvialis]
WP_023146408.1	81.3-95.1	5	rifampin ADP-ribosyl transferase, partial [Escherichia coli]
AIP98221.1	82.0-84.0	5	rifampin ADP-ribosylating transferase, partial [Enterobacter cloacae]
ALF37638.1	100.0-100.0	4	rifampin ADP-ribosyl transferase [Acinetobacter nosocomialis]
KYL72167.1	98.6-98.6	2	rifampin ADP-ribosylating transferase ARR-2 [Klebsiella pneumoniae]
WP_052232762.1	100.0-100.0	2	rifampin ADP-ribosylating transferase ARR-2 [Acinetobacter baumannii]
WP_044704979.1	100.0-100.0	2	rifampin ADP-ribosyl transferase [Enterobacter cloacae]
ALL27208.1	100.0-100.0	1	rifampin ADP-ribosyl transferase [Klebsiella pneumoniae]
CEP72243.1	100.0-100.0	1	rifampin ADP-ribosyl transferase [Klebsiella pneumoniae]
ALL97639.1	100.0-100.0	1	rifampin ADP-ribosylating transferase [Aeromonas caviae]
AHZ92257.1	86.7-100.0	453	erythromycin esterase type 1 [Comamonas sp. M-X1C]
AGO57978.1	81.0-100.0	56	macrolide resistance protein, partial [uncultured bacterium]
WP_032084014.1	99.8-100.0	30	MULTISPECIES: EreA family erythromycin esterase [Gammaproteobacteria]
KMX30148.1	99.8-100.0	21	hypothetical protein SL85_05503 [Klebsiella pneumoniae]
WP_021566672.1	100.0-100.0	6	MULTISPECIES: EreA family erythromycin esterase [Enterobacteriaceae]
AAX22249.1	93.0-93.0	5	erythromycin esterase type A2, partial [Pseudomonas sp. HS100]
WP_000052512.1	100.0-100.0	3	MULTISPECIES: Msr family ABC-F type ribosomal protection protein [Gammaproteobacteria]
WP_000155092.1	100.0-100.0	3	MULTISPECIES: macrolide 2-phosphotransferase Mph(E) [Gammaproteobacteria]
KFF32016.1	89.9-100.0	3	hypothetical protein G039_0330325 [Pseudomonas aeruginosa VRFPA01]
ESR70944.1	88.1-88.1	1	hypothetical protein T266_12275 [Pseudomonas aeruginosa VRFPA05]
AGO57979.1	90.1-90.1	1	macrolide resistance protein, partial [uncultured bacterium]
WP_048822905.1	100.0-100.0	1	EreA family erythromycin esterase [Morganella morganii]
AMP48007.1	94.2-94.2	1	APH, partial [uncultured bacterium]
KOA17186.1	96.7-96.7	5	dihydropteroate synthase, partial [Acinetobacter baumannii]
WP_000946487.1	100.0-100.0	2	MULTISPECIES: sulfonamide-resistant dihydropteroate synthase Sul1 [Bacteria]
WP_050943509.1	96.3-96.3	1	dihydropteroate synthase, partial [Salmonella enterica]
WP_031984307.1	88.3-88.3	1	dihydropteroate synthase, partial [Acinetobacter baumannii]
EME89814.1	83.0-83.0	1	dihydropteroate synthase, partial [Pseudomonas aeruginosa PA21_ST175]
AHZ92132.1	87.1-100.0	314	chloramphenicol acetyltransferase [Acinetobacter sp. NF130816103(205)]
CAJ42282.1	82.3-100.0	241	CmlA7, partial (plasmid) [Klebsiella pneumoniae]
WP_042862943.1	94.5-100.0	19	chloramphenicol efflux MFS transporter CmlA [Enterobacter cloacae]
WP_000186237.1	99.0-100.0	18	MULTISPECIES: chloramphenicol O-acetyltransferase CatB [Proteobacteria]
WP_001256775.1	85.7-100.0	13	chloramphenicol efflux MFS transporter [Acinetobacter baumannii]
WP_058199828.1	87.6-100.0	10	type B chloramphenicol O-acetyltransferase [Pseudomonas aeruginosa]
WP_001256776.1	100.0-100.0	8	MULTISPECIES: chloramphenicol efflux MFS transporter CmlA1 [Proteobacteria]
AKL59878.1	83.2-100.0	5	chloramphenicol acetyltransferase (plasmid) [Proteus mirabilis]
SBY16440.1	92.8-99.4	4	chloramphenicol resistance protein [Klebsiella pneumoniae]
WP_044243726.1	90.8-99.7	3	chloramphenicol efflux MFS transporter, partial [Pantoea stewartii]
CZW07928.1	98.5-100.0	3	MFS family multidrug transport protein%2C bicyclomycin resistance protein [Enterobacter cloacae]
EHT97622.1	88.6-97.1	3	chloramphenicol resistance protein [Pantoea stewartii subsp. stewartii DC283]
WP_002075262.1	100.0-100.0	2	MULTISPECIES: chloramphenicol O-acetyltransferase CatB8 [Gammaproteobacteria]
ETY68067.1	91.3-100.0	2	chloramphenicol acetyltransferase [Acinetobacter baumannii MDR_MMC4]
WP_044103627.1	100.0-100.0	2	chloramphenicol efflux MFS transporter [Acinetobacter pittii]
WP_065875834.1	85.5-86.2	2	chloramphenicol efflux MFS transporter, partial [Klebsiella pneumoniae]
WP_010635894.1	100.0-100.0	2	MULTISPECIES: type B chloramphenicol O-acetyltransferase [Gammaproteobacteria]

## Sheet: Putative novel ARGs
		NCBI protein database				CARD database
Sequence ID	ORF ID	NCBI accession	Identity (%)	Coverage (%)	Description	CARD accession	Identity (%)_crd	Coveratge (%) crd	Description_crd	Number of copy
217090	431617	AAU93764.1	100	100	AadA [Integration vector pJK202]	gi|YP_006142099.1|ARO:3002601	83	90.4321	aadA	97
217738	433792	EDR32758.1	98	100	streptomycin 3-adenylyltransferase [Yersinia pestis biovar Orientalis str. IP275]	gi|YP_006142099.1|ARO:3002601	94	87.6543	aadA	25
218216	435366	WP_048256772.1	94	91.8239	AacA4 family aminoglycoside N(6)-acetyltransferase, partial [Klebsiella pneumoniae]	gi|ACL36604.1|ARO:3002546	93	79.3478	AAC(6 )-Ib	2
218630	436541	WP_000503573.1	100	100	MULTISPECIES: ANT(3)-Ia family aminoglycoside nucleotidyltransferase AadA5 [Gammaproteobacteria]	gi|YP_006142099.1|ARO:3002601	62	83.0247	aadA	79
218980	437545	WP_063840440.1	99	100	ANT(3)-Ia family aminoglycoside nucleotidyltransferase AadA24 [Salmonella enterica]	gi|ABG72894.1|ARO:3002621	93	98.8417	aadA24	3
219530	439180	WP_048256772.1	94	86.1635	AacA4 family aminoglycoside N(6)-acetyltransferase, partial [Klebsiella pneumoniae]	gi|ACL36604.1|ARO:3002546	94	74.4565	AAC(6 )-Ib	2
220417	441861	WP_001205725.1	98	100	ANT(3) family aminoglycoside nucleotidyltransferase [Acinetobacter baumannii]	gi|ACK43806.1|ARO:3002617	92	100	aadA17	5
221434	444996	AEG64741.1	94	100	aminoglycoside adenyltransferase, partial [Escherichia coli]	gi|YP_006142099.1|ARO:3002601	89	82.716	aadA	3
222007	446754	EDR32758.1	97	100	streptomycin 3-adenylyltransferase [Yersinia pestis biovar Orientalis str. IP275]	gi|YP_006142099.1|ARO:3002601	93	87.6543	aadA	1
222192	447339	AAU93764.1	97	100	AadA [Integration vector pJK202]	gi|YP_006142099.1|ARO:3002601	86	90.4321	aadA	1
222693	448913	WP_048256772.1	94	86.7925	AacA4 family aminoglycoside N(6)-acetyltransferase, partial [Klebsiella pneumoniae]	gi|ACL36604.1|ARO:3002546	94	75	AAC(6 )-Ib	8
222895	449532	WP_015059406.1	98	100	ANT(3) family aminoglycoside nucleotidyltransferase [Salmonella enterica]	gi|YP_006142099.1|ARO:3002601	89	87.6543	aadA	1
223281	450712	AJW77604.1	99	100	AadA1, partial [Salmonella enterica subsp. enterica serovar Typhi]	gi|YP_006142099.1|ARO:3002601	82	85.4938	aadA	3
224444	454313	AJW77604.1	93	100	AadA1, partial [Salmonella enterica subsp. enterica serovar Typhi]	gi|AAC14728.1|ARO:3002603	93	100	aadA3	1
225528	457617	EWE35319.1	91	99.262	streptomycin 3-adenylyltransferase [Klebsiella pneumoniae BIDMC 35]	gi|ABG72894.1|ARO:3002621	89	98.0695	aadA24	2
225833	458539	AJW77604.1	98	100	AadA1, partial [Salmonella enterica subsp. enterica serovar Typhi]	gi|YP_006142099.1|ARO:3002601	84	82.716	aadA	9
226035	459097	AHN60086.1	100	93.4783	aminoglycoside 6-N-acetyltransferase [Stenotrophomonas maltophilia]	gi|AAD46626.1|ARO:3002596	91	87.5648	AAC(6 )-IIc	3
228562	466851	AAU93764.1	99	73.7542	AadA [Integration vector pJK202]	gi|YP_006142099.1|ARO:3002601	88	68.5185	aadA	1
229008	468253	BAE66662.1	99	100	aadA1c [Vibrio cholerae]	gi|YP_006142099.1|ARO:3002601	83	85.4938	aadA	3
230005	471318	KDH78119.1	94	99.1525	hypothetical protein AE63_05177, partial [Klebsiella pneumoniae CHS 07]	gi|ACL36604.1|ARO:3002546	94	63.587	AAC(6 )-Ib	3
230724	473508	EDR32758.1	97	100	streptomycin 3-adenylyltransferase [Yersinia pestis biovar Orientalis str. IP275]	gi|YP_006142099.1|ARO:3002601	93	87.6543	aadA	2
230986	474294	WP_032424459.1	94	93.1818	aminoglycoside adenylyltransferase, partial [Klebsiella pneumoniae]	gi|ACL36604.1|ARO:3002546	93	66.8478	AAC(6 )-Ib	3
232352	478474	KDH78119.1	93	94.9153	hypothetical protein AE63_05177, partial [Klebsiella pneumoniae CHS 07]	gi|ACL36604.1|ARO:3002546	93	60.8696	AAC(6 )-Ib	1
233602	482287	AAU93764.1	96	100	AadA [Integration vector pJK202]	gi|YP_006142099.1|ARO:3002601	86	87.6543	aadA	3
235601	488569	KDK40553.1	97	100	hypothetical protein AF17_00001, partial [Klebsiella pneumoniae CHS 61]	gi|YP_006142099.1|ARO:3002601	92	87.6543	aadA	1
235919	489470	WP_000503573.1	88	99.6183	MULTISPECIES: ANT(3)-Ia family aminoglycoside nucleotidyltransferase AadA5 [Gammaproteobacteria]	gi|AAF17880.1|ARO:3002605	88	99.6183	aadA5	1
236599	491575	ADU64772.1	100	100	adenylyltransferase [Desulfurispirillum indicum S5]	gi|YP_006142099.1|ARO:3002601	84	100	aadA	2
238607	497818	AHA14656.1	82	90.6977	aminoglycoside (6) N-acetyltransferase, partial [Stenotrophomonas maltophilia]	gi|AAD46626.1|ARO:3002596	93	60.6218	AAC(6 )-IIc	1
239266	499868	AAU93764.1	97	100	AadA [Integration vector pJK202]	gi|YP_006142099.1|ARO:3002601	86	90.4321	aadA	1
239266	499868	AAU93764.1	97	100	AadA [Integration vector pJK202]	gi|AET15272.1|ARO:3003197	94	100	aadA25	1
241089	505371	AHN60086.1	100	99.4565	aminoglycoside 6-N-acetyltransferase [Stenotrophomonas maltophilia]	gi|AAD46626.1|ARO:3002596	90	93.7824	AAC(6 )-IIc	3
243279	746287	AEB52076.1	99	81.7164	aminoglycoside adenyltransferase, partial [Salmonella enterica subsp. enterica serovar Oslo]	gi|YP_006142099.1|ARO:3002601	89	67.5926	aadA	1
244981	517297	WP_015059406.1	97	100	ANT(3) family aminoglycoside nucleotidyltransferase [Salmonella enterica]	gi|YP_006142099.1|ARO:3002601	88	87.6543	aadA	1
245674	519387	AAU93764.1	100	99.6678	AadA [Integration vector pJK202]	gi|YP_006142099.1|ARO:3002601	83	90.4321	aadA	1
246143	520926	WP_048256772.1	95	96.8553	AacA4 family aminoglycoside N(6)-acetyltransferase, partial [Klebsiella pneumoniae]	gi|ACL36604.1|ARO:3002546	94	83.6957	AAC(6 )-Ib	1
248875	529131	CHQ04724.1	96	100	aminoglycoside resistance protein [Salmonella enterica subsp. enterica serovar Typhi]	gi|YP_006142099.1|ARO:3002601	91	82.716	aadA	1
249670	531544	AJW77604.1	91	99.2982	AadA1, partial [Salmonella enterica subsp. enterica serovar Typhi]	gi|YP_006142099.1|ARO:3002601	86	78.3951	aadA	1
249670	531544	AJW77604.1	91	99.2982	AadA1, partial [Salmonella enterica subsp. enterica serovar Typhi]	gi|ABG72894.1|ARO:3002621	89	98.0695	aadA24	1
250381	533713	WP_000503573.1	99	100	MULTISPECIES: ANT(3)-Ia family aminoglycoside nucleotidyltransferase AadA5 [Gammaproteobacteria]	gi|YP_006142099.1|ARO:3002601	67	93.8272	aadA	1
250813	535096	AIG99446.1	99	100	AadA1, partial [Salmonella enterica subsp. enterica serovar Heidelberg]	gi|YP_006142099.1|ARO:3002601	83	90.1235	aadA	1
254256	545656	WP_015059406.1	94	100	ANT(3) family aminoglycoside nucleotidyltransferase [Salmonella enterica]	gi|YP_006142099.1|ARO:3002601	89	87.6543	aadA	1
255081	548103	AHN60086.1	100	88.0435	aminoglycoside 6-N-acetyltransferase [Stenotrophomonas maltophilia]	gi|AAD46626.1|ARO:3002596	92	82.3834	AAC(6 )-IIc	1
255498	549417	EDR32758.1	95	100	streptomycin 3-adenylyltransferase [Yersinia pestis biovar Orientalis str. IP275]	gi|YP_006142099.1|ARO:3002601	92	87.6543	aadA	1
257745	556232	EDR32758.1	94	100	streptomycin 3-adenylyltransferase [Yersinia pestis biovar Orientalis str. IP275]	gi|YP_006142099.1|ARO:3002601	91	90.4321	aadA	1
258623	558958	WP_048256772.1	95	88.6792	AacA4 family aminoglycoside N(6)-acetyltransferase, partial [Klebsiella pneumoniae]	gi|ACL36604.1|ARO:3002546	94	76.6304	AAC(6 )-Ib	2
259241	560803	WP_015059406.1	95	100	ANT(3) family aminoglycoside nucleotidyltransferase [Salmonella enterica]	gi|YP_006142099.1|ARO:3002601	88	87.6543	aadA	1
260173	563728	CHQ04724.1	97	100	aminoglycoside resistance protein [Salmonella enterica subsp. enterica serovar Typhi]	gi|YP_006142099.1|ARO:3002601	93	82.716	aadA	4
260263	564003	WP_048256772.1	95	94.9686	AacA4 family aminoglycoside N(6)-acetyltransferase, partial [Klebsiella pneumoniae]	gi|ACL36604.1|ARO:3002546	94	82.0652	AAC(6 )-Ib	1
260484	564700	WP_015058969.1	88	99.6678	ANT(3) family aminoglycoside nucleotidyltransferase [Escherichia coli]	gi|YP_006142099.1|ARO:3002601	86	86.7284	aadA	1
262243	570280	EDR32758.1	97	100	streptomycin 3-adenylyltransferase [Yersinia pestis biovar Orientalis str. IP275]	gi|YP_006142099.1|ARO:3002601	93	87.6543	aadA	1
264906	752711	WP_000503573.1	100	100	MULTISPECIES: ANT(3)-Ia family aminoglycoside nucleotidyltransferase AadA5 [Gammaproteobacteria]	gi|YP_006142099.1|ARO:3002601	63	84.8765	aadA	1
265368	579943	WP_018716282.1	100	100	MULTISPECIES: ANT(3) family aminoglycoside nucleotidyltransferase [Proteobacteria]	gi|CAK12750.1|ARO:3002619	92	100	aadA22	1
268155	588757	AAU93764.1	95	100	AadA [Integration vector pJK202]	gi|YP_006142099.1|ARO:3002601	87	90.4321	aadA	1
269226	592122	WP_040234327.1	94	98.5185	aminoglycoside adenylyltransferase, partial [Klebsiella pneumoniae]	gi|ACL36604.1|ARO:3002546	94	72.2826	AAC(6 )-Ib	1
271176	598245	WP_015059406.1	98	100	ANT(3) family aminoglycoside nucleotidyltransferase [Salmonella enterica]	gi|YP_006142099.1|ARO:3002601	90	87.6543	aadA	1
272050	754867	SDB54040.1	93	68.7273	streptomycin 3-adenylyltransferase [Idiomarina indica]	gi|YP_009081591.1|ARO:3002613	71	81.1321	aadA13	1
272050	754870	WP_044067522.1	75	88.2129	MULTISPECIES: ANT(3) family aminoglycoside nucleotidyltransferase [Enterobacteriaceae]	gi|CAH10847.1|ARO:3002620	72	89.5753	aadA23	1
272351	601914	AEG64741.1	94	100	aminoglycoside adenyltransferase, partial [Escherichia coli]	gi|AAC14728.1|ARO:3002603	93	100	aadA3	1
272570	602638	WP_032424459.1	94	91.6667	aminoglycoside adenylyltransferase, partial [Klebsiella pneumoniae]	gi|ACL36604.1|ARO:3002546	93	65.7609	AAC(6 )-Ib	1
272657	602889	AHC55312.1	99	99.6575	aminoglycoside adenyltransferase, partial [Staphylococcus aureus]	gi|YP_006142099.1|ARO:3002601	82	87.3457	aadA	5
272750	603166	WP_032424459.1	94	99.2424	aminoglycoside adenylyltransferase, partial [Klebsiella pneumoniae]	gi|ACL36604.1|ARO:3002546	93	71.1957	AAC(6 )-Ib	1
273227	604703	AJW77604.1	93	100	AadA1, partial [Salmonella enterica subsp. enterica serovar Typhi]	gi|AAC14728.1|ARO:3002603	94	100	aadA3	1
274686	609187	WP_000503573.1	100	96.1832	MULTISPECIES: ANT(3)-Ia family aminoglycoside nucleotidyltransferase AadA5 [Gammaproteobacteria]	gi|YP_006142099.1|ARO:3002601	63	83.3333	aadA	1
274722	609301	WP_000503573.1	99	98.855	MULTISPECIES: ANT(3)-Ia family aminoglycoside nucleotidyltransferase AadA5 [Gammaproteobacteria]	gi|YP_006142099.1|ARO:3002601	61	80.2469	aadA	1
276523	614989	AAU93764.1	99	100	AadA [Integration vector pJK202]	gi|YP_006142099.1|ARO:3002601	84	90.4321	aadA	1
278630	621154	WP_000503573.1	100	100	MULTISPECIES: ANT(3)-Ia family aminoglycoside nucleotidyltransferase AadA5 [Gammaproteobacteria]	gi|YP_006142099.1|ARO:3002601	61	80.5556	aadA	1
278981	621714	WP_000503573.1	100	100	MULTISPECIES: ANT(3)-Ia family aminoglycoside nucleotidyltransferase AadA5 [Gammaproteobacteria]	gi|YP_006142099.1|ARO:3002601	61	80.5556	aadA	3
279504	622567	WP_042027156.1	99	99.5726	aminoglycoside nucleotidyltransferase, partial [Escherichia coli]	gi|YP_006142099.1|ARO:3002601	61	80.2469	aadA	1
279534	757083	WP_000503573.1	100	100	MULTISPECIES: ANT(3)-Ia family aminoglycoside nucleotidyltransferase AadA5 [Gammaproteobacteria]	gi|YP_006142099.1|ARO:3002601	62	82.0988	aadA	1
279953	623260	WP_042027156.1	99	91.8803	aminoglycoside nucleotidyltransferase, partial [Escherichia coli]	gi|YP_006142099.1|ARO:3002601	63	73.7654	aadA	1
280492	624106	AJW77604.1	96	100	AadA1, partial [Salmonella enterica subsp. enterica serovar Typhi]	gi|AET15272.1|ARO:3003197	94	100	aadA25	5
281441	625611	AHC55312.1	99	97.9452	aminoglycoside adenyltransferase, partial [Staphylococcus aureus]	gi|YP_006142099.1|ARO:3002601	82	85.8025	aadA	132
282822	627719	WP_000503573.1	100	100	MULTISPECIES: ANT(3)-Ia family aminoglycoside nucleotidyltransferase AadA5 [Gammaproteobacteria]	gi|YP_006142099.1|ARO:3002601	61	80.5556	aadA	1
282824	757703	WP_000503573.1	100	99.2366	MULTISPECIES: ANT(3)-Ia family aminoglycoside nucleotidyltransferase AadA5 [Gammaproteobacteria]	gi|YP_006142099.1|ARO:3002601	61	79.9383	aadA	1
283801	629267	WP_042027156.1	100	89.3162	aminoglycoside nucleotidyltransferase, partial [Escherichia coli]	gi|YP_006142099.1|ARO:3002601	63	73.1481	aadA	1
284207	629901	WP_000503573.1	100	100	MULTISPECIES: ANT(3)-Ia family aminoglycoside nucleotidyltransferase AadA5 [Gammaproteobacteria]	gi|YP_006142099.1|ARO:3002601	61	80.2469	aadA	1
285530	631996	AEG64741.1	90	99.6491	aminoglycoside adenyltransferase, partial [Escherichia coli]	gi|YP_009081591.1|ARO:3002613	93	100	aadA13	1
285567	632051	WP_000503573.1	100	100	MULTISPECIES: ANT(3)-Ia family aminoglycoside nucleotidyltransferase AadA5 [Gammaproteobacteria]	gi|YP_006142099.1|ARO:3002601	61	80.2469	aadA	1
285615	632115	WP_000503573.1	100	100	MULTISPECIES: ANT(3)-Ia family aminoglycoside nucleotidyltransferase AadA5 [Gammaproteobacteria]	gi|YP_006142099.1|ARO:3002601	61	80.5556	aadA	3
286195	633042	CHQ04724.1	95	100	aminoglycoside resistance protein [Salmonella enterica subsp. enterica serovar Typhi]	gi|YP_006142099.1|ARO:3002601	91	82.716	aadA	1
287753	758709	WP_021529708.1	90	91.6968	ANT(3)-Ia family aminoglycoside nucleotidyltransferase AadA [Escherichia coli]	gi|AAV32840.1|ARO:3002611	89	96.5779	aadA11	1
288351	636453	WP_052829536.1	100	62.5616	AacA4 family aminoglycoside N(6)-acetyltransferase, partial [Acinetobacter baumannii]	gi|AAC46343.1|ARO:3002581	94	62.5616	AAC(6 )-Ib10	1
288437	758813	WP_000503573.1	100	96.5649	MULTISPECIES: ANT(3)-Ia family aminoglycoside nucleotidyltransferase AadA5 [Gammaproteobacteria]	gi|YP_006142099.1|ARO:3002601	61	80.2469	aadA	1
289327	637958	WP_059338917.1	99	93.6508	adenylyltransferase, partial [Escherichia coli]	gi|ABG49324.1|ARO:3002609	66	65.2174	aadA9	1
291097	640749	WP_018716282.1	99	100	MULTISPECIES: ANT(3) family aminoglycoside nucleotidyltransferase [Proteobacteria]	gi|ABG72894.1|ARO:3002621	94	98.8417	aadA24	1
291265	640991	WP_000503573.1	100	100	MULTISPECIES: ANT(3)-Ia family aminoglycoside nucleotidyltransferase AadA5 [Gammaproteobacteria]	gi|YP_006142099.1|ARO:3002601	61	80.2469	aadA	2
291386	641171	WP_059329251.1	99	97.5207	adenylyltransferase, partial [Escherichia coli]	gi|YP_006142099.1|ARO:3002601	61	79.6296	aadA	2
291921	642009	WP_000503573.1	100	100	MULTISPECIES: ANT(3)-Ia family aminoglycoside nucleotidyltransferase AadA5 [Gammaproteobacteria]	gi|YP_006142099.1|ARO:3002601	61	80.2469	aadA	1
293552	644563	AEG64741.1	93	100	aminoglycoside adenyltransferase, partial [Escherichia coli]	gi|AET15272.1|ARO:3003197	93	100	aadA25	2
293555	644568	WP_000503573.1	100	97.3282	MULTISPECIES: ANT(3)-Ia family aminoglycoside nucleotidyltransferase AadA5 [Gammaproteobacteria]	gi|YP_006142099.1|ARO:3002601	61	80.2469	aadA	1
294213	759975	EJJ64046.1	81	95.4887	aminoglycoside resistance protein, partial [Klebsiella pneumoniae subsp. pneumoniae KPNIH9]	gi|CAA28209.1|ARO:3000230	69	71.1864	ANT(2 )-Ia	2
295372	647436	WP_000503573.1	100	100	MULTISPECIES: ANT(3)-Ia family aminoglycoside nucleotidyltransferase AadA5 [Gammaproteobacteria]	gi|YP_006142099.1|ARO:3002601	61	80.2469	aadA	1
295492	647642	WP_000503573.1	100	100	MULTISPECIES: ANT(3)-Ia family aminoglycoside nucleotidyltransferase AadA5 [Gammaproteobacteria]	gi|YP_006142099.1|ARO:3002601	61	79.9383	aadA	13
296608	649424	ANS53063.1	89	98.9691	aminoglycoside adenyltransferase, partial [Escherichia coli]	gi|YP_006142099.1|ARO:3002601	81	86.4198	aadA	1
296608	649424	ANS53063.1	89	98.9691	aminoglycoside adenyltransferase, partial [Escherichia coli]	gi|CAH10847.1|ARO:3002620	90	98.8417	aadA23	1
296663	649511	WP_000503573.1	100	100	MULTISPECIES: ANT(3)-Ia family aminoglycoside nucleotidyltransferase AadA5 [Gammaproteobacteria]	gi|YP_006142099.1|ARO:3002601	61	79.9383	aadA	2
297431	650722	WP_000503573.1	100	100	MULTISPECIES: ANT(3)-Ia family aminoglycoside nucleotidyltransferase AadA5 [Gammaproteobacteria]	gi|YP_006142099.1|ARO:3002601	61	80.5556	aadA	1
298732	760853	WP_021529708.1	46	18.0505	ANT(3)-Ia family aminoglycoside nucleotidyltransferase AadA [Escherichia coli]	gi|ABD58917.1|ARO:3002615	64	79.0875	aadA15	2
298732	760853	WP_064770579.1	64	83.2	ANT(3) family aminoglycoside nucleotidyltransferase, partial [Escherichia coli]	gi|ABD58917.1|ARO:3002615	64	79.0875	aadA15	2
298837	652971	WP_000503573.1	100	99.2366	MULTISPECIES: ANT(3)-Ia family aminoglycoside nucleotidyltransferase AadA5 [Gammaproteobacteria]	gi|YP_006142099.1|ARO:3002601	61	80.2469	aadA	1
298853	652991	WP_040234298.1	95	100	ANT(3) family aminoglycoside nucleotidyltransferase [Klebsiella pneumoniae]	gi|CAK12750.1|ARO:3002619	93	100	aadA22	1
300689	655887	AJW77604.1	97	100	AadA1, partial [Salmonella enterica subsp. enterica serovar Typhi]	gi|YP_006142099.1|ARO:3002601	83	85.4938	aadA	1
301365	656931	WP_000503573.1	100	100	MULTISPECIES: ANT(3)-Ia family aminoglycoside nucleotidyltransferase AadA5 [Gammaproteobacteria]	gi|YP_006142099.1|ARO:3002601	61	80.2469	aadA	1
305649	762189	WP_000503573.1	99	99.6183	MULTISPECIES: ANT(3)-Ia family aminoglycoside nucleotidyltransferase AadA5 [Gammaproteobacteria]	gi|YP_006142099.1|ARO:3002601	61	80.5556	aadA	1
307328	666261	AEG64741.1	96	100	aminoglycoside adenyltransferase, partial [Escherichia coli]	gi|YP_006142099.1|ARO:3002601	91	82.716	aadA	1
307616	666727	CHQ04724.1	96	100	aminoglycoside resistance protein [Salmonella enterica subsp. enterica serovar Typhi]	gi|YP_006142099.1|ARO:3002601	91	82.716	aadA	1
307945	667244	WP_000503573.1	99	100	MULTISPECIES: ANT(3)-Ia family aminoglycoside nucleotidyltransferase AadA5 [Gammaproteobacteria]	gi|YP_006142099.1|ARO:3002601	61	80.5556	aadA	1
308469	668051	AEG64741.1	92	100	aminoglycoside adenyltransferase, partial [Escherichia coli]	gi|ABD58917.1|ARO:3002615	94	100	aadA15	1
310161	670697	AHC55312.1	96	97.9452	aminoglycoside adenyltransferase, partial [Staphylococcus aureus]	gi|YP_006142099.1|ARO:3002601	83	85.8025	aadA	2
310238	670825	WP_000503573.1	99	100	MULTISPECIES: ANT(3)-Ia family aminoglycoside nucleotidyltransferase AadA5 [Gammaproteobacteria]	gi|YP_006142099.1|ARO:3002601	61	81.4815	aadA	1
311097	672183	WP_000503573.1	100	100	MULTISPECIES: ANT(3)-Ia family aminoglycoside nucleotidyltransferase AadA5 [Gammaproteobacteria]	gi|YP_006142099.1|ARO:3002601	61	80.2469	aadA	2
311097	672183	WP_012585040.1	97	79.7101	anaerobic sulfatase maturase [Thauera sp. MZ1T]	gi|YP_006142099.1|ARO:3002601	61	80.2469	aadA	2
314362	677352	AJW77604.1	93	100	AadA1, partial [Salmonella enterica subsp. enterica serovar Typhi]	gi|ACK43806.1|ARO:3002617	93	100	aadA17	1
316089	680063	AJW77604.1	93	100	AadA1, partial [Salmonella enterica subsp. enterica serovar Typhi]	gi|ABD58917.1|ARO:3002615	92	100	aadA15	1
316192	764168	WP_000503574.1	100	100	MULTISPECIES: ANT(3)-Ia family aminoglycoside nucleotidyltransferase AadA5 [Gammaproteobacteria]	gi|YP_006142099.1|ARO:3002601	61	81.4815	aadA	1
316257	680317	EHC71393.1	100	100	Streptomycin 3-O-adenylyltransferase [Salmonella enterica subsp. enterica serovar Montevideo str. S5-403]	gi|YP_006142099.1|ARO:3002601	85	99.0741	aadA	1
316440	680599	AJW77604.1	93	100	AadA1, partial [Salmonella enterica subsp. enterica serovar Typhi]	gi|AAN41439.1|ARO:3002608	93	100	aadA8	1
317134	681710	AJW77604.1	93	100	AadA1, partial [Salmonella enterica subsp. enterica serovar Typhi]	gi|AET15272.1|ARO:3003197	93	100	aadA25	1
317191	681797	WP_059329251.1	100	100	adenylyltransferase, partial [Escherichia coli]	gi|YP_006142099.1|ARO:3002601	61	80.2469	aadA	1
317599	764433	AJW77604.1	96	100	AadA1, partial [Salmonella enterica subsp. enterica serovar Typhi]	gi|YP_006142099.1|ARO:3002601	84	85.4938	aadA	1
317921	682912	AJW77604.1	98	100	AadA1, partial [Salmonella enterica subsp. enterica serovar Typhi]	gi|YP_006142099.1|ARO:3002601	83	85.4938	aadA	2
320054	686269	AEX92271.1	99	96.6361	IntI1 integrase (plasmid) [uncultured bacterium]	gi|YP_006142099.1|ARO:3002601	88	92.5926	aadA	1
320905	687644	AJW77604.1	96	100	AadA1, partial [Salmonella enterica subsp. enterica serovar Typhi]	gi|AET15272.1|ARO:3003197	94	100	aadA25	1
321225	688166	AHC55312.1	99	91.7808	aminoglycoside adenyltransferase, partial [Staphylococcus aureus]	gi|YP_006142099.1|ARO:3002601	86	82.4074	aadA	1
321390	688423	AKM38295.1	100	91.9075	Aminoglycoside adenyltransferase (plasmid) [Escherichia coli PCN061]	gi|ABG49324.1|ARO:3002609	68	60.2007	aadA9	1
321622	688806	AJW77604.1	97	100	AadA1, partial [Salmonella enterica subsp. enterica serovar Typhi]	gi|YP_006142099.1|ARO:3002601	84	85.4938	aadA	1
322299	765287	KDH78119.1	94	99.1525	hypothetical protein AE63_05177, partial [Klebsiella pneumoniae CHS 07]	gi|ACL36604.1|ARO:3002546	94	63.587	AAC(6 )-Ib	1
323125	691132	AJW77604.1	100	99.2982	AadA1, partial [Salmonella enterica subsp. enterica serovar Typhi]	gi|YP_006142099.1|ARO:3002601	82	85.4938	aadA	1
323736	692085	AJW77604.1	98	100	AadA1, partial [Salmonella enterica subsp. enterica serovar Typhi]	gi|YP_006142099.1|ARO:3002601	83	85.4938	aadA	2
324227	692845	WP_000503573.1	100	100	MULTISPECIES: ANT(3)-Ia family aminoglycoside nucleotidyltransferase AadA5 [Gammaproteobacteria]	gi|YP_006142099.1|ARO:3002601	61	80.2469	aadA	1
326009	765975	WP_052285801.1	98	86.3014	AacA34 family aminoglycoside 6-N-acetyltransferase [Klebsiella pneumoniae]	-	-	-	-	1
326260	696046	ACI23388.1	99	94.8837	aminoglycoside adenylyltransferase type A1, partial [Escherichia coli]	gi|YP_006142099.1|ARO:3002601	87	62.963	aadA	1
217371	432570	ABV54454.1	100	40.1709	aminoglycoside acetyltransferase-6 type Ib, partial [Pseudomonas aeruginosa]	-	-	-	-	162
217886	434289	WP_063840325.1	100	94.7368	aminoglycoside N-acetyltransferase AAC(6)-Il [Proteus mirabilis]	-	-	-	-	3
219497	439091	ABV54454.1	100	35.0427	aminoglycoside acetyltransferase-6 type Ib, partial [Pseudomonas aeruginosa]	-	-	-	-	1
219734	439831	WP_000964760.1	100	100	aminoglycoside nucleotidyltransferase ANT(2)-Ia [Salmonella enterica]	-	-	-	-	1
219796	440027	ABV54454.1	99	92.3077	aminoglycoside acetyltransferase-6 type Ib, partial [Pseudomonas aeruginosa]	-	-	-	-	2
220446	441969	WP_013263788.1	100	92.7632	MULTISPECIES: aminoglycoside N-acetyltransferase AAC(6)-Il [Enterobacteriaceae]	-	-	-	-	4
221156	739807	ABV54454.1	100	98.2906	aminoglycoside acetyltransferase-6 type Ib, partial [Pseudomonas aeruginosa]	-	-	-	-	1
222021	446802	ABV54454.1	100	76.0684	aminoglycoside acetyltransferase-6 type Ib, partial [Pseudomonas aeruginosa]	-	-	-	-	2
222082	446987	ABV54454.1	100	85.4701	aminoglycoside acetyltransferase-6 type Ib, partial [Pseudomonas aeruginosa]	-	-	-	-	2
222387	447972	ABV54454.1	100	53.8462	aminoglycoside acetyltransferase-6 type Ib, partial [Pseudomonas aeruginosa]	-	-	-	-	2
223048	449974	ABV54454.1	100	52.1368	aminoglycoside acetyltransferase-6 type Ib, partial [Pseudomonas aeruginosa]	-	-	-	-	2
223515	451440	WP_063840325.1	100	97.3684	aminoglycoside N-acetyltransferase AAC(6)-Il [Proteus mirabilis]	-	-	-	-	2
223602	451695	WP_013263788.1	100	99.3421	MULTISPECIES: aminoglycoside N-acetyltransferase AAC(6)-Il [Enterobacteriaceae]	-	-	-	-	6
225447	457369	ABV54454.1	100	72.6496	aminoglycoside acetyltransferase-6 type Ib, partial [Pseudomonas aeruginosa]	-	-	-	-	3
225611	457863	ALV74709.1	100	100	aminoglycoside adenylyltransferase (plasmid) [Acinetobacter johnsonii XBB1]	-	-	-	-	3
225638	457951	WP_063840325.1	100	96.7105	aminoglycoside N-acetyltransferase AAC(6)-Il [Proteus mirabilis]	-	-	-	-	1
226223	459684	WP_013263788.1	100	98.0263	MULTISPECIES: aminoglycoside N-acetyltransferase AAC(6)-Il [Enterobacteriaceae]	-	-	-	-	3
226384	460165	ABV54454.1	100	88.0342	aminoglycoside acetyltransferase-6 type Ib, partial [Pseudomonas aeruginosa]	-	-	-	-	2
226947	461958	ABV54454.1	100	49.5727	aminoglycoside acetyltransferase-6 type Ib, partial [Pseudomonas aeruginosa]	-	-	-	-	2
227042	462333	ABV54454.1	98	47.8632	aminoglycoside acetyltransferase-6 type Ib, partial [Pseudomonas aeruginosa]	-	-	-	-	2
227563	463899	WP_013263788.1	100	100	MULTISPECIES: aminoglycoside N-acetyltransferase AAC(6)-Il [Enterobacteriaceae]	-	-	-	-	1
227661	464185	WP_000503573.1	100	100	MULTISPECIES: ANT(3)-Ia family aminoglycoside nucleotidyltransferase AadA5 [Gammaproteobacteria]	-	-	-	-	1
227887	741812	ABV54454.1	100	40.1709	aminoglycoside acetyltransferase-6 type Ib, partial [Pseudomonas aeruginosa]	-	-	-	-	4
227974	465120	WP_000503573.1	100	100	MULTISPECIES: ANT(3)-Ia family aminoglycoside nucleotidyltransferase AadA5 [Gammaproteobacteria]	-	-	-	-	3
228268	466011	ABV54454.1	100	100	aminoglycoside acetyltransferase-6 type Ib, partial [Pseudomonas aeruginosa]	-	-	-	-	4
228339	466218	ABV54454.1	100	100	aminoglycoside acetyltransferase-6 type Ib, partial [Pseudomonas aeruginosa]	-	-	-	-	1
228384	466349	ABV54454.1	99	100	aminoglycoside acetyltransferase-6 type Ib, partial [Pseudomonas aeruginosa]	-	-	-	-	4
228681	467230	ABV54454.1	100	58.9744	aminoglycoside acetyltransferase-6 type Ib, partial [Pseudomonas aeruginosa]	-	-	-	-	2
229652	470251	ABV54454.1	100	75.2137	aminoglycoside acetyltransferase-6 type Ib, partial [Pseudomonas aeruginosa]	-	-	-	-	2
229668	470300	ABV54454.1	99	100	aminoglycoside acetyltransferase-6 type Ib, partial [Pseudomonas aeruginosa]	-	-	-	-	4
230609	473106	ABV54454.1	100	53.8462	aminoglycoside acetyltransferase-6 type Ib, partial [Pseudomonas aeruginosa]	-	-	-	-	2
232146	477801	ABV54454.1	99	94.8718	aminoglycoside acetyltransferase-6 type Ib, partial [Pseudomonas aeruginosa]	-	-	-	-	2
234531	485195	WP_013263788.1	99	98.6842	MULTISPECIES: aminoglycoside N-acetyltransferase AAC(6)-Il [Enterobacteriaceae]	-	-	-	-	2
236667	491761	WP_063840325.1	100	95.3947	aminoglycoside N-acetyltransferase AAC(6)-Il [Proteus mirabilis]	-	-	-	-	1
236947	492622	WP_063840325.1	100	100	aminoglycoside N-acetyltransferase AAC(6)-Il [Proteus mirabilis]	-	-	-	-	2250
236971	492688	WP_063840325.1	100	90.1316	aminoglycoside N-acetyltransferase AAC(6)-Il [Proteus mirabilis]	-	-	-	-	1
238599	497791	WP_063840324.1	100	78.2895	aminoglycoside N-acetyltransferase AAC(6)-Il [Pseudomonas aeruginosa]	-	-	-	-	3
240001	502113	ABV54454.1	100	61.5385	aminoglycoside acetyltransferase-6 type Ib, partial [Pseudomonas aeruginosa]	-	-	-	-	1
240053	502282	ABV54454.1	98	76.0684	aminoglycoside acetyltransferase-6 type Ib, partial [Pseudomonas aeruginosa]	-	-	-	-	1
240697	504137	WP_013263788.1	99	88.8158	MULTISPECIES: aminoglycoside N-acetyltransferase AAC(6)-Il [Enterobacteriaceae]	-	-	-	-	2
241089	505372	WP_019407932.1	99	99.6212	MULTISPECIES: aminoglycoside O-phosphotransferase APH(3)-XV [Proteobacteria]	-	-	-	-	8
241089	505372	WP_052156785.1	100	99.3289	aminoglycoside 3-phosphotransferase [Pseudomonas aeruginosa]	-	-	-	-	8
241351	506161	ABV54454.1	98	63.2479	aminoglycoside acetyltransferase-6 type Ib, partial [Pseudomonas aeruginosa]	-	-	-	-	1
241416	506356	WP_063840325.1	100	95.3947	aminoglycoside N-acetyltransferase AAC(6)-Il [Proteus mirabilis]	-	-	-	-	2
241816	507623	ABV54454.1	100	35.8974	aminoglycoside acetyltransferase-6 type Ib, partial [Pseudomonas aeruginosa]	-	-	-	-	1
241888	507831	WP_013263788.1	100	100	MULTISPECIES: aminoglycoside N-acetyltransferase AAC(6)-Il [Enterobacteriaceae]	-	-	-	-	2
241908	507891	ABV54454.1	100	98.2906	aminoglycoside acetyltransferase-6 type Ib, partial [Pseudomonas aeruginosa]	-	-	-	-	4
242272	508978	WP_063840325.1	99	96.0526	aminoglycoside N-acetyltransferase AAC(6)-Il [Proteus mirabilis]	-	-	-	-	1
243149	746263	WP_013263788.1	98	99.3421	MULTISPECIES: aminoglycoside N-acetyltransferase AAC(6)-Il [Enterobacteriaceae]	-	-	-	-	1
243240	512010	ABV54454.1	99	100	aminoglycoside acetyltransferase-6 type Ib, partial [Pseudomonas aeruginosa]	-	-	-	-	1
243832	513882	WP_063840325.1	99	98.6842	aminoglycoside N-acetyltransferase AAC(6)-Il [Proteus mirabilis]	-	-	-	-	1
243868	513970	ABV54454.1	97	74.359	aminoglycoside acetyltransferase-6 type Ib, partial [Pseudomonas aeruginosa]	-	-	-	-	1
244073	746541	ABV54454.1	98	42.735	aminoglycoside acetyltransferase-6 type Ib, partial [Pseudomonas aeruginosa]	-	-	-	-	3
244750	746737	ABV54454.1	98	49.5727	aminoglycoside acetyltransferase-6 type Ib, partial [Pseudomonas aeruginosa]	-	-	-	-	1
245486	518819	WP_013263788.1	100	90.7895	MULTISPECIES: aminoglycoside N-acetyltransferase AAC(6)-Il [Enterobacteriaceae]	-	-	-	-	6
246022	520515	WP_013263788.1	100	96.7105	MULTISPECIES: aminoglycoside N-acetyltransferase AAC(6)-Il [Enterobacteriaceae]	-	-	-	-	8
246434	521800	WP_013263788.1	100	100	MULTISPECIES: aminoglycoside N-acetyltransferase AAC(6)-Il [Enterobacteriaceae]	-	-	-	-	1
246434	521801	WP_013263788.1	97	100	MULTISPECIES: aminoglycoside N-acetyltransferase AAC(6)-Il [Enterobacteriaceae]	-	-	-	-	1
247678	525638	WP_013263788.1	100	100	MULTISPECIES: aminoglycoside N-acetyltransferase AAC(6)-Il [Enterobacteriaceae]	-	-	-	-	2
248853	529068	ABV54454.1	98	46.1538	aminoglycoside acetyltransferase-6 type Ib, partial [Pseudomonas aeruginosa]	-	-	-	-	1
251327	536672	ABV54454.1	100	90.5983	aminoglycoside acetyltransferase-6 type Ib, partial [Pseudomonas aeruginosa]	-	-	-	-	2
252189	539305	WP_063840325.1	100	91.4474	aminoglycoside N-acetyltransferase AAC(6)-Il [Proteus mirabilis]	-	-	-	-	4
252961	541694	ABV54454.1	100	69.2308	aminoglycoside acetyltransferase-6 type Ib, partial [Pseudomonas aeruginosa]	-	-	-	-	1
255136	548270	WP_013263788.1	97	94.7368	MULTISPECIES: aminoglycoside N-acetyltransferase AAC(6)-Il [Enterobacteriaceae]	-	-	-	-	1
255266	548685	WP_063840325.1	100	88.1579	aminoglycoside N-acetyltransferase AAC(6)-Il [Proteus mirabilis]	-	-	-	-	3
255714	550059	WP_013263788.1	100	97.3684	MULTISPECIES: aminoglycoside N-acetyltransferase AAC(6)-Il [Enterobacteriaceae]	-	-	-	-	1
256008	550981	ABV54454.1	100	76.9231	aminoglycoside acetyltransferase-6 type Ib, partial [Pseudomonas aeruginosa]	-	-	-	-	2
256754	750235	ABV54454.1	98	70.0855	aminoglycoside acetyltransferase-6 type Ib, partial [Pseudomonas aeruginosa]	-	-	-	-	1
256867	553603	WP_063840324.1	100	81.5789	aminoglycoside N-acetyltransferase AAC(6)-Il [Pseudomonas aeruginosa]	-	-	-	-	1
256997	750328	WP_063840325.1	100	99.3421	aminoglycoside N-acetyltransferase AAC(6)-Il [Proteus mirabilis]	-	-	-	-	3
258015	557077	ABV54454.1	99	91.453	aminoglycoside acetyltransferase-6 type Ib, partial [Pseudomonas aeruginosa]	-	-	-	-	2
258235	557740	ABV54454.1	98	61.5385	aminoglycoside acetyltransferase-6 type Ib, partial [Pseudomonas aeruginosa]	-	-	-	-	2
259068	560295	ABV54454.1	100	39.3162	aminoglycoside acetyltransferase-6 type Ib, partial [Pseudomonas aeruginosa]	-	-	-	-	2
259863	562766	ABV54454.1	100	58.9744	aminoglycoside acetyltransferase-6 type Ib, partial [Pseudomonas aeruginosa]	-	-	-	-	1
259904	562891	ABV54454.1	99	100	aminoglycoside acetyltransferase-6 type Ib, partial [Pseudomonas aeruginosa]	-	-	-	-	1
260327	564201	WP_013263788.1	100	96.0526	MULTISPECIES: aminoglycoside N-acetyltransferase AAC(6)-Il [Enterobacteriaceae]	-	-	-	-	1
261141	566781	WP_013263788.1	100	88.8158	MULTISPECIES: aminoglycoside N-acetyltransferase AAC(6)-Il [Enterobacteriaceae]	-	-	-	-	2
262709	571714	ABV54454.1	100	68.3761	aminoglycoside acetyltransferase-6 type Ib, partial [Pseudomonas aeruginosa]	-	-	-	-	1
263284	573466	WP_013263788.1	100	94.0789	MULTISPECIES: aminoglycoside N-acetyltransferase AAC(6)-Il [Enterobacteriaceae]	-	-	-	-	1
267099	753449	WP_063840325.1	100	76.9737	aminoglycoside N-acetyltransferase AAC(6)-Il [Proteus mirabilis]	-	-	-	-	1
268226	588999	WP_013263788.1	100	86.1842	MULTISPECIES: aminoglycoside N-acetyltransferase AAC(6)-Il [Enterobacteriaceae]	-	-	-	-	2
268373	753811	ABV54454.1	93	53.8462	aminoglycoside acetyltransferase-6 type Ib, partial [Pseudomonas aeruginosa]	-	-	-	-	1
269412	592757	WP_013263788.1	100	88.1579	MULTISPECIES: aminoglycoside N-acetyltransferase AAC(6)-Il [Enterobacteriaceae]	-	-	-	-	1
269412	592758	WP_013263788.1	100	100	MULTISPECIES: aminoglycoside N-acetyltransferase AAC(6)-Il [Enterobacteriaceae]	-	-	-	-	1
271217	598352	WP_063840325.1	100	84.8684	aminoglycoside N-acetyltransferase AAC(6)-Il [Proteus mirabilis]	-	-	-	-	2
273498	605531	WP_013263788.1	99	94.0789	MULTISPECIES: aminoglycoside N-acetyltransferase AAC(6)-Il [Enterobacteriaceae]	-	-	-	-	5
273976	755494	ABV54454.1	100	47.0085	aminoglycoside acetyltransferase-6 type Ib, partial [Pseudomonas aeruginosa]	-	-	-	-	1
275289	611088	WP_013263788.1	100	92.1053	MULTISPECIES: aminoglycoside N-acetyltransferase AAC(6)-Il [Enterobacteriaceae]	-	-	-	-	1
275988	613305	WP_013263788.1	100	94.7368	MULTISPECIES: aminoglycoside N-acetyltransferase AAC(6)-Il [Enterobacteriaceae]	-	-	-	-	2
277797	619007	ABV54454.1	100	41.0256	aminoglycoside acetyltransferase-6 type Ib, partial [Pseudomonas aeruginosa]	-	-	-	-	1
278370	620739	WP_013263788.1	100	92.7632	MULTISPECIES: aminoglycoside N-acetyltransferase AAC(6)-Il [Enterobacteriaceae]	-	-	-	-	1
301500	657144	WP_013263788.1	100	100	MULTISPECIES: aminoglycoside N-acetyltransferase AAC(6)-Il [Enterobacteriaceae]	-	-	-	-	3
317261	681915	WP_019407932.1	99	86.7424	MULTISPECIES: aminoglycoside O-phosphotransferase APH(3)-XV [Proteobacteria]	-	-	-	-	1
237096	493058	WP_032490445.1	93	100	oxacillin-hydrolyzing class D beta-lactamase OXA-119 [Pseudomonas aeruginosa]	gi|AAN41427.1|ARO:3001775	93	100	OXA-119	1
246712	522713	AFY12006.1	100	100	OXA-2 like protein [Pseudomonas aeruginosa]	gi|AAG24866.1|ARO:3001430	86	98.374	OXA-36	1
260022	563258	AFY12006.1	100	100	OXA-2 like protein [Pseudomonas aeruginosa]	gi|AAG24866.1|ARO:3001430	86	98.374	OXA-36	1
284966	758151	AMP48561.1	91	100	classD [uncultured bacterium]	gi|AAG45720.1|ARO:3001405	91	100	OXA-10	2
285035	631203	AMP47162.1	87	100	classD [uncultured bacterium]	gi|CAA71699.2|ARO:3001416	86	100	OXA-21	1
286308	758409	WP_044103629.1	93	100	OXA-10 family class D beta-lactamase [Acinetobacter pittii]	gi|AAG45720.1|ARO:3001405	92	100	OXA-10	3
295669	647925	BAE71359.1	94	100	beta-lactamase [Vibrio cholerae non-O1/non-O139]	gi|AAB19430.2|ARO:3002242	94	100	CARB-3	2
311089	672172	AMP47162.1	87	100	classD [uncultured bacterium]	gi|CAA71699.2|ARO:3001416	87	100	OXA-21	1
319817	764845	AMP48561.1	92	100	classD [uncultured bacterium]	gi|AAG45720.1|ARO:3001405	92	100	OXA-10	1
218098	435006	WP_063857830.1	53	95.4064	class A extended-spectrum beta-lactamase BEL-1 [Pseudomonas aeruginosa]	-	-	-	-	12
219734	439834	WP_014386432.1	100	100	MULTISPECIES: OXA-2 family oxacillin-hydrolyzing class D beta-lactamase OXA-21 [Gammaproteobacteria]	-	-	-	-	3
225743	458279	KXJ03518.1	50	86.0082	class A beta-lactamase, partial [Serratia marcescens]	-	-	-	-	1
227974	465119	WP_032490448.1	100	100	OXA-1 family class D beta-lactamase OXA-392 [Pseudomonas aeruginosa]	-	-	-	-	1
240452	503385	WP_063857830.1	59	46.9965	class A extended-spectrum beta-lactamase BEL-1 [Pseudomonas aeruginosa]	-	-	-	-	2
258366	558158	WP_063857830.1	58	45.583	class A extended-spectrum beta-lactamase BEL-1 [Pseudomonas aeruginosa]	-	-	-	-	1
258366	558159	WP_063857830.1	57	44.523	class A extended-spectrum beta-lactamase BEL-1 [Pseudomonas aeruginosa]	-	-	-	-	1
278684	621235	EMS33668.1	53	39.8204	Beta-lactamase [Mariniradius saccharolyticus AK6]	-	-	-	-	5
278870	621527	EMS33668.1	51	37.7246	Beta-lactamase [Mariniradius saccharolyticus AK6]	-	-	-	-	4
311803	673314	EMS33668.1	53	39.8204	Beta-lactamase [Mariniradius saccharolyticus AK6]	-	-	-	-	1
216918	431120	WP_063844482.1	100	100	trimethoprim-resistant dihydrofolate reductase DfrIIe [Pseudomonas aeruginosa]	gi|ADO00942.1|ARO:3003023	91	100	dfrB6	476
216918	431128	WP_063844482.1	100	100	trimethoprim-resistant dihydrofolate reductase DfrIIe [Pseudomonas aeruginosa]	gi|ADO00942.1|ARO:3003023	91	100	dfrB6	3
217178	431947	WP_063844482.1	98	64.1026	trimethoprim-resistant dihydrofolate reductase DfrIIe [Pseudomonas aeruginosa]	gi|ADO00942.1|ARO:3003023	86	64.1026	dfrB6	1
217690	433623	WP_000225778.1	100	100	trimethoprim-resistant dihydrofolate reductase DfrA1 [Edwardsiella ictaluri]	gi|AHB39758.1|ARO:3003013	91	96.8153	dfrA15	73
218098	435007	WP_053764311.1	100	99.3671	trimethoprim-resistant dihydrofolate reductase DfrA [Citrobacter freundii]	gi|AHB39758.1|ARO:3003013	91	100	dfrA15	48
218175	435229	AAT37842.1	93	100	dihydrofolate reductase, partial [Vibrio cholerae]	gi|AHB39758.1|ARO:3003013	93	100	dfrA15	52
218318	435660	AOW43001.1	100	100	dihydrofolate reductase [Klebsiella pneumoniae]	gi|ABG91835.1|ARO:3002860	92	100	dfrA17	21
218460	436076	WP_063844482.1	100	79.4872	trimethoprim-resistant dihydrofolate reductase DfrIIe [Pseudomonas aeruginosa]	gi|ADO00942.1|ARO:3003023	90	79.4872	dfrB6	2
218743	436878	WP_063844482.1	100	98.7179	trimethoprim-resistant dihydrofolate reductase DfrIIe [Pseudomonas aeruginosa]	gi|ADO00942.1|ARO:3003023	90	98.7179	dfrB6	2
218863	437190	WP_015060228.1	94	100	trimethoprim-resistant dihydrofolate reductase DfrB2 [Escherichia coli]	gi|FAA00064.1|ARO:3003021	94	100	dfrB2	18
220435	441930	AAT37842.1	89	100	dihydrofolate reductase, partial [Vibrio cholerae]	gi|AHB39758.1|ARO:3003013	88	100	dfrA15	25
224523	454547	ACB41762.1	100	100	dihydrofolate reductase, partial [Klebsiella pneumoniae]	gi|ABB89122.1|ARO:3002861	75	100	dfrA5	2
224739	455238	WP_032084013.1	100	100	MULTISPECIES: trimethoprim-resistant dihydrofolate reductase DfrA32 [Gammaproteobacteria]	gi|ABG91835.1|ARO:3002860	93	100	dfrA17	2
224916	455770	WP_015060228.1	94	100	trimethoprim-resistant dihydrofolate reductase DfrB2 [Escherichia coli]	gi|FAA00064.1|ARO:3003021	94	100	dfrB2	5
226033	459093	WP_063844482.1	100	83.3333	trimethoprim-resistant dihydrofolate reductase DfrIIe [Pseudomonas aeruginosa]	gi|ADO00942.1|ARO:3003023	90	83.3333	dfrB6	3
226385	460168	BAT62904.1	100	89.7196	dihydrofolate reductase [Pseudomonas aeruginosa]	gi|AHB39758.1|ARO:3003013	87	61.1465	dfrA15	1
227232	462880	WP_000225778.1	94	100	trimethoprim-resistant dihydrofolate reductase DfrA1 [Edwardsiella ictaluri]	gi|AHB39758.1|ARO:3003013	93	96.8153	dfrA15	1
227554	463877	AOW43001.1	100	100	dihydrofolate reductase [Klebsiella pneumoniae]	gi|ABG91835.1|ARO:3002860	92	100	dfrA17	16
228817	742066	ALZ46148.1	87	100	Dihydrofolate reductase type 2 (plasmid) [Pseudomonas putida]	gi|FAA00064.1|ARO:3003021	83	100	dfrB2	2
229247	468993	AOW43001.1	100	100	dihydrofolate reductase [Klebsiella pneumoniae]	gi|ABG91835.1|ARO:3002860	92	100	dfrA17	5
231066	474504	WP_063844482.1	93	100	trimethoprim-resistant dihydrofolate reductase DfrIIe [Pseudomonas aeruginosa]	gi|ADO00942.1|ARO:3003023	87	100	dfrB6	1
232862	743292	WP_063844482.1	100	98.7179	trimethoprim-resistant dihydrofolate reductase DfrIIe [Pseudomonas aeruginosa]	gi|ADO00942.1|ARO:3003023	90	98.7179	dfrB6	2
233195	481090	WP_032084013.1	98	100	MULTISPECIES: trimethoprim-resistant dihydrofolate reductase DfrA32 [Gammaproteobacteria]	gi|ABG91835.1|ARO:3002860	91	100	dfrA17	2
236382	490882	WP_063844482.1	98	82.0513	trimethoprim-resistant dihydrofolate reductase DfrIIe [Pseudomonas aeruginosa]	gi|AAN41433.1|ARO:3002864	77	82.4742	dfrB1	1
236382	490882	WP_063844482.1	98	82.0513	trimethoprim-resistant dihydrofolate reductase DfrIIe [Pseudomonas aeruginosa]	gi|ADO00942.1|ARO:3003023	89	82.0513	dfrB6	1
236705	491881	WP_044786450.1	100	92.7007	trimethoprim-resistant dihydrofolate reductase DfrA, partial [Escherichia coli]	gi|AHB39758.1|ARO:3003013	90	80.8917	dfrA15	1
236982	492718	BAE66664.1	93	100	dfrA15 [Vibrio cholerae non-O1/non-O139]	gi|AHB39758.1|ARO:3003013	93	96.8153	dfrA15	3
238123	496288	ALZ46148.1	91	100	Dihydrofolate reductase type 2 (plasmid) [Pseudomonas putida]	gi|ACR57831.1|ARO:3003022	85	100	dfrB3	1
238692	744987	AAA72656.1	87	85.2941	dihydrofolate reductase [synthetic construct]	gi|ADO00942.1|ARO:3003023	90	82.0513	dfrB6	2
238692	744987	AAA72656.1	87	85.2941	dihydrofolate reductase [synthetic construct]	gi|ADO00942.1|ARO:3003023	93	75.641	dfrB6	2
238692	744987	WP_063844482.1	100	82.0513	trimethoprim-resistant dihydrofolate reductase DfrIIe [Pseudomonas aeruginosa]	gi|ADO00942.1|ARO:3003023	90	82.0513	dfrB6	2
238692	744987	WP_063844482.1	100	82.0513	trimethoprim-resistant dihydrofolate reductase DfrIIe [Pseudomonas aeruginosa]	gi|ADO00942.1|ARO:3003023	93	75.641	dfrB6	2
240139	502497	BAT62904.1	100	98.1308	dihydrofolate reductase [Pseudomonas aeruginosa]	gi|AHB39758.1|ARO:3003013	88	66.879	dfrA15	1
241089	505369	ALZ46148.1	87	100	Dihydrofolate reductase type 2 (plasmid) [Pseudomonas putida]	gi|FAA00064.1|ARO:3003021	83	100	dfrB2	1
244037	514471	WP_015060228.1	94	100	trimethoprim-resistant dihydrofolate reductase DfrB2 [Escherichia coli]	gi|FAA00064.1|ARO:3003021	94	100	dfrB2	14
247297	747500	AOW43001.1	100	100	dihydrofolate reductase [Klebsiella pneumoniae]	gi|ABG91835.1|ARO:3002860	92	100	dfrA17	1
247861	526163	WP_063844482.1	100	91.0256	trimethoprim-resistant dihydrofolate reductase DfrIIe [Pseudomonas aeruginosa]	gi|ADO00942.1|ARO:3003023	91	91.0256	dfrB6	3
252001	538735	WP_063844482.1	100	76.9231	trimethoprim-resistant dihydrofolate reductase DfrIIe [Pseudomonas aeruginosa]	gi|ADO00942.1|ARO:3003023	90	76.9231	dfrB6	1
255413	549125	AIX48189.1	100	87.1795	dihydrofolate reductase [Pseudomonas oryzihabitans]	gi|ACR57831.1|ARO:3003022	84	83.3333	dfrB3	1
256402	552162	AOW43001.1	95	100	dihydrofolate reductase [Klebsiella pneumoniae]	gi|ACS44716.1|ARO:3002862	94	100	dfrA7	1
263813	575116	WP_032084013.1	98	100	MULTISPECIES: trimethoprim-resistant dihydrofolate reductase DfrA32 [Gammaproteobacteria]	gi|ABG91835.1|ARO:3002860	91	100	dfrA17	1
263982	575623	WP_032084013.1	99	100	MULTISPECIES: trimethoprim-resistant dihydrofolate reductase DfrA32 [Gammaproteobacteria]	gi|ABG91835.1|ARO:3002860	92	100	dfrA17	1
264625	577605	WP_063844482.1	100	84.6154	trimethoprim-resistant dihydrofolate reductase DfrIIe [Pseudomonas aeruginosa]	gi|ADO00942.1|ARO:3003023	90	84.6154	dfrB6	2
265196	752824	WP_063844482.1	100	84.6154	trimethoprim-resistant dihydrofolate reductase DfrIIe [Pseudomonas aeruginosa]	gi|AAN41433.1|ARO:3002864	82	77.3196	dfrB1	1
265196	752824	WP_063844482.1	100	84.6154	trimethoprim-resistant dihydrofolate reductase DfrIIe [Pseudomonas aeruginosa]	gi|ADO00942.1|ARO:3003023	90	84.6154	dfrB6	1
270327	595516	WP_063844482.1	100	100	trimethoprim-resistant dihydrofolate reductase DfrIIe [Pseudomonas aeruginosa]	gi|ADO00942.1|ARO:3003023	91	100	dfrB6	1
270465	595952	WP_063844482.1	100	94.8718	trimethoprim-resistant dihydrofolate reductase DfrIIe [Pseudomonas aeruginosa]	gi|ADO00942.1|ARO:3003023	91	94.8718	dfrB6	3
271771	600063	WP_063844482.1	100	97.4359	trimethoprim-resistant dihydrofolate reductase DfrIIe [Pseudomonas aeruginosa]	gi|ADO00942.1|ARO:3003023	92	97.4359	dfrB6	1
272128	601223	WP_063844482.1	100	93.5897	trimethoprim-resistant dihydrofolate reductase DfrIIe [Pseudomonas aeruginosa]	gi|ADO00942.1|ARO:3003023	91	93.5897	dfrB6	1
272162	601318	EHR70718.1	63	69.5122	R67 dihydrofolate reductase [Burkholderiales bacterium JOSHI_001]	gi|ADO00942.1|ARO:3003023	90	98.7179	dfrB6	4
272162	601318	WP_063844482.1	98	98.7179	trimethoprim-resistant dihydrofolate reductase DfrIIe [Pseudomonas aeruginosa]	gi|ADO00942.1|ARO:3003023	90	98.7179	dfrB6	4
283099	757763	WP_032084013.1	100	98.0892	MULTISPECIES: trimethoprim-resistant dihydrofolate reductase DfrA32 [Gammaproteobacteria]	gi|ABG91835.1|ARO:3002860	92	98.0892	dfrA17	1
283206	628320	AOW43001.1	100	100	dihydrofolate reductase [Klebsiella pneumoniae]	gi|ABG91835.1|ARO:3002860	92	100	dfrA17	1
285671	632212	AAA72656.1	89	85.2941	dihydrofolate reductase [synthetic construct]	gi|ADO00942.1|ARO:3003023	94	75.641	dfrB6	1
288805	637159	WP_063844482.1	100	74.359	trimethoprim-resistant dihydrofolate reductase DfrIIe [Pseudomonas aeruginosa]	gi|ADO00942.1|ARO:3003023	89	74.359	dfrB6	1
288990	637449	AAA72656.1	89	85.2941	dihydrofolate reductase [synthetic construct]	gi|ADO00942.1|ARO:3003023	94	75.641	dfrB6	1
289469	638183	BAT62904.1	88	100	dihydrofolate reductase [Pseudomonas aeruginosa]	gi|AHB39758.1|ARO:3003013	90	68.1529	dfrA15	1
291548	759452	ALZ46148.1	85	100	Dihydrofolate reductase type 2 (plasmid) [Pseudomonas putida]	gi|FAA00064.1|ARO:3003021	82	100	dfrB2	1
292885	643518	BAE66664.1	93	94.7368	dfrA15 [Vibrio cholerae non-O1/non-O139]	gi|AHB39758.1|ARO:3003013	93	91.7197	dfrA15	1
292885	643519	WP_053035904.1	89	95.8042	trimethoprim-resistant dihydrofolate reductase DfrA, partial [Vibrio cholerae]	gi|AHB39758.1|ARO:3003013	91	87.2611	dfrA15	1
296754	649652	WP_063844482.1	100	64.1026	trimethoprim-resistant dihydrofolate reductase DfrIIe [Pseudomonas aeruginosa]	gi|AAN41433.1|ARO:3002864	73	71.134	dfrB1	1
296754	649652	WP_063844482.1	100	64.1026	trimethoprim-resistant dihydrofolate reductase DfrIIe [Pseudomonas aeruginosa]	gi|ADO00942.1|ARO:3003023	88	64.1026	dfrB6	1
296754	649653	WP_067651091.1	66	93.4959	lactoylglutathione lyase [Dokdonella koreensis]	gi|ADO00942.1|ARO:3003023	94	75.641	dfrB6	1
297739	651241	WP_063844482.1	98	98.7179	trimethoprim-resistant dihydrofolate reductase DfrIIe [Pseudomonas aeruginosa]	gi|ADO00942.1|ARO:3003023	90	98.7179	dfrB6	1
302069	761543	OGB82559.1	66	48.3709	serine peptidase [Burkholderiales bacterium RIFCSPLOWO2_12_FULL_67_210]	gi|AHB39758.1|ARO:3003013	88	64.3312	dfrA15	1
304128	661248	WP_063844482.1	98	100	trimethoprim-resistant dihydrofolate reductase DfrIIe [Pseudomonas aeruginosa]	gi|AAN41433.1|ARO:3002864	80	96.9072	dfrB1	1
304128	661248	WP_063844482.1	98	100	trimethoprim-resistant dihydrofolate reductase DfrIIe [Pseudomonas aeruginosa]	gi|ADO00942.1|ARO:3003023	89	100	dfrB6	1
315481	679106	WP_063844482.1	98	98.7179	trimethoprim-resistant dihydrofolate reductase DfrIIe [Pseudomonas aeruginosa]	gi|ADO00942.1|ARO:3003023	90	98.7179	dfrB6	1
319272	685046	AAA72656.1	87	85.2941	dihydrofolate reductase [synthetic construct]	gi|ADO00942.1|ARO:3003023	93	75.641	dfrB6	1
319748	764824	WP_015060228.1	94	98.7179	trimethoprim-resistant dihydrofolate reductase DfrB2 [Escherichia coli]	gi|FAA00064.1|ARO:3003021	94	98.7179	dfrB2	1
321815	765197	WP_063844482.1	100	100	trimethoprim-resistant dihydrofolate reductase DfrIIe [Pseudomonas aeruginosa]	gi|ADO00942.1|ARO:3003023	91	100	dfrB6	1
221489	445167	WP_063842214.1	86	100	NAD(+)--rifampin ADP-ribosyltransferase Arr-6 [Pseudomonas aeruginosa]	gi|ABV26705.1|ARO:3002849	79	100	arr-4	8
238998	499060	WP_001749986.1	100	100	MULTISPECIES: NAD(+)--rifampin ADP-ribosyltransferase Arr-3 [Gammaproteobacteria]	gi|AAZ42322.1|ARO:3003836	68	95.4545	qacH	3
240506	503540	WP_023146408.1	77	74.7967	rifampin ADP-ribosyl transferase, partial [Escherichia coli]	gi|ABV26705.1|ARO:3002849	78	61.3333	arr-4	1
273878	606723	WP_000237816.1	98	36	MULTISPECIES: NAD(+)--rifampin ADP-ribosyltransferase Arr-2 [Gammaproteobacteria]	gi|ABV26707.1|ARO:3002850	68	80	arr-5	2
273878	606723	WP_023146408.1	99	81.3008	rifampin ADP-ribosyl transferase, partial [Escherichia coli]	gi|ABV26707.1|ARO:3002850	68	80	arr-5	2
288085	636022	ADK38648.1	97	100	ADP-ribosylating transferase, partial [Vibrio fluvialis]	gi|AAC64366.1|ARO:3002847	94	96.6667	arr-2	1
291058	640694	WP_023179980.1	100	100	rifampin ADP-ribosyl transferase [Klebsiella pneumoniae]	gi|AAZ42322.1|ARO:3003836	74	87.2727	qacH	1
296161	648702	WP_000237816.1	100	100	MULTISPECIES: NAD(+)--rifampin ADP-ribosyltransferase Arr-2 [Gammaproteobacteria]	gi|AAZ42322.1|ARO:3003836	69	91.8182	qacH	1
297202	650359	WP_023146408.1	99	81.3008	rifampin ADP-ribosyl transferase, partial [Escherichia coli]	gi|ABV26707.1|ARO:3002850	68	80	arr-5	1
304308	761963	WP_050515773.1	90	100	rifampin ADP-ribosylating transferase ARR-2 [Klebsiella pneumoniae]	gi|AGC29882.1|ARO:3002853	89	100	arr-8	1
324311	765692	WP_057064934.1	92	83.5821	rifampin ADP-ribosylating transferase ARR-2, partial [Citrobacter freundii]	gi|ABV26705.1|ARO:3002849	68	85.3333	arr-4	1
324311	765692	WP_057064934.1	92	83.5821	rifampin ADP-ribosylating transferase ARR-2, partial [Citrobacter freundii]	gi|AAC64366.1|ARO:3002847	93	74.6667	arr-2	1
225611	457864	WP_001749986.1	100	100	MULTISPECIES: NAD(+)--rifampin ADP-ribosyltransferase Arr-3 [Gammaproteobacteria]	-	-	-	-	3
220435	441931	KMX30148.1	99	100	hypothetical protein SL85_05503 [Klebsiella pneumoniae]	gi|AAC78336.1|ARO:3002826	92	100	EreA2	16
227556	741740	SAY17771.1	88	94.0341	Erythromycin esterase [Klebsiella pneumoniae]	gi|AAZ91706.1|ARO:3000361	93	81.0345	EreA	3
232305	743115	AAX22249.1	92	92.9712	erythromycin esterase type A2, partial [Pseudomonas sp. HS100]	gi|AAZ91706.1|ARO:3000361	94	74.8768	EreA	16
232305	743115	ESR70944.1	65	24.1007	hypothetical protein T266_12275 [Pseudomonas aeruginosa VRFPA05]	gi|AAZ91706.1|ARO:3000361	94	74.8768	EreA	16
241334	506106	KMX30148.1	100	100	hypothetical protein SL85_05503 [Klebsiella pneumoniae]	gi|AAC78336.1|ARO:3002826	92	100	EreA2	3
244251	515109	KMX30148.1	98	100	hypothetical protein SL85_05503 [Klebsiella pneumoniae]	gi|AAZ91706.1|ARO:3000361	93	100	EreA	1
259939	562998	KFF32016.1	99	100	hypothetical protein G039_0330325 [Pseudomonas aeruginosa VRFPA01]	gi|AAZ91706.1|ARO:3000361	92	88.9163	EreA	1
261178	566877	KMX30148.1	100	99.7549	hypothetical protein SL85_05503 [Klebsiella pneumoniae]	gi|AAZ91706.1|ARO:3000361	92	100	EreA	1
264184	752481	SAY17771.1	94	94.0341	Erythromycin esterase [Klebsiella pneumoniae]	gi|AAC78336.1|ARO:3002826	94	81.1275	EreA2	1
268147	588728	WP_000155092.1	100	100	MULTISPECIES: macrolide 2-phosphotransferase Mph(E) [Gammaproteobacteria]	gi|BAL43359|ARO:3003742	63	99.6599	mphG	3
314161	763778	AAX22249.1	92	92.9712	erythromycin esterase type A2, partial [Pseudomonas sp. HS100]	gi|AAZ91706.1|ARO:3000361	94	74.8768	EreA	2
314161	763778	ESR70944.1	65	24.1007	hypothetical protein T266_12275 [Pseudomonas aeruginosa VRFPA05]	gi|AAZ91706.1|ARO:3000361	94	74.8768	EreA	2
281163	625157	WP_010635894.1	95	78.0952	MULTISPECIES: type B chloramphenicol O-acetyltransferase [Gammaproteobacteria]	gi|AAF61918.1|ARO:3002680	94	78.0952	catB8	1
