# Supplementary material for: Sewage effluent from an Indian hospital harbors novel carbapenemases and integron-borne antibiotic resistance genes
Source: Microbiome. 2019 Jun 27;7:97. doi: 10.1186/s40168-019-0710-x (PMC6598227; doi:10.1186/s40168-019-0710-x)
Supplement: Supplementary file 8 — Table S8. List of resistance genes used for building model for prediction of class B MBLs and list of previously characterized genes used for clustering. (XLSX 13 kb) [file 40168_2019_710_MOESM8_ESM.xlsx]

## Sheet: B1 MBLs used in model
Class B1 β-lactamases	Protein accession number
IMP-1	AAB30289.1
TMB-1	CBY88906.1
EBR-1	AF416700_1
GIM-1	CAF05908.1
KHM-1	BAH16555.1
DIM-1	ADD91577.1
CGB-1	AF339734_1
SPM-1	CAD37801.1
BcII	AAA22276.1
Bla2	ACQ49529.1
JOHN-1	AAK38324.1
NDM-1	CAZ39946.1
MUS-1	AAN63647.1
SIM-1	AAX76774.1
BlaB-1	AAF89154.1
VIM-1	CAB46686.1
FIM-1	AFV91534.1
CcrA	AAA22904.1
TUS-1	AAN63648.1
IND-1	ABO21411.1

## Sheet: B3 MBLs used in model
Class B3 β-lactamases	Protein accession number
THIN-B	CAC33832
SMB-1	BAL14456
BJP-1	NP_772870
FEZ-1	CAB96921
CAU-1	CAC87665
GOB-1	AF090141
POM-1	ADC79555
L1	ABO60996
CAR-1	Q6D395
LRA-3	ACH58987
AIM-1	CAQ53840

## Sheet: Previously known B1+B2
Class B1-B2 β-lactamases	Protein accession number
SIM-1	AAX76774
KHM-1	BAH16555
DIM-1	ADD91577
BcII	AAA22276
CcrA	AAA22904
BlaB-1	AAF89154
TMB-1	CBY88906
FIM-1	AFV91534
EBR-1	AAN32638
JOHN-1	AAK38324
CGB-1	AAL55263
MUS-1	AAN63647
MYO-1	WP_081048762
SHD-1	WP_011495276
SPS-1	WP_013255389
MYX-1	WP_011550565
STA-1	NC_014623
ANA-1	WP_041449074
ECV-1	WP_015266427
ORR-1	NC_018016
FIA-1	WP_041258349
ZOG-1	WP_013992183
TTU-1	WP_015818996
PST-1	WP_043942497
SHN-1	WP_011497575
Pedo-3	AJP77076
ERL-1	WP_011414442
ALI-1	WP_012549948
CphA	CAA40386
Sfh-1	AAF09244

## Sheet: Previously known B3
Class B3 β-lactamases	Protein accession number
THIN-B	CAC33832
SMB-1	BAL14456
BJP-1	NP_772870
FEZ-1	CAB96921
CAU_1	CAC87665
GOB_1	AF090141
POM_1	ADC79555
L1	ABO60996
CAR_1	Q6D395
LRA_3	ACH58987
AIM_1	CAQ53840
MBL1b	CAC48262.1
PAM_1	BAO01151.1
ESP_1	WP_063860467.1
MSI_1	WP_071766402.1
SPG_1	WP_063864745.1
RM3	AGU01679.2
LRA_2	ACH58985.1
GRD33_	APR64492.1
CRD3_1	APR64487.1
DHT2_1	APR64485.1
ALG6_1	APR64488.1
ALG11_	APR64489.1
EAM_1	AFN85388.1
ECM_1	AFN85387.1
EFM_1	AFN85384.1
ELM_1	AFN85386.1
EVM_1	AFN85385.1
CPS_1	WP_063857696.1
